# Supplementary material for: Draft genome of Brugia pahangi: high similarity between B. pahangi and B. malayi
Source: Parasit Vectors. 2015 Sep 8;8:451. doi: 10.1186/s13071-015-1064-2 (PMC4562187; doi:10.1186/s13071-015-1064-2)
Supplement: Additional file 1: Table S1. — Statistic of pre-filter data. A total of 24 GB of raw data were generated and used for assembly with total sequence depth of 214.29 and total physical depth of 3203.63. Table S2. Statistic post filtering. A total of 18.76 GB data were generated after filtering process with total sequence depth of 167.5 and total physical depth of 2290.07. Table S3. Transposable elements (TEs) content in the Assembled B. pahangi Genome. The highest TEs predicted at the DNA level was found by RepBase (0.75 %). Table S4. General statistics of predicted protein-coding genes. Three de novo based methods used: AUGUSTUS, SNAP and GLIMMERHMM. Table S5. Statistics of function annotation. The method for functional annotation is divided into two types that are automated and manual. The automated method, TrEMBL database shows the highest number of annotation among all methods used with percentage of 96.64 % while InterPro database produces the most number of annotations with percentage of 71.32 % among manually curated databases. Table S6. B. pahangi genes mapped to Swissprot via blast. Table S7. B. pahangi genes with intrepro annotations. Table S8. B. pahangi genes with Gene ontology annotations. Table S9. B. pahangi genes mapped to KEGG via blast. Table S10. List of 569 B. pahangi unique genes. Table S11. The 403 Wolbachia genes in B. pahangi unique genes. Table S12. The 26 B. Pahangi unique proteins with their respective KEGG pathway class. Table S13. The 803 Wolbachia genes in B. pahangi genome. Table S14. General statistics of repeats in genome. From the table, TRF shows the biggest repeat size of 2.9 Mbp, which represent 3.34 % of the genome size. (XLSX 2292 kb) [file 13071_2015_1064_MOESM1_ESM.xlsx]

## Sheet: S1
Table S1. Statistic of pre-filter data. A total of 24 GB of raw data were generated and used for assembly with total sequence depth of 214.29 and total physical depth of 3203.63.
	Pair-end Libraries	Insert Size	Reads Length	Total Data(Gb)	Sequence Depth (X)	Physical Depth (X)
		170bp	96	3.33	29.73	12.65
		500bp	96	3.64	32.5	40.57
		800bp	96	4.06	36.25	72.55
		2kb	49	5.73	51.16	522.37
		5kb	49	3.26	29.11	742.49
		10kb	49	3.98	35.54	1813
	Total	---	---	24	214.29	3203.63

## Sheet: S2
Table S2. Statistic post filtering. A total of 18.76 GB data were generated after filtering process with total sequence depth of 167.5 and total physical depth of 2290.07.
	Pair-end Libraries	Insert Size	Reads Length	Total Data(Gb)	Sequence Depth(X)	Physical Depth(X)
		170bp	96	3.03	27.05	11.96
		500bp	96	3.08	27.5	37.16
		800bp	96	2.99	26.7	55.68
		2kb	49	4.35	38.84	413.44
		5kb	49	2.85	25.45	650.15
		10kb	49	2.46	21.96	1121.68
	Total	---	---	18.76	167.5	2290.07

## Sheet: S3
Table S3. Transposable elements (TEs) content in the Assembled B. pahangi Genome. The highest TEs predicted at the DNA level was found by RepBase (0.75%).
		RepBase TEs		TE Proteins		De novo		Combined TEs
		Length (bp)	% in Genome	Length (bp)	% in Genome	Length (bp)	% in Genome	Length (bp)	% in Genome
	DNA	653055	0.754	11381	0.013	251277	0.29	800359	0.924
	LINE	369943	0.427	8819	0.01	28435	0.033	403570	0.466
	SINE	7123	0.008	0	0	1769	0.002	8067	0.009
	LTR	476584	0.55	84085	0.097	242954	0.281	670311	0.774
	Other	7306	0.008	0	0	0	0	7306	0.008
	Unknown	58542	0.068	0	0	782728	0.904	841253	0.971
	Total	1302575	1.504	104285	0.12	1299902	1.501	2346502	2.71

## Sheet: S4
Table S4. General statistics of predicted protein-coding genes. Three de novo based methods used: AUGUSTUS, SNAP and GLIMMERHMM.
	Gene Set		Number	Average transcript length (bp)	Average exon length (bp)	Average intron length (bp)
	De Novo	AUGUSTUS	12281	2769.42	154.09	297.59
		SNAP	16311	2686.03	131.52	376.48
		GLIMMERHMM	17208	2544.52	149.21	467.27
	Homolog	B. malayi	13690	2378	148.95	284.72
		C. briggsae	6729	2663.26	152.03	316.44
		C. elegans	6706	2720.98	151.41	320.71
		P. pacificus	6993	1968.82	149.72	306.26
	GLEAN		9687	3735.15	152.72	344.55

## Sheet: S5
Table S5. Statistics of function annotation. The method for functional annotation is divided into two types that are automated and manual. The automated method, TrEMBL database shows the highest number of annotation among all methods used with percentage of 96.64% while InterPro database produces the most number of annotations with percentage of 71.32% among manually curated databases.
		Number	Percent (%)
	Annotated	7270	75.049
	SwissProt	6933	71.5701
	InterPro	7201	74.3367
	GO	5837	60.256
	KEGG	5780	59.6676
	Unannotated	332	3.42727
	Total	9687

## Sheet: S6
Table S6. B. pahangi genes mapped to Swissprot via blast
	Brugia.Pahangi_GLEAN_10000862	Q23628	37.64	263	128	8	1	239	39	289	9e-20
	Brugia.Pahangi_GLEAN_10003015	Q2KII6	38.94	226	123	5	42	256	49	270	2e-36
	Brugia.Pahangi_GLEAN_10003018	P09960	45.52	591	300	9	17	590	21	606	1e-148
	Brugia.Pahangi_GLEAN_10003019	Q9NX74	27.75	227	152	3	75	293	221	443	7e-20
	Brugia.Pahangi_GLEAN_10003020	A1L252	40.43	324	170	6	42	363	24	326	1e-66
	Brugia.Pahangi_GLEAN_10003021	Q9TU53	23.18	660	371	29	20	650	1411	1963	5e-20
	Brugia.Pahangi_GLEAN_10003022	Q9U539	57.29	487	189	6	2	481	25	499	5e-169
	Brugia.Pahangi_GLEAN_10000777	Q9BMX5	70.56	248	72	1	1	248	1	247	5e-100
	Brugia.Pahangi_GLEAN_10001804	Q18674	49.71	342	153	5	1	335	1	330	3e-84
	Brugia.Pahangi_GLEAN_10001032	Q58CV6	42.81	320	172	3	1	316	2	314	1e-74
	Brugia.Pahangi_GLEAN_10001339	Q93873	69.25	465	137	3	15	476	21	482	0
	Brugia.Pahangi_GLEAN_10001340	Q96S38	30.1	103	70	2	102	203	44	145	4e-08
	Brugia.Pahangi_GLEAN_10000917	Q5RCP3	63.83	94	34	0	1	94	1	94	2e-30
	Brugia.Pahangi_GLEAN_10001706	Q3SZY7	37.97	79	48	1	3	80	6	84	4e-11
	Brugia.Pahangi_GLEAN_10001707	Q13576	30.47	128	74	3	13	125	1315	1442	9e-06
	Brugia.Pahangi_GLEAN_10001709	Q86VI3	45.95	74	39	1	2	75	19	91	4e-15
	Brugia.Pahangi_GLEAN_10001710	P90795	74.09	687	172	4	44	728	40	722	0
	Brugia.Pahangi_GLEAN_10001096	Q86UP3	36.7	109	62	2	12	113	850	958	7e-16
	Brugia.Pahangi_GLEAN_10001097	P28167	65.96	47	16	0	54	100	540	586	2e-13
	Brugia.Pahangi_GLEAN_10001098	Q9JJN2	38.95	95	52	1	20	108	856	950	4e-14
	Brugia.Pahangi_GLEAN_10000708	Q9IAT6	54.05	185	83	2	3	186	211	394	2e-52
	Brugia.Pahangi_GLEAN_10001950	P23919	45.36	194	103	2	118	311	1	191	4e-44
	Brugia.Pahangi_GLEAN_10001951	Q09994	34.12	469	270	13	1045	1493	559	1008	2e-72
	Brugia.Pahangi_GLEAN_10001952	O35548	35.51	214	116	7	41	244	90	291	1e-27
	Brugia.Pahangi_GLEAN_10002913	Q24322	42.41	316	170	7	11	316	212	525	8e-65
	Brugia.Pahangi_GLEAN_10002914	Q9QZQ1	31.89	900	447	29	127	980	247	1026	8e-99
	Brugia.Pahangi_GLEAN_10002915	Q96IR2	26.75	841	474	25	42	854	244	970	3e-61
	Brugia.Pahangi_GLEAN_10002916	Q99081	53.85	104	44	2	258	359	550	651	2e-24
	Brugia.Pahangi_GLEAN_10001361	O76840	47.44	2133	798	31	12	1895	13	2071	0
	Brugia.Pahangi_GLEAN_10007233	P91285	39.93	283	156	5	7	279	2	280	2e-33
	Brugia.Pahangi_GLEAN_10007234	Q8WQI5	75.96	208	50	0	1	208	1	208	3e-91
	Brugia.Pahangi_GLEAN_10007235	P49739	62.4	657	236	5	1	649	1	654	0
	Brugia.Pahangi_GLEAN_10007238	A8NS89	98.98	492	5	0	1	492	1	492	0
	Brugia.Pahangi_GLEAN_10007239	Q9WTZ2	47.85	930	416	16	11	887	33	946	0
	Brugia.Pahangi_GLEAN_10007240	Q23670	59.42	1523	498	20	54	1500	42	1520	0
	Brugia.Pahangi_GLEAN_10007242	Q8MLZ5	49.56	456	213	9	39	487	483	928	1e-113
	Brugia.Pahangi_GLEAN_10007243	Q8MLZ5	59.12	181	71	2	98	278	312	489	6e-60
	Brugia.Pahangi_GLEAN_10007249	Q7JLI1	33.97	418	253	10	56	461	104	510	3e-60
	Brugia.Pahangi_GLEAN_10007250	A1ZAU8	43.75	128	72	0	620	747	1491	1618	7e-29
	Brugia.Pahangi_GLEAN_10007252	Q54DF7	36.36	209	130	3	14	219	86	294	5e-38
	Brugia.Pahangi_GLEAN_10007253	Q5UR67	27.46	142	102	1	174	314	26	167	2e-08
	Brugia.Pahangi_GLEAN_10007254	P52192	42.41	224	124	3	46	268	165	384	1e-45
	Brugia.Pahangi_GLEAN_10007255	Q27433	64.14	198	71	0	75	272	121	318	9e-66
	Brugia.Pahangi_GLEAN_10007256	Q17754	64	75	27	0	5	79	2	76	2e-24
	Brugia.Pahangi_GLEAN_10007257	Q6YP21	42.92	445	214	7	20	459	42	451	8e-104
	Brugia.Pahangi_GLEAN_10001676	P41849	46.88	192	99	1	28	219	118	306	2e-48
	Brugia.Pahangi_GLEAN_10001677	Q9GZT9	45.02	231	122	3	53	282	176	402	6e-57
	Brugia.Pahangi_GLEAN_10009215	Q96S94	49.68	157	75	3	25	181	161	313	3e-40
	Brugia.Pahangi_GLEAN_10009216	Q52KE7	55.91	127	51	1	61	187	51	172	1e-34
	Brugia.Pahangi_GLEAN_10009217	O75161	22.84	880	555	19	458	1225	559	1426	2e-63
	Brugia.Pahangi_GLEAN_10009218	O00338	32.46	268	148	9	121	367	33	288	2e-33
	Brugia.Pahangi_GLEAN_10009219	Q18434	79.49	356	65	1	1	348	1	356	2e-168
	Brugia.Pahangi_GLEAN_10009220	Q9VLK2	28.09	267	166	10	29	292	269	512	2e-12
	Brugia.Pahangi_GLEAN_10009221	Q8K1J5	36.67	150	90	4	6	152	34	181	1e-21
	Brugia.Pahangi_GLEAN_10009222	P54815	52.47	162	71	2	399	560	187	342	1e-39
	Brugia.Pahangi_GLEAN_10009223	O89044	43.39	454	239	9	723	1169	25	467	2e-101
	Brugia.Pahangi_GLEAN_10009224	B4JDU5	56.72	335	131	4	1	334	1	322	3e-104
	Brugia.Pahangi_GLEAN_10009226	O08992	42.86	77	43	1	1	76	223	299	3e-12
	Brugia.Pahangi_GLEAN_10009229	P51003	46.64	581	279	8	149	715	19	582	2e-147
	Brugia.Pahangi_GLEAN_10009230	Q6PDI5	34.72	553	344	11	634	1180	1094	1635	1e-81
	Brugia.Pahangi_GLEAN_10009231	Q5QJC3	33.12	308	180	12	5	306	3	290	8e-31
	Brugia.Pahangi_GLEAN_10009232	P79403	45.37	928	441	12	19	889	25	943	0
	Brugia.Pahangi_GLEAN_10009233	Q924X2	25.8	438	234	13	20	375	37	465	3e-26
	Brugia.Pahangi_GLEAN_10009234	Q60LV4	64.59	915	321	3	4	916	8	921	0
	Brugia.Pahangi_GLEAN_10009235	P02566	51.07	654	304	1	12	649	930	1583	2e-159
	Brugia.Pahangi_GLEAN_10009236	P02566	53.84	795	351	1	1	779	1151	1945	0
	Brugia.Pahangi_GLEAN_10009238	Q23435	33.22	304	163	10	72	356	151	433	6e-33
	Brugia.Pahangi_GLEAN_10009241	P18091	64.87	928	286	5	34	955	26	919	0
	Brugia.Pahangi_GLEAN_10009243	Q6NWC6	53.45	174	60	5	360	532	361	514	4e-35
	Brugia.Pahangi_GLEAN_10009244	O17606	53.05	328	149	3	4	330	5	328	2e-101
	Brugia.Pahangi_GLEAN_10009246	P34560	36.09	230	140	4	5	233	69	292	7e-35
	Brugia.Pahangi_GLEAN_10009248	O61998	94.7	717	10	2	1	689	1	717	0
	Brugia.Pahangi_GLEAN_10009249	Q6EEF3	39.88	509	255	9	45	530	50	530	6e-103
	Brugia.Pahangi_GLEAN_10009250	P91285	36.71	286	158	6	1	270	1	279	1e-32
	Brugia.Pahangi_GLEAN_10009251	Q09578	34.64	179	104	2	8	174	9	186	1e-17
	Brugia.Pahangi_GLEAN_10009253	Q15147	51.8	639	298	5	584	1216	540	1174	0
	Brugia.Pahangi_GLEAN_10009254	O61955	77.94	204	42	1	35	235	16	219	3e-94
	Brugia.Pahangi_GLEAN_10009255	Q80U87	31.37	271	174	4	518	777	778	1047	1e-35
	Brugia.Pahangi_GLEAN_10009258	A8WJ42	53.85	130	55	1	24	148	10	139	2e-36
	Brugia.Pahangi_GLEAN_10009259	A8WJ41	28.95	418	171	3	1	337	1	373	7e-49
	Brugia.Pahangi_GLEAN_10009261	Q90744	47.81	389	191	4	19	405	1	379	2e-107
	Brugia.Pahangi_GLEAN_10009262	Q8BUV3	44.14	435	231	7	6	436	343	769	1e-88
	Brugia.Pahangi_GLEAN_10009263	P11141	80.36	667	120	6	2	667	1	657	0
	Brugia.Pahangi_GLEAN_10009265	P45479	56.23	281	121	2	33	312	27	306	7e-94
	Brugia.Pahangi_GLEAN_10009266	Q66J54	23.39	466	312	11	79	542	105	527	8e-30
	Brugia.Pahangi_GLEAN_10009267	Q66J54	25.24	420	268	12	30	441	140	521	2e-28
	Brugia.Pahangi_GLEAN_10009268	O75923	29.26	1982	1148	60	107	1971	196	2040	0
	Brugia.Pahangi_GLEAN_10009271	Q96SC8	37.66	77	42	3	14	86	61	135	2e-08
	Brugia.Pahangi_GLEAN_10009273	A8XV37	55.2	250	112	0	1	250	44	293	1e-42
	Brugia.Pahangi_GLEAN_10009274	O01916	54.03	124	57	0	2	125	68	191	2e-34
	Brugia.Pahangi_GLEAN_10009277	Q7Z699	33.07	127	73	1	52	178	311	425	6e-14
	Brugia.Pahangi_GLEAN_10009278	Q0P466	44.95	218	109	2	51	257	105	322	4e-55
	Brugia.Pahangi_GLEAN_10009279	Q10010	35.59	118	75	1	42	159	14	130	1e-18
	Brugia.Pahangi_GLEAN_10009280	P28072	48.11	212	97	2	79	290	35	233	2e-53
	Brugia.Pahangi_GLEAN_10009281	Q10919	24.36	431	266	17	68	483	54	439	1e-20
	Brugia.Pahangi_GLEAN_10009282	Q17405	33.77	385	243	4	389	768	579	956	9e-61
	Brugia.Pahangi_GLEAN_10009284	Q8BX37	56.13	253	108	3	1	251	178	429	7e-83
	Brugia.Pahangi_GLEAN_10007848	O35114	29.72	397	227	12	46	421	26	391	3e-40
	Brugia.Pahangi_GLEAN_10007850	Q18484	50.81	248	115	3	7	248	6	252	1e-72
	Brugia.Pahangi_GLEAN_10007851	Q9VGJ5	51.61	62	30	0	29	90	87	148	2e-12
	Brugia.Pahangi_GLEAN_10007854	Q94529	41.77	237	125	6	3	235	2	229	1e-42
	Brugia.Pahangi_GLEAN_10007855	P24386	34.04	426	248	8	125	524	223	641	1e-63
	Brugia.Pahangi_GLEAN_10007856	Q70CQ3	27.09	502	267	19	63	522	63	507	6e-30
	Brugia.Pahangi_GLEAN_10007857	Q6P823	96.83	126	4	0	90	215	11	136	3e-65
	Brugia.Pahangi_GLEAN_10007859	B2RZ78	62.3	183	68	1	1	183	1	182	5e-73
	Brugia.Pahangi_GLEAN_10007860	O62243	66.67	204	65	2	120	321	63	265	3e-79
	Brugia.Pahangi_GLEAN_10007861	Q9XVK5	66.11	180	59	1	1	178	1	180	2e-67
	Brugia.Pahangi_GLEAN_10007864	P61291	46.75	246	125	1	199	444	15	254	2e-63
	Brugia.Pahangi_GLEAN_10007866	Q10948	36.03	136	86	1	108	243	165	299	2e-18
	Brugia.Pahangi_GLEAN_10007867	Q16827	32.62	233	140	4	33	259	969	1190	2e-36
	Brugia.Pahangi_GLEAN_10007868	O16810	37.77	376	227	5	314	686	552	923	6e-69
	Brugia.Pahangi_GLEAN_10007869	P41829	39.79	284	143	9	103	372	306	575	6e-39
	Brugia.Pahangi_GLEAN_10007870	O88831	54.39	342	129	4	47	362	160	500	2e-96
	Brugia.Pahangi_GLEAN_10007871	Q9U9Y8	72.92	421	106	4	148	563	217	634	0
	Brugia.Pahangi_GLEAN_10007872	Q05086	37.79	680	379	11	110	784	234	874	3e-125
	Brugia.Pahangi_GLEAN_10007873	P55113	67.16	268	80	4	27	293	42	302	8e-103
	Brugia.Pahangi_GLEAN_10007874	P09087	80	65	13	0	190	254	380	444	3e-27
	Brugia.Pahangi_GLEAN_10007877	P34656	32.57	350	188	11	143	483	95	405	8e-31
	Brugia.Pahangi_GLEAN_10007878	P34544	27.81	935	531	25	202	1049	281	1158	1e-93
	Brugia.Pahangi_GLEAN_10007879	Q21184	47.17	318	132	4	3	303	1	299	4e-47
	Brugia.Pahangi_GLEAN_10007880	Q21184	51.33	300	144	2	1	299	1	299	1e-50
	Brugia.Pahangi_GLEAN_10007881	Q9JK91	37.76	768	388	19	1	692	7	760	1e-130
	Brugia.Pahangi_GLEAN_10007882	Q03602	23.19	526	354	15	88	591	323	820	7e-29
	Brugia.Pahangi_GLEAN_10007885	Q86Y13	60.98	41	16	0	6	46	1148	1188	7e-11
	Brugia.Pahangi_GLEAN_10002554	P54279	57.75	71	30	0	1	71	783	853	2e-23
	Brugia.Pahangi_GLEAN_10002555	P54279	32.97	737	411	24	17	698	17	725	4e-87
	Brugia.Pahangi_GLEAN_10002556	P27089	51.74	172	80	2	75	246	99	267	3e-44
	Brugia.Pahangi_GLEAN_10002557	Q9XUU9	61.05	190	73	1	1	190	1	189	7e-65
	Brugia.Pahangi_GLEAN_10002558	P27715	50.18	281	71	7	1	225	18	285	2e-65
	Brugia.Pahangi_GLEAN_10002085	P34410	40.05	392	199	8	11	388	154	523	3e-74
	Brugia.Pahangi_GLEAN_10002086	Q09236	54.7	521	225	8	1	516	1	515	4e-155
	Brugia.Pahangi_GLEAN_10002087	Q8BY71	32.61	414	259	6	50	456	13	413	1e-59
	Brugia.Pahangi_GLEAN_10002091	Q94225	32.37	692	422	8	52	710	26	704	7e-102
	Brugia.Pahangi_GLEAN_10002092	P48489	60.22	274	107	2	73	346	41	312	3e-102
	Brugia.Pahangi_GLEAN_10008958	Q17638	40.38	52	31	0	1	52	1	52	5e-06
	Brugia.Pahangi_GLEAN_10008959	Q21184	66.67	306	95	3	1	306	1	299	2e-77
	Brugia.Pahangi_GLEAN_10008960	Q3T1J2	37.39	345	184	7	28	342	136	478	3e-57
	Brugia.Pahangi_GLEAN_10008961	Q5ZKL6	40.67	359	197	6	1	344	106	463	1e-72
	Brugia.Pahangi_GLEAN_10008964	Q08DS3	50.58	172	71	3	108	276	101	261	7e-44
	Brugia.Pahangi_GLEAN_10008965	Q9TXJ8	49.11	619	266	6	18	597	22	630	2e-170
	Brugia.Pahangi_GLEAN_10008966	B4MXW6	36.9	168	98	3	6	165	8	175	3e-23
	Brugia.Pahangi_GLEAN_10008967	Q03570	34.63	1314	773	25	2	1277	85	1350	0
	Brugia.Pahangi_GLEAN_10008968	Q6PCM2	43.35	669	312	18	1	649	1	622	2e-144
	Brugia.Pahangi_GLEAN_10008969	Q9DE27	64.04	456	144	2	9	461	12	450	1e-177
	Brugia.Pahangi_GLEAN_10008971	P13709	55.1	98	44	0	88	185	12	109	4e-29
	Brugia.Pahangi_GLEAN_10008972	Q5TJG6	33.24	346	161	8	2	311	147	458	1e-39
	Brugia.Pahangi_GLEAN_10008973	Q8BZ00	49.07	324	147	6	12	325	51	366	6e-75
	Brugia.Pahangi_GLEAN_10008974	Q03755	31.82	88	56	2	39	124	149	234	3e-08
	Brugia.Pahangi_GLEAN_10008975	O17503	96.83	63	2	0	4	66	313	375	6e-31
	Brugia.Pahangi_GLEAN_10008976	A8XBZ8	37.75	649	375	16	137	779	24	649	3e-97
	Brugia.Pahangi_GLEAN_10008977	O42329	25.73	307	214	5	3	308	43	336	9e-29
	Brugia.Pahangi_GLEAN_10008978	Q11073	58.21	481	191	6	57	532	24	499	5e-156
	Brugia.Pahangi_GLEAN_10008979	O57592	67.61	247	80	0	2	248	18	264	4e-98
	Brugia.Pahangi_GLEAN_10008981	P43378	36.68	289	159	6	58	324	288	574	5e-43
	Brugia.Pahangi_GLEAN_10008982	P34764	51.15	217	91	4	8	213	82	294	7e-59
	Brugia.Pahangi_GLEAN_10008983	P51558	30.93	97	62	2	107	202	312	404	7e-07
	Brugia.Pahangi_GLEAN_10008986	O35594	34.2	614	371	8	1	602	1	593	2e-90
	Brugia.Pahangi_GLEAN_10008987	Q18014	47.06	357	183	3	21	374	26	379	3e-101
	Brugia.Pahangi_GLEAN_10008988	P34815	76.71	584	131	4	9	589	91	672	0
	Brugia.Pahangi_GLEAN_10008990	Q99ME2	28.79	132	77	5	148	264	152	281	4e-08
	Brugia.Pahangi_GLEAN_10008991	O02298	43.01	386	179	3	112	456	243	628	7e-89
	Brugia.Pahangi_GLEAN_10008994	Q4VXU2	47.64	615	231	14	15	555	8	605	4e-143
	Brugia.Pahangi_GLEAN_10008996	P34265	39.75	405	205	8	6	405	15	385	8e-80
	Brugia.Pahangi_GLEAN_10008997	Q09385	57.75	213	89	1	19	230	22	234	4e-64
	Brugia.Pahangi_GLEAN_10008998	Q6GLC9	44.62	195	89	9	3	190	253	435	8e-33
	Brugia.Pahangi_GLEAN_10008999	A8XYX3	30.47	443	263	12	279	702	405	821	2e-45
	Brugia.Pahangi_GLEAN_10009001	Q9UNY4	35.9	791	391	23	277	993	414	1162	3e-112
	Brugia.Pahangi_GLEAN_10009002	Q92574	29.06	117	78	2	7	118	6	122	5e-07
	Brugia.Pahangi_GLEAN_10009003	P07152	46.76	139	70	3	7	142	127	264	1e-25
	Brugia.Pahangi_GLEAN_10009004	Q9NQL2	56.23	345	133	2	10	353	47	374	2e-105
	Brugia.Pahangi_GLEAN_10009005	P43450	55.59	295	128	2	24	317	4	296	2e-92
	Brugia.Pahangi_GLEAN_10009006	Q91876	55.86	700	280	10	7	689	4	691	0
	Brugia.Pahangi_GLEAN_10009009	Q6P5E8	37.5	920	512	18	5	900	38	918	1e-171
	Brugia.Pahangi_GLEAN_10009010	Q03561	43.06	72	32	2	2	65	3	73	3e-09
	Brugia.Pahangi_GLEAN_10009013	Q962A2	99.03	103	1	0	1	103	79	181	3e-53
	Brugia.Pahangi_GLEAN_10009014	Q93572	70.62	320	86	1	1	320	1	312	3e-131
	Brugia.Pahangi_GLEAN_10009015	Q6AZW2	40.58	308	159	6	5	300	4	299	2e-58
	Brugia.Pahangi_GLEAN_10009016	Q00449	67.29	107	35	0	5	111	529	635	9e-36
	Brugia.Pahangi_GLEAN_10009017	P21447	29.93	1216	740	21	15	1212	37	1158	1e-149
	Brugia.Pahangi_GLEAN_10003972	O00750	39.02	264	133	8	1	256	1386	1629	5e-35
	Brugia.Pahangi_GLEAN_10003973	Q61194	42.41	573	311	8	6	571	857	1417	6e-128
	Brugia.Pahangi_GLEAN_10003974	O00750	39.02	264	133	8	1	256	1386	1629	5e-35
	Brugia.Pahangi_GLEAN_10003975	Q61194	32.06	1101	642	27	253	1285	355	1417	6e-141
	Brugia.Pahangi_GLEAN_10003976	P22681	59.42	451	159	5	47	474	52	501	2e-160
	Brugia.Pahangi_GLEAN_10003978	A4UVI1	28.62	276	153	7	18	274	34	284	4e-20
	Brugia.Pahangi_GLEAN_10003979	Q9DEX7	29.95	444	240	16	11	424	31	433	7e-33
	Brugia.Pahangi_GLEAN_10003980	P49049	25.41	181	113	2	115	273	240	420	7e-11
	Brugia.Pahangi_GLEAN_10003981	O43426	42.36	1008	456	21	1	903	1	988	0
	Brugia.Pahangi_GLEAN_10003982	P98199	56.88	719	264	5	62	745	32	739	0
	Brugia.Pahangi_GLEAN_10003985	Q4VSI4	37.22	180	98	4	193	367	35	204	1e-30
	Brugia.Pahangi_GLEAN_10001219	Q962T1	69.29	127	39	0	8	134	8	134	1e-48
	Brugia.Pahangi_GLEAN_10001220	Q80YR7	36.36	88	54	2	518	604	1030	1116	1e-06
	Brugia.Pahangi_GLEAN_10001222	P29691	88.72	851	96	0	4	854	2	852	0
	Brugia.Pahangi_GLEAN_10003794	Q8K0F1	28.66	499	272	20	33	471	170	644	2e-40
	Brugia.Pahangi_GLEAN_10003795	Q96HU1	44.29	779	359	13	53	798	11	747	0
	Brugia.Pahangi_GLEAN_10003797	Q03606	60.54	707	244	11	1	691	1	688	0
	Brugia.Pahangi_GLEAN_10003798	Q640T2	45.72	304	121	5	19	283	13	311	7e-72
	Brugia.Pahangi_GLEAN_10003799	O00763	37.76	2235	1162	43	45	2143	236	2377	0
	Brugia.Pahangi_GLEAN_10003800	Q5ZI25	36.73	373	194	9	547	897	6	358	8e-58
	Brugia.Pahangi_GLEAN_10003801	Q6P823	86.03	136	16	1	60	192	1	136	5e-60
	Brugia.Pahangi_GLEAN_10003802	Q21434	64.54	361	128	0	57	417	85	445	3e-138
	Brugia.Pahangi_GLEAN_10003803	Q9D1D1	28.41	176	118	4	71	246	33	200	9e-17
	Brugia.Pahangi_GLEAN_10003804	B4F6K2	54.3	256	114	2	1	254	54	308	7e-81
	Brugia.Pahangi_GLEAN_10003806	P70236	52.45	143	66	1	2	144	23	163	1e-37
	Brugia.Pahangi_GLEAN_10003808	Q3SYV5	28.87	284	173	7	28	306	8	267	7e-26
	Brugia.Pahangi_GLEAN_10000911	P34649	41.6	536	241	13	8	520	10	496	7e-108
	Brugia.Pahangi_GLEAN_10001081	A8XAC6	78.41	88	19	0	3	90	2	89	1e-37
	Brugia.Pahangi_GLEAN_10001082	Q8BMG8	40.94	149	83	2	10	154	53	200	6e-28
	Brugia.Pahangi_GLEAN_10001083	Q6VH22	32.91	626	360	10	29	613	1140	1746	1e-87
	Brugia.Pahangi_GLEAN_10002272	Q5RDW1	44.63	354	191	3	19	370	45	395	1e-64
	Brugia.Pahangi_GLEAN_10002273	Q5EBF1	47.62	126	66	0	1	126	53	178	2e-30
	Brugia.Pahangi_GLEAN_10006740	P47862	30.04	273	144	2	6	231	8	280	8e-33
	Brugia.Pahangi_GLEAN_10006742	Q23490	42.45	728	323	16	32	710	42	722	7e-157
	Brugia.Pahangi_GLEAN_10006743	Q9N0X0	68.85	244	74	1	130	373	89	330	6e-97
	Brugia.Pahangi_GLEAN_10006744	P51612	39.09	307	176	4	408	708	514	815	3e-55
	Brugia.Pahangi_GLEAN_10006746	Q5ZJU4	49.5	101	47	2	4	104	5	101	1e-17
	Brugia.Pahangi_GLEAN_10006747	Q8CGC6	32.57	611	297	14	67	576	115	711	3e-73
	Brugia.Pahangi_GLEAN_10006748	Q0AYF8	37.24	145	87	3	28	169	16	159	6e-18
	Brugia.Pahangi_GLEAN_10006749	Q03574	41.53	183	103	3	1	183	1	179	2e-34
	Brugia.Pahangi_GLEAN_10006750	A8KBL7	43.08	318	136	6	29	302	32	348	7e-65
	Brugia.Pahangi_GLEAN_10006751	Q03755	82.13	263	47	0	22	284	18	280	6e-136
	Brugia.Pahangi_GLEAN_10006753	Q09614	44.08	1055	506	20	2	1022	64	1068	0
	Brugia.Pahangi_GLEAN_10006754	A2AX52	42.51	207	98	4	775	962	1548	1752	1e-23
	Brugia.Pahangi_GLEAN_10006757	Q6P2U9	33.81	423	259	9	1	419	1	406	3e-58
	Brugia.Pahangi_GLEAN_10006758	Q24251	25.5	149	108	2	1	149	1	146	1e-08
	Brugia.Pahangi_GLEAN_10006761	Q62504	43.2	169	91	2	2865	3033	3481	3644	1e-35
	Brugia.Pahangi_GLEAN_10006762	Q6PBT5	51.2	166	77	2	224	386	284	448	2e-46
	Brugia.Pahangi_GLEAN_10006764	Q09305	55.29	208	88	2	23	227	5	210	9e-64
	Brugia.Pahangi_GLEAN_10006765	Q91628	31.2	125	82	3	8	130	294	416	5e-12
	Brugia.Pahangi_GLEAN_10006767	O17901	68.94	161	49	1	2	161	9	169	7e-61
	Brugia.Pahangi_GLEAN_10006768	Q19013	58.07	539	218	5	59	591	37	573	0
	Brugia.Pahangi_GLEAN_10006769	Q9SUS9	35.29	102	52	4	37	131	68	162	3e-07
	Brugia.Pahangi_GLEAN_10002769	Q5VT25	43.6	1376	625	30	6	1336	2	1271	0
	Brugia.Pahangi_GLEAN_10002770	O54874	35.33	368	213	12	9	371	1264	1611	1e-55
	Brugia.Pahangi_GLEAN_10000714	Q9Y0H4	78.88	161	34	0	2	162	789	949	1e-74
	Brugia.Pahangi_GLEAN_10002401	Q23495	30.52	1704	1016	31	2	1597	3	1646	0
	Brugia.Pahangi_GLEAN_10002402	Q9WUR2	42.02	357	196	4	557	904	34	388	3e-71
	Brugia.Pahangi_GLEAN_10002404	Q09545	79.07	258	52	1	22	279	43	298	5e-126
	Brugia.Pahangi_GLEAN_10002405	Q09321	42.78	187	103	1	15	201	18	200	2e-46
	Brugia.Pahangi_GLEAN_10002439	P34552	54.69	852	339	7	4	822	6	843	0
	Brugia.Pahangi_GLEAN_10002441	A8X775	39.57	887	395	25	10	846	52	847	1e-152
	Brugia.Pahangi_GLEAN_10006502	Q4KMM3	35.17	236	112	7	30	236	642	865	2e-32
	Brugia.Pahangi_GLEAN_10006503	Q8NI08	39.08	87	47	2	304	386	738	822	2e-07
	Brugia.Pahangi_GLEAN_10006504	Q8N573	35.14	185	112	3	1	185	99	275	5e-19
	Brugia.Pahangi_GLEAN_10006509	Q28ID3	46.02	289	148	2	89	372	26	311	1e-74
	Brugia.Pahangi_GLEAN_10006510	P16591	34.96	369	224	10	11	372	456	815	3e-54
	Brugia.Pahangi_GLEAN_10006512	Q3MSQ8	36.99	365	212	8	94	452	321	673	1e-55
	Brugia.Pahangi_GLEAN_10006513	Q19978	70.52	173	51	0	61	233	126	298	3e-75
	Brugia.Pahangi_GLEAN_10006515	Q19746	29.95	384	227	7	3	375	2	354	2e-46
	Brugia.Pahangi_GLEAN_10006516	O61397	65.49	536	177	5	112	642	66	598	0
	Brugia.Pahangi_GLEAN_10006517	Q9HBH5	41.84	294	149	7	43	322	43	328	1e-45
	Brugia.Pahangi_GLEAN_10006519	Q20548	42.13	667	353	7	11	671	4	643	3e-146
	Brugia.Pahangi_GLEAN_10006520	Q90515	53.71	175	67	4	1	165	4	174	9e-45
	Brugia.Pahangi_GLEAN_10006521	Q5M7T4	46.33	218	114	1	35	252	17	231	1e-53
	Brugia.Pahangi_GLEAN_10006525	P19761	50	52	26	0	7	58	120	171	2e-08
	Brugia.Pahangi_GLEAN_10006526	O76840	23.41	927	570	22	87	927	1088	1960	2e-45
	Brugia.Pahangi_GLEAN_10006527	O24145	31	529	347	10	4	522	18	538	4e-66
	Brugia.Pahangi_GLEAN_10006529	P28052	70.99	355	102	1	1	355	1	354	4e-152
	Brugia.Pahangi_GLEAN_10006530	Q9GS00	35.32	419	255	3	66	475	78	489	1e-66
	Brugia.Pahangi_GLEAN_10006531	Q08BS4	28.7	108	66	2	107	214	423	519	1e-07
	Brugia.Pahangi_GLEAN_10006532	P42124	58.26	230	91	4	15	243	524	749	7e-74
	Brugia.Pahangi_GLEAN_10000981	Q5RBX7	55.88	102	42	2	1	101	1	100	4e-26
	Brugia.Pahangi_GLEAN_10000982	A8WQK3	59.51	205	74	6	1	201	300	499	4e-62
	Brugia.Pahangi_GLEAN_10001318	P10826	32.23	121	70	3	601	709	121	241	3e-09
	Brugia.Pahangi_GLEAN_10000770	P33436	29.03	93	62	2	2	92	538	628	1e-08
	Brugia.Pahangi_GLEAN_10001973	P34254	32.39	247	154	5	15	249	27	272	2e-33
	Brugia.Pahangi_GLEAN_10001974	P53489	85.82	141	20	0	1	141	1	141	3e-73
	Brugia.Pahangi_GLEAN_10001975	Q24K02	42.86	1001	555	9	36	1025	19	1013	0
	Brugia.Pahangi_GLEAN_10001976	O45420	68.42	399	124	1	1	397	90	488	2e-158
	Brugia.Pahangi_GLEAN_10005232	Q4QR29	52.9	758	303	5	139	851	15	763	0
	Brugia.Pahangi_GLEAN_10005233	A8PB32	99.31	433	3	0	24	456	1	433	0
	Brugia.Pahangi_GLEAN_10005234	P34275	52.82	142	53	2	140	274	264	398	1e-28
	Brugia.Pahangi_GLEAN_10005235	P46557	25.71	630	426	21	352	970	175	773	5e-56
	Brugia.Pahangi_GLEAN_10005236	Q20365	67.91	215	69	0	111	325	93	307	1e-85
	Brugia.Pahangi_GLEAN_10005237	O01738	47.18	354	164	5	100	442	128	469	5e-91
	Brugia.Pahangi_GLEAN_10005238	A8XEG9	45.73	726	325	13	60	767	40	714	4e-171
	Brugia.Pahangi_GLEAN_10005239	Q9TZ93	66.96	112	37	0	5	116	4	115	1e-41
	Brugia.Pahangi_GLEAN_10005240	Q21986	32.32	758	480	14	5	739	18	765	3e-107
	Brugia.Pahangi_GLEAN_10005241	Q0VGK3	37.88	491	249	15	12	463	42	515	4e-73
	Brugia.Pahangi_GLEAN_10005242	Q6DJR9	37.31	520	246	21	5	468	2	497	2e-64
	Brugia.Pahangi_GLEAN_10005243	Q5RCG7	54.72	53	23	1	95	146	106	158	3e-07
	Brugia.Pahangi_GLEAN_10005246	O54853	54.29	606	249	10	33	627	329	917	6e-178
	Brugia.Pahangi_GLEAN_10005248	P34604	49.77	215	105	2	16	229	16	228	3e-48
	Brugia.Pahangi_GLEAN_10000902	Q03604	69.04	239	49	1	1	214	176	414	3e-96
	Brugia.Pahangi_GLEAN_10002834	Q9I9P9	73.71	232	60	1	1	232	238	468	5e-99
	Brugia.Pahangi_GLEAN_10002835	P42003	59.84	122	48	1	34	154	39	160	3e-38
	Brugia.Pahangi_GLEAN_10002836	Q5ZKJ5	31.25	144	77	3	14	144	23	157	5e-13
	Brugia.Pahangi_GLEAN_10002837	P23640	65.46	194	66	1	2	194	4	197	8e-76
	Brugia.Pahangi_GLEAN_10002838	Q3TLD5	35.1	151	92	3	25	170	31	180	2e-16
	Brugia.Pahangi_GLEAN_10002839	O45307	48.69	343	160	5	12	352	5	333	1e-86
	Brugia.Pahangi_GLEAN_10002840	Q99JX1	54.81	104	44	2	166	269	100	200	3e-26
	Brugia.Pahangi_GLEAN_10002841	O95455	23.78	349	230	14	41	363	2	340	1e-07
	Brugia.Pahangi_GLEAN_10002842	P49725	33.07	387	242	6	53	431	42	419	9e-55
	Brugia.Pahangi_GLEAN_10002844	Q5VZK9	36.93	528	291	12	235	728	155	674	2e-76
	Brugia.Pahangi_GLEAN_10002845	Q6NWF4	48.81	168	86	0	1	168	1	168	3e-46
	Brugia.Pahangi_GLEAN_10003262	Q04833	67.85	2946	815	12	17	2853	42	2964	0
	Brugia.Pahangi_GLEAN_10003263	Q04833	65.76	1764	579	16	33	1784	3003	4753	0
	Brugia.Pahangi_GLEAN_10003264	A2AX52	23.93	489	310	20	493	950	730	1187	5e-17
	Brugia.Pahangi_GLEAN_10003265	Q9JHS4	46.11	514	228	10	88	565	105	605	1e-108
	Brugia.Pahangi_GLEAN_10003266	Q6GNY6	57.33	150	63	1	1	150	1	149	1e-48
	Brugia.Pahangi_GLEAN_10003268	Q9UJX3	27.61	489	311	9	46	505	84	558	8e-43
	Brugia.Pahangi_GLEAN_10003270	A6QLT2	53.8	552	239	9	37	585	68	606	1e-172
	Brugia.Pahangi_GLEAN_10001852	P17970	34.75	377	210	11	74	436	262	616	3e-53
	Brugia.Pahangi_GLEAN_10001853	P17970	53.45	58	27	0	1	58	621	678	3e-11
	Brugia.Pahangi_GLEAN_10001854	Q08B22	35.12	484	208	14	4	394	15	485	3e-66
	Brugia.Pahangi_GLEAN_10001855	Q9CQW1	57.58	198	82	2	1	198	1	196	2e-58
	Brugia.Pahangi_GLEAN_10001856	O60551	64.3	409	142	3	64	472	94	498	6e-158
	Brugia.Pahangi_GLEAN_10008653	Q9QY01	35.78	232	122	13	35	252	7	225	6e-26
	Brugia.Pahangi_GLEAN_10008656	Q9Z0R0	31.33	316	208	6	19	329	402	713	7e-39
	Brugia.Pahangi_GLEAN_10008657	Q18286	61.84	608	225	5	450	1056	107	708	0
	Brugia.Pahangi_GLEAN_10008658	Q20332	44.34	327	153	8	15	340	205	503	1e-69
	Brugia.Pahangi_GLEAN_10008659	Q9N2V2	44.49	463	227	12	86	532	222	670	2e-105
	Brugia.Pahangi_GLEAN_10008660	Q92949	47.86	117	57	2	25	140	85	198	1e-24
	Brugia.Pahangi_GLEAN_10008661	O44451	65.59	340	117	0	22	361	13	352	8e-136
	Brugia.Pahangi_GLEAN_10008662	P13474	70.59	119	33	1	126	242	323	441	9e-45
	Brugia.Pahangi_GLEAN_10008663	Q17848	50.12	421	182	8	1	406	2	409	8e-112
	Brugia.Pahangi_GLEAN_10008664	Q9BY11	27.8	482	290	10	4	480	16	444	6e-48
	Brugia.Pahangi_GLEAN_10008665	Q505I0	43.99	391	119	6	9	399	181	471	2e-84
	Brugia.Pahangi_GLEAN_10008666	P21249	41.08	1945	960	33	133	1947	34	1922	0
	Brugia.Pahangi_GLEAN_10008667	Q49GP5	43.39	189	67	4	25	202	46	205	3e-30
	Brugia.Pahangi_GLEAN_10008668	Q7QG73	80.39	362	66	2	1	361	1	358	7e-173
	Brugia.Pahangi_GLEAN_10008670	Q09244	37	100	53	3	2	92	159	257	1e-07
	Brugia.Pahangi_GLEAN_10008671	Q3UF64	26.88	346	215	11	96	431	127	444	7e-25
	Brugia.Pahangi_GLEAN_10008672	Q8WMQ3	34.78	92	49	2	274	363	2	84	8e-08
	Brugia.Pahangi_GLEAN_10008674	O60285	63.46	260	95	0	56	315	48	307	9e-98
	Brugia.Pahangi_GLEAN_10008675	P41849	43.7	254	139	4	34	285	18	269	2e-56
	Brugia.Pahangi_GLEAN_10008676	Q8TD17	34.68	222	140	4	101	320	413	631	1e-31
	Brugia.Pahangi_GLEAN_10008677	Q80TM9	46.03	189	99	2	131	317	288	475	2e-38
	Brugia.Pahangi_GLEAN_10008679	Q4G017	36	100	54	2	31	128	31	122	1e-09
	Brugia.Pahangi_GLEAN_10008681	Q99323	54.97	1950	838	4	42	1951	82	2031	0
	Brugia.Pahangi_GLEAN_10008682	Q9NWY4	34.49	316	172	10	56	345	30	336	1e-33
	Brugia.Pahangi_GLEAN_10008683	O18023	28.71	209	128	7	23	226	483	675	9e-18
	Brugia.Pahangi_GLEAN_10004552	Q9Y2B2	40.49	247	136	4	165	400	3	249	3e-41
	Brugia.Pahangi_GLEAN_10004553	Q6ZQF0	23.85	654	403	17	59	671	128	727	4e-44
	Brugia.Pahangi_GLEAN_10004554	Q9CQ28	58.96	251	99	3	1	248	1	250	5e-83
	Brugia.Pahangi_GLEAN_10004555	O62106	71.81	188	53	0	1	188	1	188	4e-78
	Brugia.Pahangi_GLEAN_10004556	Q9DE46	47.57	658	275	14	5	604	734	1379	3e-149
	Brugia.Pahangi_GLEAN_10004557	Q9DE46	32.21	444	266	12	21	434	278	716	2e-54
	Brugia.Pahangi_GLEAN_10004559	B9G2A8	24.36	1531	901	52	2482	3866	2797	4216	6e-86
	Brugia.Pahangi_GLEAN_10004560	P97259	35.11	94	53	3	4	92	111	201	5e-11
	Brugia.Pahangi_GLEAN_10004561	Q22706	47.96	857	409	8	1	832	1	845	0
	Brugia.Pahangi_GLEAN_10004562	Q8R554	45.31	64	33	1	10	71	386	449	3e-09
	Brugia.Pahangi_GLEAN_10004563	P18106	38.67	331	192	7	38	364	940	1263	1e-58
	Brugia.Pahangi_GLEAN_10004564	Q64434	44.64	56	29	1	1	56	391	444	4e-07
	Brugia.Pahangi_GLEAN_10004566	Q9U2M8	35.82	522	266	10	2	466	282	791	2e-79
	Brugia.Pahangi_GLEAN_10004567	Q6GL41	56.97	818	300	12	93	888	76	863	0
	Brugia.Pahangi_GLEAN_10004568	B5X186	34.48	319	187	8	13	321	9	315	2e-41
	Brugia.Pahangi_GLEAN_10004569	Q9VVI3	63.45	238	87	0	1	238	770	1007	3e-90
	Brugia.Pahangi_GLEAN_10004570	Q9VVI3	42.52	214	87	6	20	200	68	278	3e-38
	Brugia.Pahangi_GLEAN_10004571	Q6RVV4	29.28	263	171	6	62	318	31	284	5e-21
	Brugia.Pahangi_GLEAN_10004572	Q7TPD0	27.07	750	475	15	18	719	203	928	2e-72
	Brugia.Pahangi_GLEAN_10004573	B4JPR2	32.43	148	100	0	8	155	14	161	7e-21
	Brugia.Pahangi_GLEAN_10001135	Q54I82	52.48	101	47	1	4	103	5	105	1e-23
	Brugia.Pahangi_GLEAN_10001136	P18052	34.46	386	201	12	406	784	418	758	1e-52
	Brugia.Pahangi_GLEAN_10003074	Q1LUA6	31.37	851	538	18	7	836	602	1427	2e-99
	Brugia.Pahangi_GLEAN_10003078	Q0KL02	58.1	210	86	2	37	246	1968	2175	5e-66
	Brugia.Pahangi_GLEAN_10003080	Q8N6T3	37.23	137	77	4	3	133	115	248	7e-10
	Brugia.Pahangi_GLEAN_10003083	Q8NCN5	35.2	838	447	17	27	794	45	856	5e-121
	Brugia.Pahangi_GLEAN_10003084	O54905	43.56	101	53	2	39	137	132	230	3e-12
	Brugia.Pahangi_GLEAN_10003085	P49687	34.46	148	75	6	7	150	65	194	3e-06
	Brugia.Pahangi_GLEAN_10003086	Q9D0B6	41.79	134	77	1	15	147	22	155	5e-25
	Brugia.Pahangi_GLEAN_10003087	P48768	29.62	601	346	12	65	603	318	903	1e-61
	Brugia.Pahangi_GLEAN_10002217	O17473	82.27	423	42	3	15	432	1	395	0
	Brugia.Pahangi_GLEAN_10002218	O17473	65.99	197	66	1	1	197	200	395	1e-72
	Brugia.Pahangi_GLEAN_10002219	Q61321	38.65	207	101	2	20	226	101	281	5e-38
	Brugia.Pahangi_GLEAN_10002220	Q502G2	39.43	175	83	2	28	179	35	209	1e-27
	Brugia.Pahangi_GLEAN_10002221	Q5R7P4	43.78	635	314	17	21	627	24	643	5e-138
	Brugia.Pahangi_GLEAN_10002223	Q8ITC7	27.24	312	175	14	37	321	85	371	2e-10
	Brugia.Pahangi_GLEAN_10003123	P34303	33.98	103	68	0	633	735	291	393	3e-14
	Brugia.Pahangi_GLEAN_10003125	Q9VJJ7	42.69	834	369	18	1	760	19	817	0
	Brugia.Pahangi_GLEAN_10003126	Q4KLG9	41.01	217	111	5	11	213	19	232	5e-41
	Brugia.Pahangi_GLEAN_10003128	P34284	58.28	429	174	3	1	426	40	466	7e-152
	Brugia.Pahangi_GLEAN_10003004	P34650	40.09	217	107	6	1	200	190	400	2e-36
	Brugia.Pahangi_GLEAN_10003005	Q8BXB6	25.2	611	384	17	43	594	59	655	2e-47
	Brugia.Pahangi_GLEAN_10003006	P30969	35.66	129	74	3	54	174	70	197	4e-14
	Brugia.Pahangi_GLEAN_10003007	O35239	30	280	149	9	319	573	327	584	1e-22
	Brugia.Pahangi_GLEAN_10003010	Q24523	61.19	67	23	1	47	113	1034	1097	1e-15
	Brugia.Pahangi_GLEAN_10000942	P42685	24.29	420	268	16	23	429	96	478	2e-18
	Brugia.Pahangi_GLEAN_10001084	P14927	39.56	91	50	3	48	137	20	106	1e-08
	Brugia.Pahangi_GLEAN_10001085	Q27450	94.68	526	7	1	1	526	1	505	0
	Brugia.Pahangi_GLEAN_10005484	P50605	32.28	254	112	8	29	239	52	288	1e-20
	Brugia.Pahangi_GLEAN_10005485	Q6DGE9	35.6	941	584	16	1	929	1	931	2e-151
	Brugia.Pahangi_GLEAN_10005487	Q03610	26.42	825	476	29	272	1031	387	1145	4e-54
	Brugia.Pahangi_GLEAN_10005488	Q5T8I3	32.41	361	193	10	13	335	11	358	8e-39
	Brugia.Pahangi_GLEAN_10005490	Q3YEC7	53.88	206	88	4	1	205	1	200	4e-60
	Brugia.Pahangi_GLEAN_10005491	Q9N4D9	53.05	213	98	2	20	232	15	225	1e-60
	Brugia.Pahangi_GLEAN_10005492	Q9NY26	32.3	257	148	4	26	274	82	320	3e-26
	Brugia.Pahangi_GLEAN_10005493	Q8VC51	39.39	330	171	9	163	472	153	473	4e-57
	Brugia.Pahangi_GLEAN_10005494	Q641G4	26.27	708	375	29	5	654	2	620	3e-35
	Brugia.Pahangi_GLEAN_10005495	Q9VS46	28.66	478	314	11	249	715	262	723	9e-47
	Brugia.Pahangi_GLEAN_10005496	Q5ZK33	47.17	407	196	6	37	442	102	490	4e-95
	Brugia.Pahangi_GLEAN_10005498	Q14669	36.03	877	494	18	707	1532	1054	1914	4e-144
	Brugia.Pahangi_GLEAN_10005500	Q62095	56.34	552	214	9	175	719	79	610	4e-170
	Brugia.Pahangi_GLEAN_10005501	Q5RJS6	45.59	68	37	0	5	72	12	79	9e-13
	Brugia.Pahangi_GLEAN_10001983	P20631	47.87	211	80	6	17	211	3	199	3e-39
	Brugia.Pahangi_GLEAN_10001984	P00637	60.3	330	129	2	25	353	7	335	2e-116
	Brugia.Pahangi_GLEAN_10001985	Q6TA25	40	110	66	0	3	112	2	111	1e-16
	Brugia.Pahangi_GLEAN_10001987	Q7TP65	33.79	219	106	5	46	231	241	453	1e-24
	Brugia.Pahangi_GLEAN_10006262	P30628	41.28	889	420	16	3	794	15	898	0
	Brugia.Pahangi_GLEAN_10006263	Q9XXL3	38.83	103	63	0	13	115	2	104	1e-16
	Brugia.Pahangi_GLEAN_10006265	P29074	35.41	257	150	9	89	337	669	917	2e-34
	Brugia.Pahangi_GLEAN_10006266	Q5XJS5	30.2	245	156	8	13	252	5	239	4e-23
	Brugia.Pahangi_GLEAN_10006267	Q8BFY9	56.12	891	355	5	7	865	12	898	0
	Brugia.Pahangi_GLEAN_10006268	O76554	38.21	390	150	7	155	470	167	539	4e-60
	Brugia.Pahangi_GLEAN_10006269	P54244	54.35	46	21	0	39	84	47	92	1e-07
	Brugia.Pahangi_GLEAN_10006270	P54244	39.35	465	194	11	1	433	147	555	1e-83
	Brugia.Pahangi_GLEAN_10006273	Q09312	38.38	383	202	12	123	474	188	567	5e-64
	Brugia.Pahangi_GLEAN_10006276	A2AJN7	43.54	790	417	11	300	1070	81	860	9e-173
	Brugia.Pahangi_GLEAN_10006278	Q61241	49.41	85	43	0	6	90	171	255	1e-18
	Brugia.Pahangi_GLEAN_10006279	Q6DF07	40.11	177	96	3	41	216	42	209	3e-25
	Brugia.Pahangi_GLEAN_10006280	P18831	44.71	331	132	7	21	347	46	329	2e-22
	Brugia.Pahangi_GLEAN_10006281	Q2T9W9	32.22	90	59	1	1	90	147	234	3e-07
	Brugia.Pahangi_GLEAN_10006282	Q17336	62.95	529	191	1	9	532	147	675	0
	Brugia.Pahangi_GLEAN_10006283	P70451	33.53	340	182	9	13	321	472	798	3e-43
	Brugia.Pahangi_GLEAN_10006286	Q5U458	30.54	573	348	15	14	566	7	549	4e-62
	Brugia.Pahangi_GLEAN_10006288	P48490	43.25	252	126	4	147	397	8	243	2e-50
	Brugia.Pahangi_GLEAN_10009285	P49405	72.79	294	78	2	1	293	1	293	9e-121
	Brugia.Pahangi_GLEAN_10009286	P19258	35.29	136	86	2	701	835	1	135	3e-16
	Brugia.Pahangi_GLEAN_10009287	Q7YWV6	43.48	46	26	0	1	46	134	179	2e-06
	Brugia.Pahangi_GLEAN_10009288	Q5PYH7	45.88	789	323	11	169	910	150	881	0
	Brugia.Pahangi_GLEAN_10009293	Q22782	76.72	116	22	3	17	130	93	205	3e-43
	Brugia.Pahangi_GLEAN_10009295	Q22782	98.92	93	1	0	55	147	2	94	8e-48
	Brugia.Pahangi_GLEAN_10009296	Q9V4N3	47.17	106	49	2	8	111	10	110	7e-21
	Brugia.Pahangi_GLEAN_10009297	Q11080	45.35	86	47	0	63	148	69	154	8e-15
	Brugia.Pahangi_GLEAN_10009300	Q14186	46.75	323	131	10	26	312	20	337	1e-67
	Brugia.Pahangi_GLEAN_10009301	P23927	33.98	103	67	1	119	221	74	175	7e-12
	Brugia.Pahangi_GLEAN_10009302	Q93591	24.91	289	150	13	205	448	31	297	1e-08
	Brugia.Pahangi_GLEAN_10009303	Q9NB31	70.52	346	88	4	5	345	6	342	2e-138
	Brugia.Pahangi_GLEAN_10009304	P12111	37.44	203	107	5	20	207	2026	2223	2e-20
	Brugia.Pahangi_GLEAN_10009305	Q9Y5X4	46.53	389	164	7	24	382	35	409	1e-88
	Brugia.Pahangi_GLEAN_10009306	Q9TTK4	37.62	933	517	19	2052	2941	2874	3784	4e-172
	Brugia.Pahangi_GLEAN_10009307	Q3ZBX1	31.34	217	135	4	54	262	13	223	5e-21
	Brugia.Pahangi_GLEAN_10009308	A8XND8	55.98	209	50	5	1	206	1	170	6e-57
	Brugia.Pahangi_GLEAN_10009309	A8XND8	39.25	107	46	5	94	199	205	293	3e-07
	Brugia.Pahangi_GLEAN_10009316	P48483	58.69	305	109	2	7	311	6	293	2e-106
	Brugia.Pahangi_GLEAN_10009318	Q03755	35.54	242	143	7	2	238	38	271	8e-35
	Brugia.Pahangi_GLEAN_10009319	Q8K4C0	48.02	504	256	4	3	505	4	502	6e-140
	Brugia.Pahangi_GLEAN_10009321	Q6P4Q7	39.58	667	352	17	94	733	74	716	2e-119
	Brugia.Pahangi_GLEAN_10009322	Q4KMD7	23.82	382	265	11	203	575	16	380	8e-15
	Brugia.Pahangi_GLEAN_10009323	Q5ZHS1	74.86	525	81	2	17	490	21	545	0
	Brugia.Pahangi_GLEAN_10009325	Q8NFZ3	26.22	614	345	25	40	581	46	623	4e-42
	Brugia.Pahangi_GLEAN_10009327	P41849	45.28	307	166	2	47	352	6	311	1e-72
	Brugia.Pahangi_GLEAN_10009330	P90755	27.86	743	390	24	50	691	24	721	2e-70
	Brugia.Pahangi_GLEAN_10009331	P34517	35.86	198	90	3	20	180	167	364	3e-28
	Brugia.Pahangi_GLEAN_10009333	Q19746	39.14	396	210	6	1	367	1	394	4e-85
	Brugia.Pahangi_GLEAN_10009334	A4IFD0	33.04	224	133	6	572	794	125	332	3e-24
	Brugia.Pahangi_GLEAN_10009336	Q9VCR6	37.99	179	100	1	150	317	421	599	3e-30
	Brugia.Pahangi_GLEAN_10009338	Q9D3B1	40.46	131	77	1	8	137	41	171	1e-18
	Brugia.Pahangi_GLEAN_10009339	Q9UDX3	24	400	257	10	12	384	7	386	8e-24
	Brugia.Pahangi_GLEAN_10009340	Q70KH2	48.97	243	118	4	140	380	297	535	1e-57
	Brugia.Pahangi_GLEAN_10009341	Q9UDX3	24.42	389	257	10	16	385	16	386	1e-26
	Brugia.Pahangi_GLEAN_10009342	Q5R3Z8	32.94	170	103	5	208	369	126	292	3e-09
	Brugia.Pahangi_GLEAN_10009344	Q6DFN1	32.94	85	51	3	8	91	84	163	8e-08
	Brugia.Pahangi_GLEAN_10009345	Q9H8V3	29.93	812	472	25	66	819	112	884	3e-86
	Brugia.Pahangi_GLEAN_10009346	O57682	42.62	122	67	2	96	214	15	136	3e-19
	Brugia.Pahangi_GLEAN_10009347	Q8BTQ0	36.1	205	102	9	15	196	42	240	4e-22
	Brugia.Pahangi_GLEAN_10009348	O95639	49.64	278	106	5	22	276	1	267	2e-68
	Brugia.Pahangi_GLEAN_10009349	Q20745	51.56	192	86	3	937	1125	920	1107	3e-49
	Brugia.Pahangi_GLEAN_10009350	Q18347	41.1	146	84	2	33	178	1	144	1e-25
	Brugia.Pahangi_GLEAN_10009351	Q6PBF7	53.06	147	62	2	22	168	35	174	5e-40
	Brugia.Pahangi_GLEAN_10009352	P46463	47.45	255	129	3	86	338	771	1022	7e-68
	Brugia.Pahangi_GLEAN_10009353	Q19895	22.69	401	269	13	21	411	19	388	4e-18
	Brugia.Pahangi_GLEAN_10009355	Q5RCE2	70.1	622	152	2	10	598	33	653	0
	Brugia.Pahangi_GLEAN_10009356	Q5ZHY5	52.94	272	119	3	6	275	36	300	1e-75
	Brugia.Pahangi_GLEAN_10009358	Q19969	69.09	495	138	3	1	486	1	489	0
	Brugia.Pahangi_GLEAN_10000879	Q7ZUC7	42.98	121	66	3	24	144	98	215	2e-21
	Brugia.Pahangi_GLEAN_10000880	Q2VB19	54.55	99	45	0	44	142	1069	1167	1e-25
	Brugia.Pahangi_GLEAN_10002646	P34504	38.87	265	107	10	10	240	947	1190	4e-29
	Brugia.Pahangi_GLEAN_10002647	P22770	39.43	175	93	3	14	175	189	363	2e-27
	Brugia.Pahangi_GLEAN_10002648	Q4KMP7	48.36	304	126	4	97	374	303	601	3e-86
	Brugia.Pahangi_GLEAN_10002649	Q92609	42.11	209	93	5	983	1189	233	415	6e-37
	Brugia.Pahangi_GLEAN_10002652	O08785	28.19	376	216	12	21	370	35	382	7e-26
	Brugia.Pahangi_GLEAN_10006101	P51892	53.12	640	280	4	16	638	434	1070	0
	Brugia.Pahangi_GLEAN_10006103	P98165	32.01	834	371	29	27	706	42	833	3e-95
	Brugia.Pahangi_GLEAN_10006105	Q06561	55.2	250	108	3	193	442	3124	3369	2e-77
	Brugia.Pahangi_GLEAN_10006106	Q06561	28.76	386	253	12	4	383	2449	2818	4e-37
	Brugia.Pahangi_GLEAN_10006107	Q06561	42.92	2584	1253	53	912	3378	45	2523	0
	Brugia.Pahangi_GLEAN_10006108	Q9VZU2	26.65	379	244	14	30	393	23	382	2e-22
	Brugia.Pahangi_GLEAN_10006110	P01130	28.34	187	108	6	4	189	109	270	5e-08
	Brugia.Pahangi_GLEAN_10006115	Q6NP60	34.69	98	57	4	437	532	118	210	2e-07
	Brugia.Pahangi_GLEAN_10007886	Q8VEG6	57.97	295	113	3	47	338	5	291	2e-89
	Brugia.Pahangi_GLEAN_10007888	Q3U2P1	43.71	787	375	9	290	1029	325	1090	0
	Brugia.Pahangi_GLEAN_10007891	Q95LL3	46.74	537	220	12	5	519	10	502	7e-130
	Brugia.Pahangi_GLEAN_10007892	Q9Y4B6	36.76	1480	786	36	24	1447	10	1395	0
	Brugia.Pahangi_GLEAN_10007893	A6QP16	24.81	536	319	17	8	483	7	518	2e-24
	Brugia.Pahangi_GLEAN_10007894	Q96RW7	23.98	517	300	25	34	532	1461	1902	4e-12
	Brugia.Pahangi_GLEAN_10007895	Q09YL1	42.41	290	152	5	593	880	1078	1354	1e-65
	Brugia.Pahangi_GLEAN_10007896	Q99PP7	27.86	280	132	11	668	906	885	1135	2e-18
	Brugia.Pahangi_GLEAN_10007903	Q4KLF3	35.34	249	135	3	1	248	1	224	2e-40
	Brugia.Pahangi_GLEAN_10007904	Q8CAQ8	28.17	568	340	9	129	667	217	745	5e-58
	Brugia.Pahangi_GLEAN_10007905	P32305	34.43	305	164	7	1	270	107	410	1e-46
	Brugia.Pahangi_GLEAN_10007907	Q08509	33	397	203	9	92	447	65	439	4e-46
	Brugia.Pahangi_GLEAN_10007911	Q9BZF1	42.04	785	330	15	32	704	117	888	1e-163
	Brugia.Pahangi_GLEAN_10007912	Q2V2K5	27.88	269	163	7	3	263	23	268	6e-17
	Brugia.Pahangi_GLEAN_10007914	P41565	56.51	338	143	3	42	378	37	371	3e-108
	Brugia.Pahangi_GLEAN_10007915	A1ZA47	27.81	356	181	12	1	301	1	335	2e-25
	Brugia.Pahangi_GLEAN_10007917	A1ZA47	55.73	192	82	1	43	231	2002	2193	2e-63
	Brugia.Pahangi_GLEAN_10007918	Q2KIJ5	40.55	291	170	2	352	642	34	321	3e-60
	Brugia.Pahangi_GLEAN_10007919	P47825	35.71	196	113	4	294	477	712	906	1e-22
	Brugia.Pahangi_GLEAN_10007920	Q3UUQ7	52.08	48	23	0	20	67	83	130	7e-09
	Brugia.Pahangi_GLEAN_10005688	P13596	25	732	473	23	5	713	78	756	4e-38
	Brugia.Pahangi_GLEAN_10005690	Q2TAR3	68.54	213	61	1	4	216	216	422	1e-84
	Brugia.Pahangi_GLEAN_10005691	P26990	91.38	174	15	0	1	174	1	174	7e-93
	Brugia.Pahangi_GLEAN_10005692	Q9JMH9	29.96	1759	1055	37	38	1643	221	1955	0
	Brugia.Pahangi_GLEAN_10005693	Q9Z1Z0	35.95	957	502	25	1	869	1	934	4e-139
	Brugia.Pahangi_GLEAN_10005695	Q6DN90	50	362	165	4	216	562	524	884	5e-98
	Brugia.Pahangi_GLEAN_10005696	O44568	46.46	325	162	4	51	371	64	380	1e-83
	Brugia.Pahangi_GLEAN_10005698	O44514	54.69	373	163	5	18	387	80	449	4e-112
	Brugia.Pahangi_GLEAN_10005699	O35045	29.31	174	107	5	56	224	164	326	3e-08
	Brugia.Pahangi_GLEAN_10005700	Q23623	61.56	398	139	2	3	386	1	398	5e-151
	Brugia.Pahangi_GLEAN_10005701	A5A6K7	49.4	251	123	2	13	260	51	300	6e-68
	Brugia.Pahangi_GLEAN_10005702	P70512	78.26	161	33	1	241	401	289	447	4e-71
	Brugia.Pahangi_GLEAN_10005703	P10079	37.6	609	363	9	1990	2594	407	1002	2e-109
	Brugia.Pahangi_GLEAN_10005704	Q5R7C5	68.03	319	94	2	7	318	1	318	6e-125
	Brugia.Pahangi_GLEAN_10005705	Q9NZM3	27.92	437	274	11	31	427	1169	1604	2e-37
	Brugia.Pahangi_GLEAN_10005706	Q9NZM3	31.73	996	522	27	104	990	237	1183	4e-102
	Brugia.Pahangi_GLEAN_10005707	Q18486	53.27	490	165	6	146	579	274	755	2e-146
	Brugia.Pahangi_GLEAN_10002559	Q24535	82.5	40	7	0	1	40	208	247	8e-14
	Brugia.Pahangi_GLEAN_10002565	Q6PD03	68.06	454	135	3	29	472	10	463	5e-177
	Brugia.Pahangi_GLEAN_10002566	Q09607	44	75	41	1	4	78	2	75	2e-11
	Brugia.Pahangi_GLEAN_10002567	Q68FE8	31.03	203	117	6	131	327	324	509	2e-20
	Brugia.Pahangi_GLEAN_10005460	Q8VHH5	66.67	45	15	0	20	64	65	109	8e-11
	Brugia.Pahangi_GLEAN_10005461	P08537	82.78	453	72	1	6	458	2	448	0
	Brugia.Pahangi_GLEAN_10005463	Q7ZU13	42.38	453	246	6	18	464	45	488	3e-94
	Brugia.Pahangi_GLEAN_10005464	O18282	57.62	269	111	1	8	273	6	274	2e-80
	Brugia.Pahangi_GLEAN_10005465	Q4V860	27.96	304	172	9	7	281	203	488	1e-23
	Brugia.Pahangi_GLEAN_10005466	Q5RB16	34.88	86	55	1	46	130	47	132	2e-10
	Brugia.Pahangi_GLEAN_10005467	F1NBT0	47.29	332	165	5	59	389	26	348	2e-86
	Brugia.Pahangi_GLEAN_10005468	Q2T9W6	33.92	395	223	11	6	371	5	390	3e-34
	Brugia.Pahangi_GLEAN_10005470	P34384	47.09	378	195	3	6	381	20	394	5e-97
	Brugia.Pahangi_GLEAN_10005471	P24861	33.47	245	160	2	269	510	169	413	3e-37
	Brugia.Pahangi_GLEAN_10005472	P34258	29.47	475	272	12	14	445	35	489	4e-43
	Brugia.Pahangi_GLEAN_10005473	Q7Z7C8	39.66	174	102	2	19	192	34	204	2e-28
	Brugia.Pahangi_GLEAN_10005474	Q3V2Q8	47.01	134	69	2	31	162	42	175	2e-28
	Brugia.Pahangi_GLEAN_10005475	A6H6W9	36.54	156	91	3	24	175	72	223	2e-13
	Brugia.Pahangi_GLEAN_10005476	Q19626	89.8	490	48	1	3	492	2	489	0
	Brugia.Pahangi_GLEAN_10005477	Q5E9J1	33.87	375	185	8	56	394	13	360	3e-47
	Brugia.Pahangi_GLEAN_10005479	Q9M9W3	47.52	282	136	4	135	415	30	300	9e-73
	Brugia.Pahangi_GLEAN_10005481	O94762	51.58	95	45	1	106	200	20	113	2e-19
	Brugia.Pahangi_GLEAN_10005482	Q8BXQ2	32.08	399	226	16	264	637	175	553	6e-47
	Brugia.Pahangi_GLEAN_10001185	P97836	29.89	87	60	1	154	240	834	919	3e-08
	Brugia.Pahangi_GLEAN_10001186	P34399	41.74	115	66	1	81	195	86	199	2e-17
	Brugia.Pahangi_GLEAN_10001187	P34398	37.67	146	83	3	84	223	76	219	1e-19
	Brugia.Pahangi_GLEAN_10001188	Q9VUC6	39.46	517	244	11	57	526	78	572	5e-93
	Brugia.Pahangi_GLEAN_10000815	Q8BKF1	31.83	465	252	15	5	454	464	878	5e-51
	Brugia.Pahangi_GLEAN_10001204	Q09573	33.15	365	192	10	1	340	680	1017	4e-42
	Brugia.Pahangi_GLEAN_10001205	Q6DCP1	41.53	419	219	8	110	515	90	495	3e-86
	Brugia.Pahangi_GLEAN_10001206	P54353	56.63	166	62	2	28	186	4	166	9e-46
	Brugia.Pahangi_GLEAN_10001207	A4QNF3	37.97	79	49	0	3	81	1	79	3e-09
	Brugia.Pahangi_GLEAN_10006999	Q09453	33.96	371	194	8	69	415	36	379	7e-52
	Brugia.Pahangi_GLEAN_10007000	Q8R4I4	41.01	139	59	7	5	124	334	468	1e-20
	Brugia.Pahangi_GLEAN_10007002	Q9UNL4	37.9	248	140	3	2	237	4	249	3e-47
	Brugia.Pahangi_GLEAN_10007004	Q22915	54.72	106	43	2	1	104	51	153	9e-29
	Brugia.Pahangi_GLEAN_10007008	Q09278	36.45	310	149	3	1	262	1	310	5e-52
	Brugia.Pahangi_GLEAN_10007011	A2A6H3	23.81	378	246	12	10	364	39	397	2e-15
	Brugia.Pahangi_GLEAN_10007012	Q18120	24.72	352	213	8	16	365	19	320	1e-28
	Brugia.Pahangi_GLEAN_10007015	Q5BK46	33.11	148	76	5	65	195	139	280	2e-11
	Brugia.Pahangi_GLEAN_10007016	Q9CQT9	49.04	104	53	0	23	126	26	129	8e-25
	Brugia.Pahangi_GLEAN_10007017	Q6Y288	53.76	173	75	3	18	189	320	488	7e-40
	Brugia.Pahangi_GLEAN_10007019	Q96Q07	56.58	555	235	4	328	880	12	562	0
	Brugia.Pahangi_GLEAN_10007020	Q62559	50	268	111	7	14	260	73	338	1e-66
	Brugia.Pahangi_GLEAN_10007021	Q29458	42.09	373	206	6	1	371	32	396	1e-84
	Brugia.Pahangi_GLEAN_10007022	P07098	37.11	256	108	5	1	206	145	397	2e-37
	Brugia.Pahangi_GLEAN_10007023	Q58D31	45.03	342	188	0	4	345	8	349	3e-89
	Brugia.Pahangi_GLEAN_10007024	Q9YHB5	23.08	806	463	29	141	857	96	833	1e-14
	Brugia.Pahangi_GLEAN_10007026	Q28BZ2	32.14	140	87	3	7	144	18	151	2e-15
	Brugia.Pahangi_GLEAN_10007027	Q8T6B9	50.26	392	176	6	47	424	46	432	9e-90
	Brugia.Pahangi_GLEAN_10007028	Q61D31	36.36	143	91	0	49	191	26	168	4e-23
	Brugia.Pahangi_GLEAN_10007030	Q6ZQW0	30.91	385	235	7	10	367	16	396	4e-51
	Brugia.Pahangi_GLEAN_10007031	P23757	65.49	113	39	0	33	145	12	124	1e-40
	Brugia.Pahangi_GLEAN_10007032	Q9CR76	30.38	158	110	0	112	269	59	216	7e-20
	Brugia.Pahangi_GLEAN_10007033	P91664	35.54	121	66	4	8	120	17	133	3e-13
	Brugia.Pahangi_GLEAN_10007034	O19048	34.13	167	72	8	1	142	100	253	1e-08
	Brugia.Pahangi_GLEAN_10007035	Q9JKN6	48.15	81	42	0	30	110	46	126	1e-16
	Brugia.Pahangi_GLEAN_10007037	B2RZ37	41.84	141	74	2	269	401	22	162	2e-25
	Brugia.Pahangi_GLEAN_10007038	Q15811	46.55	58	29	1	123	180	35	90	2e-06
	Brugia.Pahangi_GLEAN_10007039	Q8N0Z6	32.17	429	279	7	4	429	16	435	2e-57
	Brugia.Pahangi_GLEAN_10001239	Q94300	84.49	187	29	0	1	187	1	187	1e-89
	Brugia.Pahangi_GLEAN_10001240	Q619W9	69.06	404	119	3	2	399	58	461	1e-167
	Brugia.Pahangi_GLEAN_10001388	Q27504	61.58	203	78	0	4	206	43	245	1e-69
	Brugia.Pahangi_GLEAN_10001389	Q23356	62.98	1148	311	28	9	1126	15	1078	0
	Brugia.Pahangi_GLEAN_10002124	Q9Y365	40.64	251	144	3	23	272	22	268	1e-51
	Brugia.Pahangi_GLEAN_10002126	Q9VRP9	47.7	369	160	5	347	684	677	1043	3e-85
	Brugia.Pahangi_GLEAN_10002127	Q9VRP9	47.03	185	84	3	1	178	1	178	7e-39
	Brugia.Pahangi_GLEAN_10002128	Q22037	30.93	194	127	4	8	197	23	213	8e-23
	Brugia.Pahangi_GLEAN_10002129	Q45EK7	30.11	548	266	12	17	452	21	563	2e-64
	Brugia.Pahangi_GLEAN_10002130	P34531	35.71	266	154	5	18	274	658	915	4e-28
	Brugia.Pahangi_GLEAN_10009862	Q9D668	23.94	259	145	9	29	278	91	306	6e-06
	Brugia.Pahangi_GLEAN_10009863	Q69ZZ6	26.02	442	254	13	22	420	203	614	1e-24
	Brugia.Pahangi_GLEAN_10009864	Q95Q18	46.93	277	119	4	9	259	3	277	2e-66
	Brugia.Pahangi_GLEAN_10009866	Q09578	38.63	277	158	4	12	281	7	278	2e-27
	Brugia.Pahangi_GLEAN_10009867	Q9XTG1	59.25	800	285	9	24	803	20	798	0
	Brugia.Pahangi_GLEAN_10009868	P41854	61.54	91	20	4	60	147	81	159	1e-19
	Brugia.Pahangi_GLEAN_10009869	A0JC51	55.92	211	77	4	177	371	280	490	3e-62
	Brugia.Pahangi_GLEAN_10009871	P83775	28.13	359	195	12	14	329	2	340	3e-29
	Brugia.Pahangi_GLEAN_10009872	Q96T23	31.6	269	131	7	56	310	894	1123	5e-22
	Brugia.Pahangi_GLEAN_10009873	Q96T23	40.09	212	120	4	71	279	21	228	2e-37
	Brugia.Pahangi_GLEAN_10009874	Q96GW9	45.74	446	218	5	253	680	54	493	2e-109
	Brugia.Pahangi_GLEAN_10009875	P13010	26.26	556	363	18	19	560	9	531	3e-41
	Brugia.Pahangi_GLEAN_10009876	Q6AXZ3	31.57	396	241	7	45	438	73	440	9e-49
	Brugia.Pahangi_GLEAN_10009877	Q9XVT0	46.79	312	152	6	11	315	6	310	4e-74
	Brugia.Pahangi_GLEAN_10009878	Q13105	26.72	262	162	9	37	278	392	643	2e-14
	Brugia.Pahangi_GLEAN_10009879	Q2HJ56	36.91	466	267	10	7	451	10	469	4e-78
	Brugia.Pahangi_GLEAN_10009880	P55114	47.71	415	208	8	88	500	103	510	2e-108
	Brugia.Pahangi_GLEAN_10009881	Q9UBF6	83.53	85	14	0	13	97	28	112	5e-38
	Brugia.Pahangi_GLEAN_10009883	Q3SZP5	40.18	652	315	7	11	588	2	652	1e-131
	Brugia.Pahangi_GLEAN_10009884	Q8R3J4	29.03	279	196	1	202	480	135	411	1e-34
	Brugia.Pahangi_GLEAN_10009885	Q9Y265	68.71	294	90	2	10	302	154	446	1e-120
	Brugia.Pahangi_GLEAN_10009886	P70172	29.01	324	210	7	155	472	31	340	4e-24
	Brugia.Pahangi_GLEAN_10009887	O02173	64.29	140	50	0	3	142	2	141	5e-51
	Brugia.Pahangi_GLEAN_10009891	P86173	56.6	106	46	0	1	106	320	425	1e-33
	Brugia.Pahangi_GLEAN_10009892	O94805	60.27	73	29	0	1	73	341	413	4e-23
	Brugia.Pahangi_GLEAN_10009893	Q4R333	48.11	318	148	3	1	303	1	316	1e-82
	Brugia.Pahangi_GLEAN_10009894	Q6GQ69	29.94	471	279	12	6	464	10	441	5e-53
	Brugia.Pahangi_GLEAN_10009895	O45666	25.44	169	115	3	226	383	232	400	5e-09
	Brugia.Pahangi_GLEAN_10009897	Q9Y4B5	31.54	298	143	8	261	538	337	593	5e-21
	Brugia.Pahangi_GLEAN_10009898	Q8HXB8	76.92	52	12	0	25	76	1	52	1e-17
	Brugia.Pahangi_GLEAN_10009899	Q6DGZ3	30.65	199	132	2	2	197	6	201	5e-20
	Brugia.Pahangi_GLEAN_10009900	O75365	58.44	154	64	0	15	168	6	159	2e-50
	Brugia.Pahangi_GLEAN_10009903	Q11068	48.96	433	203	4	30	460	28	444	1e-116
	Brugia.Pahangi_GLEAN_10009904	P53585	59.57	564	210	7	1	557	1	553	0
	Brugia.Pahangi_GLEAN_10009906	D3YUB6	33.96	106	64	2	141	240	169	274	2e-07
	Brugia.Pahangi_GLEAN_10009907	Q09573	40.02	1072	505	24	52	1046	7	1017	0
	Brugia.Pahangi_GLEAN_10009909	Q9JL60	24.93	361	227	10	2	350	74	402	3e-19
	Brugia.Pahangi_GLEAN_10009911	Q62371	30.81	370	223	13	18	366	34	391	2e-39
	Brugia.Pahangi_GLEAN_10009913	Q9VB74	60.4	101	40	0	329	429	356	456	8e-31
	Brugia.Pahangi_GLEAN_10009918	P35570	29.02	224	130	6	44	257	44	248	2e-14
	Brugia.Pahangi_GLEAN_10009919	Q9HD43	32.25	276	168	7	62	327	841	1107	2e-36
	Brugia.Pahangi_GLEAN_10009921	Q96RW7	34.11	1624	975	28	12	1563	36	1636	0
	Brugia.Pahangi_GLEAN_10009923	Q96RW7	29.78	2458	1553	52	31	2383	1081	3470	0
	Brugia.Pahangi_GLEAN_10009924	Q10037	65.83	199	57	1	2	200	19	206	2e-72
	Brugia.Pahangi_GLEAN_10009925	Q96RW7	36.7	188	106	4	6	182	2152	2337	6e-25
	Brugia.Pahangi_GLEAN_10009926	Q96RW7	28.15	540	305	15	41	546	4037	4527	1e-38
	Brugia.Pahangi_GLEAN_10009927	Q8NDA2	28.15	302	131	9	38	257	4660	4957	2e-33
	Brugia.Pahangi_GLEAN_10009929	Q6GR21	44.73	275	144	2	182	455	284	551	8e-65
	Brugia.Pahangi_GLEAN_10009930	A8XWX5	30.08	133	87	3	33	164	224	351	6e-10
	Brugia.Pahangi_GLEAN_10009931	P53911	33.67	98	41	3	30	126	5	79	3e-06
	Brugia.Pahangi_GLEAN_10009933	Q8BH74	23.02	782	500	26	152	858	151	905	2e-30
	Brugia.Pahangi_GLEAN_10009935	Q20296	45.37	108	27	1	27	102	847	954	4e-20
	Brugia.Pahangi_GLEAN_10009936	Q8NBM4	30.91	220	122	10	77	277	136	344	1e-09
	Brugia.Pahangi_GLEAN_10009937	Q03123	41.81	287	127	8	13	291	8	262	2e-50
	Brugia.Pahangi_GLEAN_10009938	Q63616	33.66	618	373	14	21	617	14	615	2e-88
	Brugia.Pahangi_GLEAN_10009939	O88554	46.58	541	274	6	222	752	20	555	6e-138
	Brugia.Pahangi_GLEAN_10009941	Q09384	43.01	93	49	3	12	101	1	92	8e-12
	Brugia.Pahangi_GLEAN_10009942	Q9BL19	76.47	187	43	1	1	186	1	187	7e-81
	Brugia.Pahangi_GLEAN_10009944	Q3ZBF8	30.84	347	184	7	28	331	9	342	7e-39
	Brugia.Pahangi_GLEAN_10009945	Q5XGG2	28.62	304	175	7	10	293	8	289	5e-28
	Brugia.Pahangi_GLEAN_10009946	Q6PBC4	65.78	263	74	2	1	248	1	262	6e-99
	Brugia.Pahangi_GLEAN_10009947	P18106	38.99	377	217	6	12	382	948	1317	4e-78
	Brugia.Pahangi_GLEAN_10009948	Q6ZMJ2	49.18	61	30	1	10	70	294	353	2e-07
	Brugia.Pahangi_GLEAN_10009949	Q01433	50.19	528	231	7	44	560	212	718	3e-142
	Brugia.Pahangi_GLEAN_10009950	O00506	67.14	353	105	6	26	372	12	359	7e-122
	Brugia.Pahangi_GLEAN_10009951	Q7SY06	28.57	287	186	5	4	272	6	291	9e-29
	Brugia.Pahangi_GLEAN_10008685	Q04678	45.78	83	40	3	23	100	532	614	3e-10
	Brugia.Pahangi_GLEAN_10008686	Q7SXW4	68.8	234	66	2	3	233	5	234	1e-93
	Brugia.Pahangi_GLEAN_10008688	A7T0W1	26.28	137	100	1	5	140	12	148	2e-08
	Brugia.Pahangi_GLEAN_10008689	Q9VUR7	31	271	145	5	1	232	1	268	2e-26
	Brugia.Pahangi_GLEAN_10008690	Q20069	33.8	503	319	7	12	509	16	509	3e-80
	Brugia.Pahangi_GLEAN_10008691	P82861	35.99	464	260	10	563	997	38	493	9e-73
	Brugia.Pahangi_GLEAN_10008693	Q5ZKG2	28.08	495	287	16	1	444	164	640	1e-39
	Brugia.Pahangi_GLEAN_10008694	Q9NP78	51.28	392	190	1	95	485	353	744	5e-117
	Brugia.Pahangi_GLEAN_10008695	Q8TEK3	32.46	419	212	10	45	462	3	351	2e-59
	Brugia.Pahangi_GLEAN_10008698	Q1LUT1	25.68	292	198	7	9	286	171	457	3e-23
	Brugia.Pahangi_GLEAN_10008699	P70704	43.95	628	257	11	24	585	51	649	1e-137
	Brugia.Pahangi_GLEAN_10008702	Q8VGC3	63.13	339	104	8	12	334	65	398	3e-108
	Brugia.Pahangi_GLEAN_10008703	Q7Z2Q7	32.7	315	192	9	120	419	65	374	7e-20
	Brugia.Pahangi_GLEAN_10008704	P08953	23.89	565	310	24	11	558	554	1015	2e-22
	Brugia.Pahangi_GLEAN_10008705	O60341	33.85	325	200	4	52	375	177	487	1e-53
	Brugia.Pahangi_GLEAN_10008707	O45666	61.47	423	147	7	19	426	24	445	1e-135
	Brugia.Pahangi_GLEAN_10008708	Q5EA59	45.54	325	173	3	11	333	20	342	1e-83
	Brugia.Pahangi_GLEAN_10008711	Q62656	46.32	95	45	4	63	153	1751	1843	1e-15
	Brugia.Pahangi_GLEAN_10008715	Q9VJJ7	27.87	305	201	7	136	426	73	372	4e-24
	Brugia.Pahangi_GLEAN_10008717	Q94392	33.17	199	130	3	228	425	579	775	2e-23
	Brugia.Pahangi_GLEAN_10008718	Q94392	48.44	673	241	12	2	597	69	712	2e-170
	Brugia.Pahangi_GLEAN_10008719	Q8K274	45.61	228	118	5	4	227	5	230	1e-49
	Brugia.Pahangi_GLEAN_10008723	P27592	93.03	459	31	1	74	532	1	458	0
	Brugia.Pahangi_GLEAN_10008726	Q01484	32.42	546	313	11	1	516	237	756	5e-68
	Brugia.Pahangi_GLEAN_10008727	Q12955	31.21	503	290	14	310	809	191	640	1e-44
	Brugia.Pahangi_GLEAN_10008728	Q03111	38.46	143	80	4	1	138	1	140	4e-21
	Brugia.Pahangi_GLEAN_10008729	Q86WJ1	40.72	889	426	29	268	1110	44	877	2e-172
	Brugia.Pahangi_GLEAN_10008732	O02326	58.81	335	95	15	96	415	64	370	2e-91
	Brugia.Pahangi_GLEAN_10008733	Q9N587	66.67	207	69	0	3	209	7	213	7e-83
	Brugia.Pahangi_GLEAN_10001320	Q9VBX1	38.83	927	424	21	28	862	114	989	1e-161
	Brugia.Pahangi_GLEAN_10001321	Q8IYB7	40.22	915	457	14	45	952	29	860	0
	Brugia.Pahangi_GLEAN_10001323	O35900	90.43	94	9	0	95	188	2	95	1e-45
	Brugia.Pahangi_GLEAN_10001094	Q9U7D5	41.56	486	201	16	94	501	61	541	1e-78
	Brugia.Pahangi_GLEAN_10001767	P29320	27.13	188	122	4	1	187	696	869	9e-16
	Brugia.Pahangi_GLEAN_10001768	P34553	22.53	293	166	9	6	245	20	304	2e-12
	Brugia.Pahangi_GLEAN_10001769	Q9JIH2	32.54	126	74	3	279	395	333	456	2e-08
	Brugia.Pahangi_GLEAN_10001770	O57683	64.17	1362	358	21	68	1385	31	1306	0
	Brugia.Pahangi_GLEAN_10001771	Q9D3W4	60	165	66	0	2	166	3	167	2e-58
	Brugia.Pahangi_GLEAN_10006055	Q5RBA8	61.19	353	132	3	12	361	19	369	1e-118
	Brugia.Pahangi_GLEAN_10006058	Q5R7K8	28.57	196	114	5	17	189	29	221	9e-23
	Brugia.Pahangi_GLEAN_10006059	Q5R839	46.38	483	237	12	59	530	12	483	3e-97
	Brugia.Pahangi_GLEAN_10006060	O45228	51.51	563	271	1	38	600	42	602	9e-173
	Brugia.Pahangi_GLEAN_10006061	Q23977	49.84	307	150	3	40	343	168	473	9e-84
	Brugia.Pahangi_GLEAN_10006062	P48410	49.46	372	149	3	1	333	329	700	1e-107
	Brugia.Pahangi_GLEAN_10006063	P33897	42.93	184	103	2	35	218	83	264	6e-37
	Brugia.Pahangi_GLEAN_10006066	Q17439	32.71	269	153	4	1	247	1	263	2e-31
	Brugia.Pahangi_GLEAN_10006067	Q17440	51.33	376	177	5	6	378	3	375	9e-109
	Brugia.Pahangi_GLEAN_10006070	Q5RC80	51.75	400	164	5	220	599	130	520	1e-111
	Brugia.Pahangi_GLEAN_10006073	Q17374	28.28	297	198	8	89	379	45	332	9e-26
	Brugia.Pahangi_GLEAN_10006074	Q20498	40.31	645	290	19	54	686	23	584	4e-117
	Brugia.Pahangi_GLEAN_10006075	Q5F364	39.88	1680	812	25	8	1650	6	1524	0
	Brugia.Pahangi_GLEAN_10006076	Q09621	38	400	210	4	44	417	66	453	4e-82
	Brugia.Pahangi_GLEAN_10006077	Q6TNS7	37.43	187	89	8	120	284	27	207	6e-23
	Brugia.Pahangi_GLEAN_10006078	Q7SYC7	44.07	59	33	0	25	83	244	302	3e-10
	Brugia.Pahangi_GLEAN_10006079	Q966W3	50	846	397	8	8	837	13	848	0
	Brugia.Pahangi_GLEAN_10006080	Q7Z5K2	30.4	352	195	10	357	663	841	1187	2e-32
	Brugia.Pahangi_GLEAN_10006081	O02691	54.79	261	118	0	1	261	1	261	4e-76
	Brugia.Pahangi_GLEAN_10006082	O06544	53.26	92	42	1	2	93	159	249	2e-18
	Brugia.Pahangi_GLEAN_10006083	O70351	41.79	134	74	2	1	134	39	168	5e-27
	Brugia.Pahangi_GLEAN_10006084	Q6NX49	33.86	254	162	4	499	750	405	654	3e-37
	Brugia.Pahangi_GLEAN_10006085	Q8IV36	57.47	790	266	12	1	723	1	787	0
	Brugia.Pahangi_GLEAN_10001784	Q622Z7	71.96	107	28	2	35	140	491	596	5e-39
	Brugia.Pahangi_GLEAN_10001785	B7ZRI2	77.5	40	9	0	99	138	210	249	9e-13
	Brugia.Pahangi_GLEAN_10001786	Q93705	49.19	309	89	8	9	314	248	491	4e-67
	Brugia.Pahangi_GLEAN_10001787	P17735	49.03	155	79	0	32	186	32	186	2e-36
	Brugia.Pahangi_GLEAN_10001788	Q8QZR1	45.56	248	131	3	5	248	195	442	5e-61
	Brugia.Pahangi_GLEAN_10002917	Q969R2	59.57	47	17	2	4	49	170	215	5e-08
	Brugia.Pahangi_GLEAN_10002918	P16258	46.7	713	318	13	13	689	123	809	2e-168
	Brugia.Pahangi_GLEAN_10002921	Q08BY5	38.82	237	124	8	3	225	121	350	7e-39
	Brugia.Pahangi_GLEAN_10002922	A4IGU3	33.33	162	101	5	4	161	50	208	4e-17
	Brugia.Pahangi_GLEAN_10002923	Q96QT6	46.08	102	52	2	4	103	3	103	8e-19
	Brugia.Pahangi_GLEAN_10002924	A6NIH7	64.76	210	74	0	2	211	41	250	7e-76
	Brugia.Pahangi_GLEAN_10002925	Q8N6T7	51.28	273	131	1	1	271	1	273	3e-78
	Brugia.Pahangi_GLEAN_10002927	Q9NXW9	32.79	308	149	7	16	292	14	294	3e-45
	Brugia.Pahangi_GLEAN_10002928	P34514	41.27	550	285	11	189	706	183	726	7e-110
	Brugia.Pahangi_GLEAN_10002929	Q18680	61.54	286	107	2	37	322	123	405	8e-103
	Brugia.Pahangi_GLEAN_10002930	Q9NXX6	27.75	191	122	5	54	241	197	374	3e-14
	Brugia.Pahangi_GLEAN_10002931	P34511	36.93	574	323	15	50	601	61	617	4e-88
	Brugia.Pahangi_GLEAN_10002932	Q38929	47.73	176	80	6	20	188	76	246	3e-39
	Brugia.Pahangi_GLEAN_10002933	P34525	48.31	178	92	0	1	178	1	178	2e-48
	Brugia.Pahangi_GLEAN_10002934	P34547	58.54	316	71	7	8	265	2	315	2e-93
	Brugia.Pahangi_GLEAN_10003764	Q2HJ10	46.42	265	137	1	1	265	110	369	1e-68
	Brugia.Pahangi_GLEAN_10003765	P62046	48.78	82	39	1	448	529	595	673	1e-13
	Brugia.Pahangi_GLEAN_10003766	O01530	26.85	365	213	16	14	342	39	385	6e-16
	Brugia.Pahangi_GLEAN_10004341	P81127	35.42	271	173	1	4	274	1	269	4e-41
	Brugia.Pahangi_GLEAN_10004342	Q05AS9	55.49	793	283	9	1	752	1	764	0
	Brugia.Pahangi_GLEAN_10004343	Q8IZ69	27.9	233	134	8	97	305	74	296	7e-15
	Brugia.Pahangi_GLEAN_10004344	Q9H9A7	29.36	218	130	6	55	269	14	210	8e-15
	Brugia.Pahangi_GLEAN_10004345	Q20930	39.59	293	170	5	112	402	217	504	3e-57
	Brugia.Pahangi_GLEAN_10004346	Q6P1W0	26.36	368	226	13	47	401	55	390	8e-27
	Brugia.Pahangi_GLEAN_10004347	Q6AY85	39.39	165	91	2	466	623	46	208	3e-32
	Brugia.Pahangi_GLEAN_10004348	Q9NRM2	37.85	391	213	9	198	588	31	391	2e-67
	Brugia.Pahangi_GLEAN_10004350	Q08CY4	26.18	783	505	22	52	790	58	811	7e-42
	Brugia.Pahangi_GLEAN_10004351	Q9NEU2	54.02	522	219	5	3	518	41	547	2e-161
	Brugia.Pahangi_GLEAN_10004352	O16368	90.74	443	41	0	1	443	1	443	0
	Brugia.Pahangi_GLEAN_10004354	Q8AYG3	42.86	329	166	6	177	488	634	957	1e-71
	Brugia.Pahangi_GLEAN_10004355	O35047	33.33	195	126	3	33	225	15	207	2e-22
	Brugia.Pahangi_GLEAN_10004356	Q9UM13	42.57	101	39	2	33	115	20	119	8e-16
	Brugia.Pahangi_GLEAN_10004358	P14543	30.58	569	268	26	60	598	370	841	6e-49
	Brugia.Pahangi_GLEAN_10000792	Q8STF6	40.41	146	62	3	5	150	473	593	3e-15
	Brugia.Pahangi_GLEAN_10008087	Q16649	43.06	72	41	0	41	112	48	119	6e-11
	Brugia.Pahangi_GLEAN_10008088	P34265	39.22	408	212	11	27	429	15	391	5e-71
	Brugia.Pahangi_GLEAN_10008089	Q8HYN8	23.37	291	190	11	17	299	30	295	3e-06
	Brugia.Pahangi_GLEAN_10008091	O18023	30.56	72	48	1	46	117	484	553	8e-06
	Brugia.Pahangi_GLEAN_10008092	A8DZE7	32.17	373	228	9	1	355	1	366	2e-49
	Brugia.Pahangi_GLEAN_10008094	Q5U3A7	50.63	946	399	14	15	949	78	966	0
	Brugia.Pahangi_GLEAN_10008095	Q5BJ29	25.94	401	206	13	110	507	111	423	2e-20
	Brugia.Pahangi_GLEAN_10008096	Q5QJE6	49.31	144	73	0	99	242	602	745	6e-35
	Brugia.Pahangi_GLEAN_10008100	A0AVK6	30.94	278	157	8	310	578	102	353	2e-20
	Brugia.Pahangi_GLEAN_10008101	P70583	61.7	141	54	0	45	185	63	203	3e-47
	Brugia.Pahangi_GLEAN_10008102	Q09459	41.01	178	102	2	22	198	29	204	3e-36
	Brugia.Pahangi_GLEAN_10008104	Q9UNS1	31.12	1009	615	20	7	1004	12	951	1e-112
	Brugia.Pahangi_GLEAN_10008106	P12081	48.6	463	158	8	4	397	42	493	5e-115
	Brugia.Pahangi_GLEAN_10008109	P52012	57.91	316	123	6	216	527	214	523	6e-100
	Brugia.Pahangi_GLEAN_10008110	Q96D70	23.95	238	157	7	46	276	46	266	2e-11
	Brugia.Pahangi_GLEAN_10008111	P50416	47.92	576	292	5	155	727	180	750	4e-158
	Brugia.Pahangi_GLEAN_10008112	Q7ZW25	74.55	220	55	1	1	219	1	220	3e-82
	Brugia.Pahangi_GLEAN_10008114	Q965Q4	34.67	300	174	8	25	319	15	297	5e-45
	Brugia.Pahangi_GLEAN_10008116	O13395	37.98	129	64	4	922	1037	622	747	2e-14
	Brugia.Pahangi_GLEAN_10008118	Q9XXJ0	63.81	362	123	3	6	359	9	370	2e-139
	Brugia.Pahangi_GLEAN_10008119	Q9UBL3	38.03	518	270	11	24	527	137	617	2e-90
	Brugia.Pahangi_GLEAN_10008120	Q9NRL2	24.73	833	432	25	497	1160	390	1196	1e-38
	Brugia.Pahangi_GLEAN_10008122	B0K012	41.53	183	94	4	128	297	114	296	1e-31
	Brugia.Pahangi_GLEAN_10008124	Q5RFF8	58.98	412	164	3	19	427	21	430	6e-143
	Brugia.Pahangi_GLEAN_10008125	Q09583	68.65	252	77	1	1	252	1	250	5e-101
	Brugia.Pahangi_GLEAN_10008128	Q19713	61.48	566	203	5	9	572	39	591	0
	Brugia.Pahangi_GLEAN_10008129	Q5I0H4	64.48	183	63	2	1	182	4	185	1e-61
	Brugia.Pahangi_GLEAN_10008130	P28548	58.5	200	81	1	2	201	3	200	9e-67
	Brugia.Pahangi_GLEAN_10008132	Q9Y6N5	36.84	95	59	1	4	97	356	450	3e-16
	Brugia.Pahangi_GLEAN_10008133	Q9Y6N5	37.5	312	190	2	7	318	44	350	2e-60
	Brugia.Pahangi_GLEAN_10000830	Q56K04	76.67	30	6	1	54	82	47	76	9e-07
	Brugia.Pahangi_GLEAN_10001644	Q91YL3	57.54	431	169	5	28	452	37	459	3e-137
	Brugia.Pahangi_GLEAN_10001645	Q8K3M6	26.41	818	438	24	212	884	159	957	7e-40
	Brugia.Pahangi_GLEAN_10001647	Q9LY23	38.55	83	46	1	122	199	199	281	1e-09
	Brugia.Pahangi_GLEAN_10001648	Q3SYZ2	64.89	225	76	1	1	225	149	370	3e-83
	Brugia.Pahangi_GLEAN_10002865	P16157	47.65	1530	691	21	50	1564	9	1443	0
	Brugia.Pahangi_GLEAN_10002868	Q9XSC1	37.45	275	135	7	76	319	33	301	2e-45
	Brugia.Pahangi_GLEAN_10002871	P26885	60.15	133	53	0	5	137	10	142	3e-43
	Brugia.Pahangi_GLEAN_10002872	O62461	56.88	269	109	2	1	262	110	378	2e-84
	Brugia.Pahangi_GLEAN_10002873	O62461	64.71	51	18	0	3	53	2	52	2e-11
	Brugia.Pahangi_GLEAN_10002874	Q13257	51.98	202	88	2	1	195	1	200	2e-54
	Brugia.Pahangi_GLEAN_10002875	Q8CFY5	50	256	126	1	106	361	158	411	5e-64
	Brugia.Pahangi_GLEAN_10002876	Q5F407	41.85	399	178	8	6	355	137	530	7e-80
	Brugia.Pahangi_GLEAN_10002877	Q66H50	41.96	491	284	1	7	496	4	494	8e-118
	Brugia.Pahangi_GLEAN_10002878	P0C218	39.17	314	138	6	75	338	27	337	7e-52
	Brugia.Pahangi_GLEAN_10001137	Q5XJY4	36.81	326	182	7	88	392	32	354	7e-46
	Brugia.Pahangi_GLEAN_10001139	O02328	62.95	332	58	2	1	267	505	836	2e-115
	Brugia.Pahangi_GLEAN_10001140	A8WWU0	45.38	130	64	4	1	130	235	357	8e-20
	Brugia.Pahangi_GLEAN_10001141	B4HMY3	59.68	62	25	0	3	64	100	161	2e-16
	Brugia.Pahangi_GLEAN_10002654	Q9HBU6	35.42	336	207	3	2	332	98	428	4e-60
	Brugia.Pahangi_GLEAN_10002656	Q19469	86.1	410	56	1	21	429	40	449	0
	Brugia.Pahangi_GLEAN_10002657	Q19469	51.01	396	125	11	5	353	471	844	2e-88
	Brugia.Pahangi_GLEAN_10002659	Q99N28	29.08	196	121	9	8	194	128	314	2e-12
	Brugia.Pahangi_GLEAN_10002660	Q9HCK4	22.9	489	283	19	3	470	195	610	9e-15
	Brugia.Pahangi_GLEAN_10003694	O60306	55.09	1423	599	12	1403	2815	25	1417	0
	Brugia.Pahangi_GLEAN_10003695	Q8JZM7	42.44	542	269	18	1	510	1	531	2e-104
	Brugia.Pahangi_GLEAN_10003696	Q62261	34.49	2102	1321	15	5	2089	13	2075	0
	Brugia.Pahangi_GLEAN_10003697	Q0VC13	22.6	292	204	8	12	297	43	318	3e-12
	Brugia.Pahangi_GLEAN_10003698	Q5ZLN2	30.3	472	274	13	35	470	23	475	2e-47
	Brugia.Pahangi_GLEAN_10003699	Q9CZK6	34.76	187	118	3	52	234	36	222	2e-27
	Brugia.Pahangi_GLEAN_10003700	P0C659	52.86	140	59	2	1	139	1	134	2e-33
	Brugia.Pahangi_GLEAN_10001028	O15488	39.66	116	44	1	51	140	138	253	9e-18
	Brugia.Pahangi_GLEAN_10000869	Q9NDH7	45.76	177	89	3	3	175	194	367	1e-39
	Brugia.Pahangi_GLEAN_10001412	Q6PCN3	49.47	95	31	1	16	93	72	166	3e-17
	Brugia.Pahangi_GLEAN_10001415	Q9BKQ8	43.42	76	39	2	107	178	168	243	3e-10
	Brugia.Pahangi_GLEAN_10001416	P34286	64.24	151	46	1	30	172	90	240	4e-53
	Brugia.Pahangi_GLEAN_10001418	Q9UBS9	51.11	90	41	2	31	120	309	395	9e-19
	Brugia.Pahangi_GLEAN_10000984	Q5R788	42.55	94	43	2	7	89	16	109	2e-13
	Brugia.Pahangi_GLEAN_10000986	O88951	67.72	189	59	1	8	194	8	196	6e-72
	Brugia.Pahangi_GLEAN_10000987	Q80U95	43.68	261	142	4	35	294	827	1083	4e-55
	Brugia.Pahangi_GLEAN_10000988	Q80U95	33.46	529	278	13	95	556	459	980	3e-72
	Brugia.Pahangi_GLEAN_10001131	Q17678	42.86	91	51	1	12	102	134	223	2e-16
	Brugia.Pahangi_GLEAN_10001132	Q17678	30.81	172	87	4	7	177	249	389	2e-14
	Brugia.Pahangi_GLEAN_10001133	P53596	74.59	307	78	0	19	325	16	322	9e-129
	Brugia.Pahangi_GLEAN_10001134	Q613V4	77.4	354	80	0	61	414	2	355	1e-167
	Brugia.Pahangi_GLEAN_10002260	Q02974	32.33	300	155	7	2	258	3	297	5e-34
	Brugia.Pahangi_GLEAN_10002264	O16796	37.4	254	107	1	9	210	165	418	4e-46
	Brugia.Pahangi_GLEAN_10004496	Q10948	30	130	90	1	31	160	154	282	9e-13
	Brugia.Pahangi_GLEAN_10004497	Q09462	49.62	262	127	3	1	257	1	262	2e-65
	Brugia.Pahangi_GLEAN_10004498	Q01519	46.58	73	39	0	63	135	6	78	9e-16
	Brugia.Pahangi_GLEAN_10004500	Q8VCN9	33.58	134	80	2	171	295	200	333	2e-20
	Brugia.Pahangi_GLEAN_10004505	P17486	60	185	51	5	37	217	30	195	1e-52
	Brugia.Pahangi_GLEAN_10004506	P09080	79.69	64	13	0	1	64	190	253	3e-24
	Brugia.Pahangi_GLEAN_10004507	Q09165	30.46	174	92	8	189	348	2469	2627	3e-07
	Brugia.Pahangi_GLEAN_10004508	P97858	49.35	310	150	4	19	323	4	311	2e-73
	Brugia.Pahangi_GLEAN_10004509	P91341	48.94	850	415	6	33	867	5	850	0
	Brugia.Pahangi_GLEAN_10004510	Q8UW76	54.92	193	80	1	60	245	91	283	4e-63
	Brugia.Pahangi_GLEAN_10002851	Q9DBS9	33.69	371	209	13	239	584	479	837	2e-44
	Brugia.Pahangi_GLEAN_10002852	Q9H6U6	28.76	758	418	23	42	705	19	748	8e-65
	Brugia.Pahangi_GLEAN_10002853	Q627N3	95.47	331	12	2	4	331	2	332	0
	Brugia.Pahangi_GLEAN_10002854	Q627N3	95.56	315	11	2	16	327	18	332	2e-176
	Brugia.Pahangi_GLEAN_10002856	O62250	61.67	120	46	0	1	120	1	120	6e-38
	Brugia.Pahangi_GLEAN_10002857	Q9NQ50	33.58	134	86	2	57	190	67	197	1e-11
	Brugia.Pahangi_GLEAN_10002858	Q498D6	41.55	142	81	2	75	215	597	737	2e-27
	Brugia.Pahangi_GLEAN_10002859	O62251	56.98	86	31	3	25	109	5	85	1e-19
	Brugia.Pahangi_GLEAN_10002860	O62252	60.26	156	62	0	1	156	1	156	9e-50
	Brugia.Pahangi_GLEAN_10002861	Q13444	32.15	594	339	17	124	673	114	687	6e-75
	Brugia.Pahangi_GLEAN_10002862	P55954	46.32	95	48	1	1	92	66	160	3e-24
	Brugia.Pahangi_GLEAN_10005324	Q02328	48.55	931	453	9	12	932	8	922	0
	Brugia.Pahangi_GLEAN_10005325	Q66I51	41.89	265	137	6	9	268	3	255	1e-51
	Brugia.Pahangi_GLEAN_10005326	Q7SYR1	51.47	340	100	5	1	280	1	335	1e-91
	Brugia.Pahangi_GLEAN_10005328	Q9CQM5	40	80	40	3	2	79	3	76	1e-08
	Brugia.Pahangi_GLEAN_10005329	Q3UGF1	42.96	1222	667	10	218	1425	131	1336	0
	Brugia.Pahangi_GLEAN_10005330	P62300	99.34	151	1	0	1	151	1	151	7e-83
	Brugia.Pahangi_GLEAN_10005332	P34447	67.16	67	22	0	418	484	589	655	3e-21
	Brugia.Pahangi_GLEAN_10005334	Q0P4C4	48.68	189	95	2	1	188	1	188	5e-44
	Brugia.Pahangi_GLEAN_10005336	Q5R6J8	41.56	397	163	8	5	338	21	411	2e-76
	Brugia.Pahangi_GLEAN_10005337	Q8BTS4	32.28	412	260	7	85	491	101	498	8e-59
	Brugia.Pahangi_GLEAN_10005338	P34668	37.11	539	312	12	6	522	38	571	2e-83
	Brugia.Pahangi_GLEAN_10005339	Q03755	23.7	173	124	5	8	178	93	259	7e-14
	Brugia.Pahangi_GLEAN_10005341	P34390	56.62	136	57	1	1	134	101	236	1e-37
	Brugia.Pahangi_GLEAN_10005342	Q7YZH1	40.96	293	150	9	100	385	146	422	7e-50
	Brugia.Pahangi_GLEAN_10005343	Q7ZVP1	34.83	178	100	4	54	225	328	495	4e-15
	Brugia.Pahangi_GLEAN_10005345	P46549	48.9	951	440	7	1	908	1	948	0
	Brugia.Pahangi_GLEAN_10005346	P54814	86.4	397	52	1	13	409	8	402	0
	Brugia.Pahangi_GLEAN_10005347	Q8NEZ4	40.13	755	381	17	1076	1800	4198	4911	1e-146
	Brugia.Pahangi_GLEAN_10005348	O42260	33.9	236	138	6	23	243	22	254	2e-26
	Brugia.Pahangi_GLEAN_10005349	Q05209	34.57	243	122	5	41	248	58	298	1e-31
	Brugia.Pahangi_GLEAN_10005350	Q9VUC6	30.05	203	118	5	2	190	974	1166	3e-13
	Brugia.Pahangi_GLEAN_10005351	Q9VUC6	42.21	199	113	2	5	202	875	1072	1e-37
	Brugia.Pahangi_GLEAN_10005352	Q9VUC6	40.4	250	148	1	3	252	726	974	2e-46
	Brugia.Pahangi_GLEAN_10004730	Q4ZIN3	43.53	85	48	0	44	128	34	118	9e-15
	Brugia.Pahangi_GLEAN_10004731	Q8CIV2	44.71	85	47	0	44	128	33	117	6e-14
	Brugia.Pahangi_GLEAN_10004733	P34804	50.66	302	130	3	6	289	2	302	5e-38
	Brugia.Pahangi_GLEAN_10004735	Q9CT10	32.86	140	92	1	167	304	312	451	3e-17
	Brugia.Pahangi_GLEAN_10004736	Q9VJ26	46.67	180	85	4	4	178	15	188	1e-35
	Brugia.Pahangi_GLEAN_10004737	Q5R833	35.11	131	85	0	4	134	6	136	9e-15
	Brugia.Pahangi_GLEAN_10004739	Q6PCN3	34.95	289	175	6	77	361	32	311	1e-45
	Brugia.Pahangi_GLEAN_10004742	Q66T02	29.63	324	223	4	12	333	440	760	2e-41
	Brugia.Pahangi_GLEAN_10004743	Q9JLI8	27.23	672	398	16	26	617	104	764	1e-60
	Brugia.Pahangi_GLEAN_10004744	Q08E24	41	261	124	7	12	249	24	277	4e-40
	Brugia.Pahangi_GLEAN_10004746	Q4R6Y6	25.51	396	229	10	75	452	65	412	5e-22
	Brugia.Pahangi_GLEAN_10004747	Q61211	30.04	516	298	16	1	482	1	487	7e-45
	Brugia.Pahangi_GLEAN_10004748	P29540	45.41	229	120	4	28	255	57	281	9e-48
	Brugia.Pahangi_GLEAN_10009359	A5PK19	31.01	158	102	4	224	377	500	654	7e-17
	Brugia.Pahangi_GLEAN_10009360	Q9NY99	30.16	514	308	10	29	517	44	531	2e-64
	Brugia.Pahangi_GLEAN_10009361	P34538	34.34	198	70	7	40	201	2	175	2e-17
	Brugia.Pahangi_GLEAN_10009362	Q4R4K5	35.87	184	108	4	10	192	2	176	6e-28
	Brugia.Pahangi_GLEAN_10009363	Q96AX2	50.32	155	74	2	34	186	67	220	2e-37
	Brugia.Pahangi_GLEAN_10009364	Q9LPG6	41.85	325	180	6	10	333	5	321	9e-63
	Brugia.Pahangi_GLEAN_10009365	P67777	88.41	302	35	0	26	327	8	309	7e-165
	Brugia.Pahangi_GLEAN_10009366	Q6RUV5	58.11	222	61	2	6	226	2	192	3e-70
	Brugia.Pahangi_GLEAN_10009368	Q7Z589	43.82	89	49	1	46	134	14	101	4e-13
	Brugia.Pahangi_GLEAN_10009369	O02639	81.51	119	22	0	1	119	1	119	5e-51
	Brugia.Pahangi_GLEAN_10009370	O88609	73.61	72	17	1	6	77	189	258	4e-24
	Brugia.Pahangi_GLEAN_10009371	Q68G74	48.28	58	29	1	51	107	71	128	2e-10
	Brugia.Pahangi_GLEAN_10009372	O08740	72.65	117	32	0	1	117	1	117	5e-46
	Brugia.Pahangi_GLEAN_10009375	Q99KY4	34.49	890	523	21	4	872	3	853	2e-138
	Brugia.Pahangi_GLEAN_10009376	Q8NHY2	26.08	372	193	10	67	373	156	510	7e-20
	Brugia.Pahangi_GLEAN_10009377	Q9R1A8	55.17	203	87	1	1	199	531	733	3e-63
	Brugia.Pahangi_GLEAN_10009378	Q622X0	35.61	410	228	12	28	427	163	546	2e-62
	Brugia.Pahangi_GLEAN_10009379	P48484	49.07	161	77	4	14	172	156	313	7e-38
	Brugia.Pahangi_GLEAN_10009380	Q9DCD2	57.02	833	346	7	16	841	28	855	0
	Brugia.Pahangi_GLEAN_10009382	Q22037	64.79	213	71	2	535	747	4	212	7e-79
	Brugia.Pahangi_GLEAN_10009383	Q22037	65.15	198	60	2	50	239	16	212	4e-74
	Brugia.Pahangi_GLEAN_10009384	Q7L5D6	32.79	183	85	3	9	161	140	314	9e-21
	Brugia.Pahangi_GLEAN_10009385	O17433	84.68	235	36	0	1	235	1	235	1e-116
	Brugia.Pahangi_GLEAN_10009386	P46427	78.5	200	43	0	7	206	9	208	6e-92
	Brugia.Pahangi_GLEAN_10009387	Q8BKC5	35.52	366	231	4	5	370	9	369	1e-55
	Brugia.Pahangi_GLEAN_10009388	O00410	45.38	520	274	6	1	518	583	1094	4e-132
	Brugia.Pahangi_GLEAN_10009389	P34358	31.54	1563	916	34	1	1439	1	1533	0
	Brugia.Pahangi_GLEAN_10009391	P51485	71.92	406	107	5	3	403	21	424	2e-166
	Brugia.Pahangi_GLEAN_10009394	O74455	40.5	242	127	6	16	241	3	243	9e-42
	Brugia.Pahangi_GLEAN_10009395	Q2KID0	57.04	291	122	2	1	291	1	288	1e-90
	Brugia.Pahangi_GLEAN_10009396	A8WQQ5	61.28	235	89	2	1	235	1	233	5e-81
	Brugia.Pahangi_GLEAN_10009397	Q21278	64.31	297	93	3	1	296	1	285	7e-110
	Brugia.Pahangi_GLEAN_10009398	Q9D4F2	36.77	155	90	4	33	186	126	273	1e-13
	Brugia.Pahangi_GLEAN_10009399	Q9UK97	32.27	440	246	13	34	446	27	441	9e-50
	Brugia.Pahangi_GLEAN_10009400	Q80WJ6	36.14	1032	590	16	43	1028	15	1023	1e-176
	Brugia.Pahangi_GLEAN_10009401	Q8BSY0	35.6	455	280	5	358	803	285	735	2e-87
	Brugia.Pahangi_GLEAN_10009403	Q9CWU6	33.33	135	84	3	230	363	143	272	4e-12
	Brugia.Pahangi_GLEAN_10009405	Q91048	33.93	112	63	2	389	493	882	989	2e-13
	Brugia.Pahangi_GLEAN_10009409	Q17IE8	74.01	377	89	4	2	376	1	370	1e-170
	Brugia.Pahangi_GLEAN_10009410	O16519	62.61	238	86	2	1	238	384	618	5e-89
	Brugia.Pahangi_GLEAN_10009411	O16519	48.53	647	248	6	23	617	5	618	6e-172
	Brugia.Pahangi_GLEAN_10009415	O01498	48.09	393	183	8	34	411	10	396	4e-89
	Brugia.Pahangi_GLEAN_10009416	Q66KY3	53.57	112	51	1	10	121	39	149	3e-27
	Brugia.Pahangi_GLEAN_10009417	Q66KH2	37.71	236	125	3	25	239	1	235	2e-48
	Brugia.Pahangi_GLEAN_10009420	P36608	90.58	191	18	0	1	191	1	191	5e-101
	Brugia.Pahangi_GLEAN_10009421	Q9HCU5	29.48	251	138	8	39	276	131	355	2e-20
	Brugia.Pahangi_GLEAN_10009422	Q22347	72.9	321	87	0	340	660	29	349	3e-141
	Brugia.Pahangi_GLEAN_10009424	P30641	26.36	459	296	17	11	449	10	446	2e-24
	Brugia.Pahangi_GLEAN_10009425	P62282	75.47	159	37	2	1	158	1	158	2e-64
	Brugia.Pahangi_GLEAN_10009426	Q9NZL6	35.87	566	324	15	1	550	9	551	2e-79
	Brugia.Pahangi_GLEAN_10009427	P42685	33.44	299	156	13	465	735	214	497	9e-32
	Brugia.Pahangi_GLEAN_10009428	Q6GLE1	58.65	208	84	2	1	208	1	206	9e-60
	Brugia.Pahangi_GLEAN_10009430	P43510	57.39	345	120	5	36	356	17	358	4e-115
	Brugia.Pahangi_GLEAN_10009432	P54936	66.05	595	158	7	23	616	410	961	0
	Brugia.Pahangi_GLEAN_10009433	P54936	42.86	245	127	4	1	244	152	384	1e-46
	Brugia.Pahangi_GLEAN_10009434	O14936	50.72	138	68	0	45	182	17	154	4e-38
	Brugia.Pahangi_GLEAN_10009435	Q9P2H3	42.86	763	388	7	1	718	1	760	0
	Brugia.Pahangi_GLEAN_10009436	Q5ZIR1	55.82	249	110	0	37	285	4	252	3e-80
	Brugia.Pahangi_GLEAN_10009437	Q09608	34.76	328	180	6	25	323	22	344	1e-49
	Brugia.Pahangi_GLEAN_10009438	Q22004	55.12	127	57	0	120	246	72	198	3e-38
	Brugia.Pahangi_GLEAN_10009440	Q4VT26	67.74	62	20	0	1	62	1	62	2e-20
	Brugia.Pahangi_GLEAN_10009442	P11802	46.11	180	92	1	2	181	127	301	1e-44
	Brugia.Pahangi_GLEAN_10009443	Q91727	36.51	126	68	3	20	135	8	131	5e-13
	Brugia.Pahangi_GLEAN_10009444	Q09406	34.49	548	331	12	6	540	1	533	4e-84
	Brugia.Pahangi_GLEAN_10009445	Q27516	32.8	497	279	11	26	489	18	492	5e-69
	Brugia.Pahangi_GLEAN_10005383	Q9CSU0	32.89	380	194	9	1	374	1	325	2e-39
	Brugia.Pahangi_GLEAN_10005384	P34280	82.56	367	63	1	1	367	1	366	0
	Brugia.Pahangi_GLEAN_10005385	P61228	60.9	156	55	1	187	336	55	210	2e-51
	Brugia.Pahangi_GLEAN_10005386	Q10000	46.99	349	174	2	9	355	6	345	5e-94
	Brugia.Pahangi_GLEAN_10005387	Q9U357	55.45	101	45	0	1	101	1	101	3e-26
	Brugia.Pahangi_GLEAN_10005388	Q629J5	33.54	325	204	6	6	323	14	333	3e-42
	Brugia.Pahangi_GLEAN_10005390	Q9QZ29	30.06	326	182	10	21	305	23	343	1e-24
	Brugia.Pahangi_GLEAN_10005391	Q5ZLY0	34.62	104	68	0	223	326	226	329	8e-09
	Brugia.Pahangi_GLEAN_10005393	Q63341	37.23	188	94	6	10	197	99	262	2e-22
	Brugia.Pahangi_GLEAN_10005394	Q09248	32.84	338	201	7	2	333	3	320	2e-42
	Brugia.Pahangi_GLEAN_10005395	Q95ZJ1	74.42	301	74	3	23	321	88	387	8e-132
	Brugia.Pahangi_GLEAN_10005396	Q5U680	41.67	144	78	2	4	147	6	143	6e-20
	Brugia.Pahangi_GLEAN_10005397	Q58EK3	30.19	318	194	6	1	312	16	311	3e-40
	Brugia.Pahangi_GLEAN_10005399	B1AZI6	41.42	618	348	5	365	981	584	1188	2e-149
	Brugia.Pahangi_GLEAN_10005400	Q09271	35.04	137	76	5	28	157	38	168	2e-16
	Brugia.Pahangi_GLEAN_10005401	Q21997	73.08	234	63	0	1	234	1	234	1e-84
	Brugia.Pahangi_GLEAN_10005402	Q2TBI4	46.06	660	335	11	860	1510	54	701	2e-157
	Brugia.Pahangi_GLEAN_10005403	Q86XP3	52.89	675	272	11	79	735	65	711	0
	Brugia.Pahangi_GLEAN_10005406	Q02241	34.1	736	401	21	6	680	7	719	2e-91
	Brugia.Pahangi_GLEAN_10005408	C1FXW2	32.21	267	134	12	32	277	238	478	1e-24
	Brugia.Pahangi_GLEAN_10004929	P34641	33.33	231	144	4	216	445	590	811	4e-32
	Brugia.Pahangi_GLEAN_10004931	Q95XU6	53.85	39	17	1	316	353	521	559	1e-06
	Brugia.Pahangi_GLEAN_10004932	Q5R4G6	55.26	780	329	6	8	786	16	776	0
	Brugia.Pahangi_GLEAN_10004933	Q29NU5	34.84	574	321	12	7	529	10	581	1e-81
	Brugia.Pahangi_GLEAN_10004934	P57760	35.45	299	182	5	3	301	6	293	3e-49
	Brugia.Pahangi_GLEAN_10004935	P52796	36	125	77	2	16	139	45	167	6e-15
	Brugia.Pahangi_GLEAN_10004936	Q96G46	60.66	122	45	2	500	618	528	649	8e-39
	Brugia.Pahangi_GLEAN_10004939	P59470	65.14	1133	382	5	3	1135	14	1133	0
	Brugia.Pahangi_GLEAN_10004940	P27615	28.34	427	271	13	32	453	33	429	4e-44
	Brugia.Pahangi_GLEAN_10004942	Q28FH2	37.02	678	342	12	8	615	3	665	1e-122
	Brugia.Pahangi_GLEAN_10002532	P11217	70.39	841	245	2	2	842	5	841	0
	Brugia.Pahangi_GLEAN_10002533	Q6P9B9	25.64	195	122	6	75	250	60	250	2e-10
	Brugia.Pahangi_GLEAN_10002516	Q9Y490	43.11	2561	1338	37	22	2507	15	2531	0
	Brugia.Pahangi_GLEAN_10002517	Q27886	51.82	330	148	5	48	369	13	339	3e-99
	Brugia.Pahangi_GLEAN_10002518	P10108	26.55	275	167	9	1	255	1	260	3e-21
	Brugia.Pahangi_GLEAN_10002522	Q6IQT4	70.02	437	127	3	1	434	4	439	1e-178
	Brugia.Pahangi_GLEAN_10002523	Q9H0E2	47.37	190	80	2	19	208	4	173	2e-45
	Brugia.Pahangi_GLEAN_10002524	Q8WVN8	46.63	371	170	5	7	350	6	375	1e-93
	Brugia.Pahangi_GLEAN_10000996	Q8CIW5	52.5	80	36	1	1	80	403	480	1e-14
	Brugia.Pahangi_GLEAN_10001307	Q4VBT5	35.09	285	133	7	51	287	18	298	4e-38
	Brugia.Pahangi_GLEAN_10001308	Q8BIE6	34.84	577	312	9	1	574	1	516	2e-86
	Brugia.Pahangi_GLEAN_10001312	Q71B07	42.47	146	77	3	31	176	45	183	3e-25
	Brugia.Pahangi_GLEAN_10001172	P46873	62.61	706	250	5	1	699	1	699	0
	Brugia.Pahangi_GLEAN_10006563	P30974	23.17	328	217	11	24	325	92	410	4e-12
	Brugia.Pahangi_GLEAN_10006564	Q22888	64.4	191	67	1	24	214	9	198	2e-72
	Brugia.Pahangi_GLEAN_10006565	P56395	44.44	144	63	5	1	143	1	128	6e-26
	Brugia.Pahangi_GLEAN_10006566	Q9UBF8	45.36	765	320	16	88	801	99	816	4e-167
	Brugia.Pahangi_GLEAN_10006568	Q09509	42.65	483	206	11	5	431	36	503	2e-94
	Brugia.Pahangi_GLEAN_10006570	Q9JLA3	42.18	1541	820	21	7	1508	43	1551	0
	Brugia.Pahangi_GLEAN_10006572	Q9GYS9	55.06	158	64	4	1	152	1	157	5e-42
	Brugia.Pahangi_GLEAN_10006573	Q32PL8	27.91	455	259	14	34	436	2	439	3e-36
	Brugia.Pahangi_GLEAN_10006574	Q91WT9	47.02	285	144	5	27	307	51	332	2e-71
	Brugia.Pahangi_GLEAN_10006575	P46794	62.12	66	25	0	1	66	287	352	6e-19
	Brugia.Pahangi_GLEAN_10006576	Q91WT9	55.93	329	101	2	47	372	92	379	1e-99
	Brugia.Pahangi_GLEAN_10006579	Q03610	28.57	147	84	5	224	356	42	181	5e-09
	Brugia.Pahangi_GLEAN_10006581	Q9VJQ5	48	125	61	3	4	127	14	135	3e-23
	Brugia.Pahangi_GLEAN_10006582	Q75JP5	32.7	370	192	12	120	469	638	970	5e-08
	Brugia.Pahangi_GLEAN_10006584	A0JPE9	36.94	517	308	11	20	527	1	508	2e-96
	Brugia.Pahangi_GLEAN_10006585	Q27968	48.57	488	241	5	98	576	17	503	2e-121
	Brugia.Pahangi_GLEAN_10006586	Q62203	77.6	183	41	0	1	183	1	183	7e-74
	Brugia.Pahangi_GLEAN_10006587	Q11117	54.9	102	46	0	2	103	136	237	1e-20
	Brugia.Pahangi_GLEAN_10006588	Q5RCW2	43.5	754	399	8	2	745	23	759	2e-172
	Brugia.Pahangi_GLEAN_10006589	O15397	31.04	451	279	13	1	442	609	1036	1e-51
	Brugia.Pahangi_GLEAN_10006590	O95373	38.47	590	354	3	15	600	1	585	3e-127
	Brugia.Pahangi_GLEAN_10006591	Q20222	47.71	109	54	2	1	109	55	160	1e-23
	Brugia.Pahangi_GLEAN_10006592	P55776	65.88	170	51	3	3	172	1	163	9e-59
	Brugia.Pahangi_GLEAN_10006593	P55776	43.75	160	89	1	8	167	4	162	7e-34
	Brugia.Pahangi_GLEAN_10006596	Q03755	38.43	255	147	3	24	275	15	262	7e-47
	Brugia.Pahangi_GLEAN_10006597	Q54DF7	32.52	163	99	2	137	296	82	236	3e-18
	Brugia.Pahangi_GLEAN_10006598	Q5ZIQ3	43.27	171	84	4	120	290	69	226	2e-34
	Brugia.Pahangi_GLEAN_10006599	Q68SB1	32.01	453	195	15	1	446	29	375	3e-38
	Brugia.Pahangi_GLEAN_10003101	P0C169	58.82	119	48	1	34	151	5	123	1e-33
	Brugia.Pahangi_GLEAN_10003102	Q9ULK4	26.19	1260	784	39	46	1209	142	1351	1e-98
	Brugia.Pahangi_GLEAN_10003104	O02219	54.28	304	124	5	181	475	156	453	6e-96
	Brugia.Pahangi_GLEAN_10003105	Q99N89	31.09	119	81	1	34	152	15	132	4e-10
	Brugia.Pahangi_GLEAN_10003107	O88480	28.86	149	98	4	873	1015	1129	1275	4e-09
	Brugia.Pahangi_GLEAN_10003108	Q28690	27	237	146	5	46	258	18	251	5e-14
	Brugia.Pahangi_GLEAN_10003109	P35602	75.62	406	99	0	1	406	17	422	0
	Brugia.Pahangi_GLEAN_10003111	Q21443	38.7	416	215	7	8	416	4	386	1e-61
	Brugia.Pahangi_GLEAN_10003112	Q9TW67	39.25	535	275	11	356	850	21	545	6e-105
	Brugia.Pahangi_GLEAN_10003113	P52013	68.13	182	57	1	24	205	20	200	8e-69
	Brugia.Pahangi_GLEAN_10003115	Q95QZ5	56.65	173	66	3	153	323	30	195	8e-50
	Brugia.Pahangi_GLEAN_10003116	O45685	46.67	90	48	0	426	515	21	110	2e-16
	Brugia.Pahangi_GLEAN_10003635	P25666	24.31	288	172	6	245	509	2	266	7e-15
	Brugia.Pahangi_GLEAN_10003636	Q61RF0	43.04	79	40	1	59	132	66	144	2e-11
	Brugia.Pahangi_GLEAN_10003646	Q868Z9	26.28	681	406	25	47	691	1624	2244	1e-45
	Brugia.Pahangi_GLEAN_10003647	Q17339	49.27	205	78	5	66	267	148	329	4e-48
	Brugia.Pahangi_GLEAN_10003648	P27398	38.1	496	260	10	111	569	989	1474	2e-90
	Brugia.Pahangi_GLEAN_10002181	Q9Y259	29.6	375	225	9	27	399	51	388	2e-44
	Brugia.Pahangi_GLEAN_10002182	P48180	48.03	483	231	4	1	465	18	498	3e-132
	Brugia.Pahangi_GLEAN_10002075	A0JNA8	29.7	495	274	9	114	558	507	977	9e-56
	Brugia.Pahangi_GLEAN_10002076	Q20636	86.15	296	34	2	68	356	58	353	8e-152
	Brugia.Pahangi_GLEAN_10002078	P28052	47.46	354	138	2	1	306	1	354	4e-87
	Brugia.Pahangi_GLEAN_10002079	P00586	28.06	253	159	7	182	420	41	284	2e-21
	Brugia.Pahangi_GLEAN_10001199	P26599	45.12	82	45	0	22	103	58	139	3e-17
	Brugia.Pahangi_GLEAN_10001904	P34711	65.5	542	163	6	1	528	1	532	0
	Brugia.Pahangi_GLEAN_10001905	P32756	50.08	615	289	6	21	621	16	626	2e-179
	Brugia.Pahangi_GLEAN_10001907	Q8AWG6	48.63	146	59	6	47	180	75	216	6e-24
	Brugia.Pahangi_GLEAN_10001910	Q66KB9	40.17	117	63	1	13	129	37	146	1e-18
	Brugia.Pahangi_GLEAN_10002224	A8Q2R5	97.34	676	2	2	51	726	1	660	0
	Brugia.Pahangi_GLEAN_10002225	P34369	96.36	714	24	1	1	712	1299	2012	0
	Brugia.Pahangi_GLEAN_10002226	P34369	88.93	1147	96	3	61	1177	5	1150	0
	Brugia.Pahangi_GLEAN_10002227	E1BY51	41.18	102	58	1	23	122	13	114	4e-13
	Brugia.Pahangi_GLEAN_10002228	Q7ZV80	39.9	193	94	7	7	187	9	191	1e-22
	Brugia.Pahangi_GLEAN_10002229	P06803	44.65	271	144	3	22	290	109	375	4e-65
	Brugia.Pahangi_GLEAN_10002230	P34478	66.67	69	21	1	287	355	420	486	1e-21
	Brugia.Pahangi_GLEAN_10002884	Q9JI85	32.13	361	223	6	5	356	12	359	2e-41
	Brugia.Pahangi_GLEAN_10002887	Q9VCE9	39.09	110	59	2	26	134	525	627	7e-18
	Brugia.Pahangi_GLEAN_10002888	Q5R9B3	30.77	364	195	8	326	686	373	682	3e-24
	Brugia.Pahangi_GLEAN_10002891	Q58D72	50.94	532	221	6	52	550	33	557	2e-152
	Brugia.Pahangi_GLEAN_10002892	Q8QHI3	75.29	170	39	1	19	185	2	171	2e-70
	Brugia.Pahangi_GLEAN_10002894	A8XP97	42.62	1288	613	19	35	1259	25	1249	0
	Brugia.Pahangi_GLEAN_10002895	Q6P6Z0	45.31	1161	580	17	1	1127	1	1140	0
	Brugia.Pahangi_GLEAN_10001507	P07746	50.63	79	35	2	15	89	86	164	3e-14
	Brugia.Pahangi_GLEAN_10001508	Q76LW2	48.34	211	100	6	11	218	51	255	1e-53
	Brugia.Pahangi_GLEAN_10001510	P20631	46.04	202	98	4	12	210	5	198	5e-30
	Brugia.Pahangi_GLEAN_10000757	Q93650	38.33	120	70	1	21	140	62	177	1e-19
	Brugia.Pahangi_GLEAN_10001055	P34330	33.22	307	195	4	2	305	46	345	2e-43
	Brugia.Pahangi_GLEAN_10000833	P34500	35.97	139	87	2	8	146	11	147	6e-20
	Brugia.Pahangi_GLEAN_10000834	Q22285	48.24	85	44	0	11	95	7	91	2e-20
	Brugia.Pahangi_GLEAN_10002823	Q9Y5N5	39.23	209	110	4	4	197	8	214	4e-28
	Brugia.Pahangi_GLEAN_10002824	Q503Y4	40	185	102	5	1	178	41	223	3e-28
	Brugia.Pahangi_GLEAN_10002826	Q626N3	42.89	499	226	12	22	490	39	508	2e-106
	Brugia.Pahangi_GLEAN_10002827	P35282	52.61	230	80	5	15	241	16	219	2e-61
	Brugia.Pahangi_GLEAN_10002828	P52018	83.06	183	31	0	1	183	1	183	4e-89
	Brugia.Pahangi_GLEAN_10002829	Q0EEE2	25.29	850	561	20	16	823	84	901	3e-62
	Brugia.Pahangi_GLEAN_10002830	Q20681	29.14	151	100	3	62	205	232	382	3e-10
	Brugia.Pahangi_GLEAN_10002831	O14617	56.83	871	318	10	1	866	1	818	0
	Brugia.Pahangi_GLEAN_10002832	Q9TYM6	34.89	427	264	6	1	415	1	425	4e-62
	Brugia.Pahangi_GLEAN_10002833	Q3T0Z7	51.53	229	110	1	5	233	10	237	2e-64
	Brugia.Pahangi_GLEAN_10000840	Q1RHB0	43.45	290	151	4	28	314	27	306	7e-65
	Brugia.Pahangi_GLEAN_10002508	Q95L05	34.91	106	60	3	134	236	317	416	7e-07
	Brugia.Pahangi_GLEAN_10002509	O14522	38.02	263	150	8	63	320	888	1142	5e-44
	Brugia.Pahangi_GLEAN_10002510	O43316	41.56	77	45	0	90	166	5	81	5e-10
	Brugia.Pahangi_GLEAN_10002511	P22980	41.88	308	144	14	20	316	26	309	1e-41
	Brugia.Pahangi_GLEAN_10002512	P51589	34.91	507	293	12	37	523	10	499	8e-71
	Brugia.Pahangi_GLEAN_10002513	Q09226	72.88	59	16	0	159	217	70	128	1e-23
	Brugia.Pahangi_GLEAN_10000967	P34688	71.21	257	69	2	3	257	47	300	4e-60
	Brugia.Pahangi_GLEAN_10001375	P33993	64.21	95	34	0	15	109	308	402	2e-22
	Brugia.Pahangi_GLEAN_10001299	O08651	40.26	308	170	3	391	694	107	404	1e-60
	Brugia.Pahangi_GLEAN_10001713	B2RZ37	50.59	85	42	0	61	145	33	117	1e-20
	Brugia.Pahangi_GLEAN_10001054	P05408	31.4	172	74	6	58	222	64	198	2e-10
	Brugia.Pahangi_GLEAN_10001498	Q01887	66.67	63	21	0	1	63	496	558	5e-20
	Brugia.Pahangi_GLEAN_10001499	Q17828	53.14	478	221	2	137	611	72	549	2e-154
	Brugia.Pahangi_GLEAN_10001025	Q60ZM2	30.97	339	211	8	10	340	8	331	1e-36
	Brugia.Pahangi_GLEAN_10001026	Q9VCU5	37.94	311	186	5	7	312	9	317	1e-57
	Brugia.Pahangi_GLEAN_10001027	Q0DAE4	47.92	96	44	2	434	524	34	128	5e-17
	Brugia.Pahangi_GLEAN_10002906	Q21184	63.12	301	96	2	1	288	1	299	5e-70
	Brugia.Pahangi_GLEAN_10002907	Q28EH9	41.67	264	144	6	129	388	156	413	5e-46
	Brugia.Pahangi_GLEAN_10002908	O97472	35.15	643	365	16	7	611	22	650	2e-101
	Brugia.Pahangi_GLEAN_10002909	Q16534	34	100	58	1	69	160	183	282	6e-07
	Brugia.Pahangi_GLEAN_10002910	A8P7J8	98.49	994	13	1	1	994	1	992	0
	Brugia.Pahangi_GLEAN_10002911	Q8CI71	33.3	925	529	19	31	878	45	958	2e-130
	Brugia.Pahangi_GLEAN_10002912	Q2KIR4	34.88	129	78	4	2	127	6	131	6e-18
	Brugia.Pahangi_GLEAN_10002314	Q27746	38.27	81	41	1	36	116	600	671	9e-09
	Brugia.Pahangi_GLEAN_10002315	P13707	64.96	117	40	1	8	124	5	120	1e-39
	Brugia.Pahangi_GLEAN_10002316	Q09231	37.11	609	269	17	10	584	3	531	4e-92
	Brugia.Pahangi_GLEAN_10002318	Q9LKW9	35.29	187	99	7	9	187	38	210	6e-15
	Brugia.Pahangi_GLEAN_10002319	B2RX14	38.31	415	241	9	1012	1420	921	1326	3e-76
	Brugia.Pahangi_GLEAN_10008533	Q5IS68	57.43	505	207	5	8	505	91	594	2e-175
	Brugia.Pahangi_GLEAN_10008534	Q9XWU8	42.67	75	42	1	42	115	342	416	5e-09
	Brugia.Pahangi_GLEAN_10008536	O60287	30.66	212	126	5	37	234	1522	1726	2e-12
	Brugia.Pahangi_GLEAN_10008537	P90978	74.67	379	92	3	127	502	119	496	1e-166
	Brugia.Pahangi_GLEAN_10008538	P68037	46.58	146	78	0	11	156	6	151	2e-31
	Brugia.Pahangi_GLEAN_10008540	Q9UH77	41.89	74	40	1	37	110	515	585	2e-11
	Brugia.Pahangi_GLEAN_10008541	Q09463	43.24	259	66	6	1	202	1	235	1e-46
	Brugia.Pahangi_GLEAN_10008542	Q09251	58.43	332	106	3	10	309	78	409	1e-113
	Brugia.Pahangi_GLEAN_10008543	Q09252	37.03	424	177	11	39	440	37	392	8e-51
	Brugia.Pahangi_GLEAN_10008544	P91285	35.65	115	67	3	8	122	7	114	1e-10
	Brugia.Pahangi_GLEAN_10008545	P34497	66.85	365	120	1	1	365	4	367	1e-158
	Brugia.Pahangi_GLEAN_10008546	Q9VCY3	39.33	300	170	6	20	319	50	337	6e-60
	Brugia.Pahangi_GLEAN_10008547	Q6VMB4	35.33	167	102	2	31	191	58	224	1e-20
	Brugia.Pahangi_GLEAN_10008548	P91285	34.66	277	135	5	46	276	2	278	7e-25
	Brugia.Pahangi_GLEAN_10008549	P91285	42.7	281	157	1	4	284	3	279	9e-47
	Brugia.Pahangi_GLEAN_10008550	P91285	45.77	284	148	4	3	285	2	280	9e-52
	Brugia.Pahangi_GLEAN_10008551	P34299	57.73	918	352	11	12	905	57	962	0
	Brugia.Pahangi_GLEAN_10008552	Q93015	36.03	136	83	1	5	136	59	194	8e-18
	Brugia.Pahangi_GLEAN_10008554	Q22285	44.93	138	72	3	1	136	4	139	5e-31
	Brugia.Pahangi_GLEAN_10008555	O75093	26.67	195	97	5	38	224	545	701	6e-08
	Brugia.Pahangi_GLEAN_10008556	Q28E41	57.65	85	36	0	151	235	160	244	5e-27
	Brugia.Pahangi_GLEAN_10008557	A8QFY9	98.1	316	6	0	1	316	1	316	1e-175
	Brugia.Pahangi_GLEAN_10008558	P02992	60.61	297	114	2	50	345	42	336	5e-106
	Brugia.Pahangi_GLEAN_10008560	P23469	38.2	89	47	4	76	159	158	243	2e-07
	Brugia.Pahangi_GLEAN_10008561	Q7ZVC2	39.38	325	163	2	138	429	3	326	5e-58
	Brugia.Pahangi_GLEAN_10008562	P34419	55.13	156	68	1	24	179	16	169	3e-43
	Brugia.Pahangi_GLEAN_10008563	Q5DC69	62.89	97	36	0	15	111	6	102	1e-31
	Brugia.Pahangi_GLEAN_10008564	P50140	77.43	545	122	1	9	552	1	545	0
	Brugia.Pahangi_GLEAN_10008565	Q22288	34.81	135	79	3	1	135	5	130	2e-15
	Brugia.Pahangi_GLEAN_10008566	Q22288	49.4	83	40	1	27	109	50	130	2e-15
	Brugia.Pahangi_GLEAN_10008567	Q22288	35.61	132	78	3	1	132	4	128	9e-20
	Brugia.Pahangi_GLEAN_10008568	Q22288	35.29	136	79	4	1	136	4	130	8e-15
	Brugia.Pahangi_GLEAN_10008569	Q22288	31.33	150	78	4	8	155	4	130	5e-11
	Brugia.Pahangi_GLEAN_10008570	Q24400	42.05	195	52	5	1	135	1	194	2e-25
	Brugia.Pahangi_GLEAN_10008571	Q9UPQ8	35.59	236	131	6	74	292	294	525	4e-28
	Brugia.Pahangi_GLEAN_10008577	Q966M5	49.28	207	103	1	22	226	17	223	2e-57
	Brugia.Pahangi_GLEAN_10008578	Q93408	56.84	95	41	0	24	118	31	125	1e-24
	Brugia.Pahangi_GLEAN_10008579	O01530	48.45	388	193	5	1	385	1	384	2e-105
	Brugia.Pahangi_GLEAN_10008580	Q03613	55.9	322	142	0	4	325	9	330	4e-106
	Brugia.Pahangi_GLEAN_10008581	Q5E9R3	38.73	284	153	6	51	325	122	393	8e-48
	Brugia.Pahangi_GLEAN_10008584	O42342	42.62	61	35	0	78	138	42	102	2e-10
	Brugia.Pahangi_GLEAN_10008585	P34621	45.64	149	77	2	1	146	1	148	4e-32
	Brugia.Pahangi_GLEAN_10008589	Q9M2Z3	30.86	81	56	0	1	81	1	81	5e-07
	Brugia.Pahangi_GLEAN_10008590	P35689	30.84	214	103	12	2	190	774	967	2e-09
	Brugia.Pahangi_GLEAN_10008591	Q6PBE2	38.52	122	74	1	4	125	82	202	2e-20
	Brugia.Pahangi_GLEAN_10008592	Q3TZZ7	36.75	547	328	10	1	535	46	586	5e-97
	Brugia.Pahangi_GLEAN_10008593	Q9D853	37.99	229	135	6	1	227	13	236	2e-40
	Brugia.Pahangi_GLEAN_10008595	Q21018	48.99	247	110	6	1	242	1	236	4e-58
	Brugia.Pahangi_GLEAN_10008596	P49594	35.59	399	238	8	34	421	48	438	1e-59
	Brugia.Pahangi_GLEAN_10008597	P29030	98.88	178	2	0	1	178	212	389	1e-102
	Brugia.Pahangi_GLEAN_10008598	Q5JPE7	28.92	816	488	22	326	1062	36	838	5e-86
	Brugia.Pahangi_GLEAN_10008599	A8PJX4	92.47	1408	25	6	1	1338	57	1453	0
	Brugia.Pahangi_GLEAN_10001208	Q18161	76.92	91	21	0	5	95	4	94	7e-38
	Brugia.Pahangi_GLEAN_10004192	Q03755	71.02	352	57	3	9	315	10	361	2e-141
	Brugia.Pahangi_GLEAN_10004193	Q09279	29.71	138	92	3	203	337	383	518	8e-07
	Brugia.Pahangi_GLEAN_10004197	Q19459	36.31	639	320	13	79	641	17	644	2e-114
	Brugia.Pahangi_GLEAN_10004199	Q21086	53.14	574	245	8	1	569	1	555	4e-160
	Brugia.Pahangi_GLEAN_10004200	O17271	30.53	95	62	2	99	190	31	124	1e-10
	Brugia.Pahangi_GLEAN_10004201	Q5THJ4	29.01	941	510	30	1597	2408	2881	3792	1e-92
	Brugia.Pahangi_GLEAN_10004202	Q5TGI0	30.86	256	142	9	91	326	97	337	1e-25
	Brugia.Pahangi_GLEAN_10004203	Q09602	53.09	81	38	0	19	99	118	198	7e-17
	Brugia.Pahangi_GLEAN_10004204	Q19951	38.84	242	138	5	26	263	84	319	4e-43
	Brugia.Pahangi_GLEAN_10004205	O43827	30	230	129	10	271	481	130	346	3e-15
	Brugia.Pahangi_GLEAN_10004206	Q9Y2U9	34.27	213	110	9	45	249	156	346	2e-20
	Brugia.Pahangi_GLEAN_10001113	B4IXE0	32.3	322	192	9	300	607	200	509	2e-40
	Brugia.Pahangi_GLEAN_10006826	P13681	37.84	74	46	0	10	83	248	321	4e-09
	Brugia.Pahangi_GLEAN_10006827	Q28C74	24.07	216	145	5	120	328	97	300	2e-06
	Brugia.Pahangi_GLEAN_10006828	Q5HZJ0	51.71	410	172	7	1	391	948	1350	8e-119
	Brugia.Pahangi_GLEAN_10006830	Q80TI1	30.02	916	534	24	258	1083	408	1306	1e-112
	Brugia.Pahangi_GLEAN_10006832	O44572	68.21	173	36	2	36	208	2	155	4e-56
	Brugia.Pahangi_GLEAN_10006833	Q6RWA9	74.09	930	238	3	3	931	17	944	0
	Brugia.Pahangi_GLEAN_10006834	Q05209	29.39	262	152	8	194	438	45	290	2e-20
	Brugia.Pahangi_GLEAN_10006836	Q02280	60.88	749	248	10	1	718	1	735	0
	Brugia.Pahangi_GLEAN_10006838	O15040	22.52	484	311	20	594	1029	792	1259	8e-09
	Brugia.Pahangi_GLEAN_10006841	P41936	43.46	237	85	9	151	372	85	287	3e-31
	Brugia.Pahangi_GLEAN_10006842	A5D6R3	34.84	508	248	12	233	677	276	763	5e-70
	Brugia.Pahangi_GLEAN_10006843	A8X8I4	32.19	581	350	9	4	577	3	546	3e-63
	Brugia.Pahangi_GLEAN_10006844	Q9CYK2	46.13	271	121	7	45	304	103	359	7e-57
	Brugia.Pahangi_GLEAN_10006846	Q61JS7	53.22	342	141	4	100	426	116	453	6e-101
	Brugia.Pahangi_GLEAN_10006848	Q27497	45.63	309	126	1	3	269	6	314	4e-78
	Brugia.Pahangi_GLEAN_10006851	Q17941	56.78	553	159	6	16	558	42	524	8e-175
	Brugia.Pahangi_GLEAN_10006852	P36975	58.03	193	76	3	1	192	23	211	2e-57
	Brugia.Pahangi_GLEAN_10006853	O16991	78.48	302	60	1	21	317	5	306	2e-144
	Brugia.Pahangi_GLEAN_10006854	P90707	98.6	143	2	0	1	143	1	143	2e-77
	Brugia.Pahangi_GLEAN_10006856	O13046	25.7	852	520	32	10	794	9	814	2e-65
	Brugia.Pahangi_GLEAN_10006857	P54412	58.28	429	148	5	1	429	1	398	1e-141
	Brugia.Pahangi_GLEAN_10006858	Q8I7I5	50.15	327	156	4	795	1120	1148	1468	2e-92
	Brugia.Pahangi_GLEAN_10006859	Q22361	68.97	145	45	0	1	145	1	145	8e-56
	Brugia.Pahangi_GLEAN_10000836	Q13144	28.46	246	132	8	2	204	130	374	2e-15
	Brugia.Pahangi_GLEAN_10001369	Q9UKN7	29.63	864	516	24	55	900	1223	2012	1e-100
	Brugia.Pahangi_GLEAN_10000771	P52821	78.22	101	13	1	1	101	1	92	2e-22
	Brugia.Pahangi_GLEAN_10003872	P20241	28.04	189	118	2	34	210	28	210	9e-18
	Brugia.Pahangi_GLEAN_10003873	P20241	27.81	187	100	6	40	193	192	376	5e-11
	Brugia.Pahangi_GLEAN_10003874	P20241	29.05	840	494	21	24	856	274	1018	7e-84
	Brugia.Pahangi_GLEAN_10003875	P20241	37.5	200	101	9	56	241	1050	1239	3e-18
	Brugia.Pahangi_GLEAN_10003876	A8TX70	25.94	397	236	15	66	452	442	790	2e-19
	Brugia.Pahangi_GLEAN_10003877	Q5R7N8	60.49	81	32	0	1	81	1	81	3e-22
	Brugia.Pahangi_GLEAN_10003878	P45985	51.6	343	142	8	9	340	56	385	2e-94
	Brugia.Pahangi_GLEAN_10003879	P24821	26.8	194	104	7	6	184	392	562	3e-10
	Brugia.Pahangi_GLEAN_10003880	Q21184	55.72	271	115	2	1	271	34	299	9e-44
	Brugia.Pahangi_GLEAN_10003881	Q20762	70.18	1355	383	7	59	1400	55	1401	0
	Brugia.Pahangi_GLEAN_10003882	Q6DG22	42.05	352	196	4	15	366	7	350	3e-76
	Brugia.Pahangi_GLEAN_10000772	Q6CIN9	33.58	137	80	2	1	126	211	347	3e-14
	Brugia.Pahangi_GLEAN_10002340	Q9Y305	39.32	351	184	6	2	333	83	423	1e-62
	Brugia.Pahangi_GLEAN_10002343	Q8R164	28.46	260	173	6	22	275	39	291	2e-23
	Brugia.Pahangi_GLEAN_10002344	Q6PCN3	35.16	310	192	5	28	335	34	336	5e-48
	Brugia.Pahangi_GLEAN_10002345	Q9FKS8	27.42	124	86	2	169	288	270	393	1e-06
	Brugia.Pahangi_GLEAN_10006209	Q6PBE2	38.52	122	74	1	4	125	82	202	2e-20
	Brugia.Pahangi_GLEAN_10006211	Q6PFX9	48.99	1192	520	11	35	1200	178	1307	0
	Brugia.Pahangi_GLEAN_10006212	Q22038	96.35	192	7	0	1	192	1	192	9e-102
	Brugia.Pahangi_GLEAN_10006213	O09159	35.71	518	287	13	5	505	522	1010	1e-77
	Brugia.Pahangi_GLEAN_10006214	Q8VHC8	39.66	358	164	4	26	334	94	448	4e-73
	Brugia.Pahangi_GLEAN_10006218	O27818	47.06	170	87	2	14	181	11	179	7e-37
	Brugia.Pahangi_GLEAN_10006219	Q8CCI5	64	50	14	1	5	54	13	58	3e-13
	Brugia.Pahangi_GLEAN_10006221	Q61DP3	71.96	107	30	0	393	499	2	108	3e-41
	Brugia.Pahangi_GLEAN_10006223	P35658	28.64	419	275	12	14	422	16	420	5e-36
	Brugia.Pahangi_GLEAN_10006225	P12387	25.73	241	166	8	32	261	28	266	2e-11
	Brugia.Pahangi_GLEAN_10006227	P20740	27.08	96	67	2	741	835	732	825	6e-06
	Brugia.Pahangi_GLEAN_10006229	P46554	48.94	331	164	2	1	326	1	331	1e-87
	Brugia.Pahangi_GLEAN_10006230	Q9Y606	32.08	240	128	6	74	311	193	399	2e-26
	Brugia.Pahangi_GLEAN_10006231	Q60HC3	35.23	369	183	14	8	346	13	355	9e-40
	Brugia.Pahangi_GLEAN_10006234	Q96RW7	35.78	341	169	15	348	641	4532	4869	4e-44
	Brugia.Pahangi_GLEAN_10006236	Q63447	29.9	301	177	9	1	279	78	366	2e-23
	Brugia.Pahangi_GLEAN_10006237	O60907	59.71	412	124	5	243	645	192	570	2e-139
	Brugia.Pahangi_GLEAN_10003332	O01761	28.45	348	210	10	1234	1572	5814	6131	8e-30
	Brugia.Pahangi_GLEAN_10003333	O01761	21.41	953	579	34	790	1677	5274	6121	7e-31
	Brugia.Pahangi_GLEAN_10003334	Q9I7U4	33.67	683	351	14	17	628	3115	3766	5e-103
	Brugia.Pahangi_GLEAN_10003335	Q9I7U4	33.39	2270	1363	34	570	2718	371	2612	0
	Brugia.Pahangi_GLEAN_10002715	Q8K3C3	38.01	171	96	1	6	166	10	180	2e-26
	Brugia.Pahangi_GLEAN_10002716	Q9NF14	42.53	388	194	7	4	378	30	401	3e-81
	Brugia.Pahangi_GLEAN_10002717	Q13148	33.22	289	163	8	50	328	5	273	1e-36
	Brugia.Pahangi_GLEAN_10002719	O45435	54.52	332	137	5	337	656	58	387	5e-95
	Brugia.Pahangi_GLEAN_10002720	P28668	63.64	506	180	2	41	542	1207	1712	0
	Brugia.Pahangi_GLEAN_10000927	P34688	70	30	9	0	55	84	271	300	8e-06
	Brugia.Pahangi_GLEAN_10000787	Q9NFZ7	31.09	193	94	4	1	154	233	425	2e-19
	Brugia.Pahangi_GLEAN_10001196	Q7M456	30.45	220	121	5	24	225	3	208	2e-23
	Brugia.Pahangi_GLEAN_10007615	Q9H251	23.78	1005	620	47	178	1068	1907	2879	9e-34
	Brugia.Pahangi_GLEAN_10007616	Q6NRM7	62.16	74	24	2	2	74	125	195	4e-16
	Brugia.Pahangi_GLEAN_10007617	Q04740	26.62	154	80	4	74	198	7	156	1e-06
	Brugia.Pahangi_GLEAN_10007618	O70338	46.48	142	75	1	38	179	140	280	2e-31
	Brugia.Pahangi_GLEAN_10007619	Q09522	64.82	307	82	2	1	281	1	307	7e-110
	Brugia.Pahangi_GLEAN_10007620	P12769	40.71	393	211	8	350	741	66	437	2e-71
	Brugia.Pahangi_GLEAN_10007621	Q9NUJ3	32.28	443	263	12	64	480	55	486	4e-56
	Brugia.Pahangi_GLEAN_10007622	Q20263	64	100	36	0	1	100	2	101	4e-30
	Brugia.Pahangi_GLEAN_10007623	Q8I0P7	59.67	424	154	4	153	565	160	577	6e-148
	Brugia.Pahangi_GLEAN_10007625	P24367	72.57	175	38	1	4	168	33	207	2e-68
	Brugia.Pahangi_GLEAN_10007628	P50544	48.08	547	267	5	418	948	71	616	3e-147
	Brugia.Pahangi_GLEAN_10007630	Q9BYN7	34.25	146	88	5	125	269	595	733	3e-15
	Brugia.Pahangi_GLEAN_10007631	P62997	55.32	94	42	0	195	288	104	197	2e-23
	Brugia.Pahangi_GLEAN_10007632	Q6IQ26	40.78	797	402	20	43	807	68	826	4e-152
	Brugia.Pahangi_GLEAN_10007633	Q18779	59.07	259	106	0	3	261	6	264	2e-87
	Brugia.Pahangi_GLEAN_10007634	Q9UHP3	26.67	810	432	24	27	786	8	705	1e-66
	Brugia.Pahangi_GLEAN_10007635	Q9U2R0	43.44	419	172	11	76	490	7	364	1e-85
	Brugia.Pahangi_GLEAN_10007637	Q9Z0T6	26.67	105	52	2	16	95	1116	1220	7e-06
	Brugia.Pahangi_GLEAN_10007639	P08510	49.28	414	164	4	16	389	99	506	2e-111
	Brugia.Pahangi_GLEAN_10007640	Q09369	33.48	233	150	2	8	237	9	239	1e-29
	Brugia.Pahangi_GLEAN_10007641	Q28113	31.11	270	169	9	49	309	73	334	4e-25
	Brugia.Pahangi_GLEAN_10007644	P17972	55.48	155	64	3	5	155	174	327	3e-39
	Brugia.Pahangi_GLEAN_10007645	P17972	60.09	441	125	3	1	395	6	441	1e-148
	Brugia.Pahangi_GLEAN_10007646	Q96HE8	30.6	134	93	0	3	136	35	168	6e-07
	Brugia.Pahangi_GLEAN_10001742	P34410	36.23	345	160	5	24	345	156	463	1e-53
	Brugia.Pahangi_GLEAN_10001743	Q15459	57.24	290	112	1	14	291	24	313	5e-90
	Brugia.Pahangi_GLEAN_10001030	Q24546	32.34	501	270	13	80	511	81	581	1e-66
	Brugia.Pahangi_GLEAN_10000848	O08586	30.77	195	88	6	1	194	134	282	9e-14
	Brugia.Pahangi_GLEAN_10000919	Q7T010	49.08	273	135	4	2	273	73	342	2e-67
	Brugia.Pahangi_GLEAN_10000920	Q22031	60.66	305	105	4	1	300	1	295	2e-104
	Brugia.Pahangi_GLEAN_10001492	P08659	41.88	160	87	2	91	250	334	487	3e-29
	Brugia.Pahangi_GLEAN_10001493	Q9JKP8	37.78	90	54	1	45	132	19	108	4e-09
	Brugia.Pahangi_GLEAN_10001494	P24349	21.54	455	269	15	165	542	118	561	2e-13
	Brugia.Pahangi_GLEAN_10001495	Q9DCS2	50.55	182	84	3	1	180	1	178	5e-42
	Brugia.Pahangi_GLEAN_10003336	Q09228	39.86	148	72	3	21	168	48	178	5e-22
	Brugia.Pahangi_GLEAN_10003337	Q09228	45.95	346	172	8	3	344	175	509	1e-79
	Brugia.Pahangi_GLEAN_10003340	Q92621	23.47	686	440	19	17	637	26	691	1e-37
	Brugia.Pahangi_GLEAN_10003342	Q09249	42.25	71	40	1	300	370	915	984	8e-08
	Brugia.Pahangi_GLEAN_10003343	Q8VDQ9	39.3	402	206	8	18	381	16	417	3e-59
	Brugia.Pahangi_GLEAN_10003347	Q09580	52.04	759	331	14	22	758	45	792	0
	Brugia.Pahangi_GLEAN_10003348	P0C5E6	44.21	233	122	1	11	235	16	248	1e-46
	Brugia.Pahangi_GLEAN_10003350	Q90YL3	45.07	71	34	2	44	114	33	98	7e-09
	Brugia.Pahangi_GLEAN_10003351	B5X7E4	39.74	78	46	1	100	176	122	199	8e-08
	Brugia.Pahangi_GLEAN_10002169	P92199	66.97	221	67	1	24	244	2	216	4e-89
	Brugia.Pahangi_GLEAN_10002170	O18017	54.02	796	313	7	250	1007	200	980	0
	Brugia.Pahangi_GLEAN_10002173	P02640	28.37	215	117	8	323	506	618	826	2e-11
	Brugia.Pahangi_GLEAN_10002174	A8WSV7	61.95	113	40	1	43	152	26	138	2e-35
	Brugia.Pahangi_GLEAN_10002175	P08898	57.14	147	52	2	1	147	1	136	6e-35
	Brugia.Pahangi_GLEAN_10002178	Q9NWH9	41.18	119	57	2	289	402	385	495	2e-17
	Brugia.Pahangi_GLEAN_10002179	Q8NFV4	38.35	279	150	9	24	295	52	315	5e-46
	Brugia.Pahangi_GLEAN_10000713	Q10660	32.59	135	85	4	4	135	261	392	3e-11
	Brugia.Pahangi_GLEAN_10005435	O95343	66.67	147	46	1	42	188	78	221	4e-54
	Brugia.Pahangi_GLEAN_10005437	Q5ZR76	52.29	306	133	4	55	347	29	334	2e-86
	Brugia.Pahangi_GLEAN_10005438	Q94516	36.59	82	49	1	73	154	161	239	3e-08
	Brugia.Pahangi_GLEAN_10005439	A8WXX7	57.67	326	106	2	1	294	1	326	2e-107
	Brugia.Pahangi_GLEAN_10005440	O45766	60.87	230	77	4	1	217	1	230	6e-64
	Brugia.Pahangi_GLEAN_10005442	Q9EQT3	54.36	195	88	1	13	206	53	247	7e-60
	Brugia.Pahangi_GLEAN_10005443	Q66KE9	26.38	235	149	6	114	329	266	495	1e-08
	Brugia.Pahangi_GLEAN_10005444	Q20140	52.71	203	89	1	123	325	15	210	2e-59
	Brugia.Pahangi_GLEAN_10005445	B5X4H8	32.32	461	275	10	3	434	1	453	3e-63
	Brugia.Pahangi_GLEAN_10005446	Q6DJS0	32.19	146	79	7	22	152	518	658	6e-09
	Brugia.Pahangi_GLEAN_10005447	Q8CFC7	37.13	272	153	4	1	262	1	264	1e-44
	Brugia.Pahangi_GLEAN_10005450	Q13330	57.75	213	59	2	1	203	240	431	6e-68
	Brugia.Pahangi_GLEAN_10005453	Q9H040	64.58	192	68	0	43	234	27	218	7e-77
	Brugia.Pahangi_GLEAN_10005454	Q80U96	62.27	697	243	6	2	696	3	681	0
	Brugia.Pahangi_GLEAN_10005456	Q9BSJ2	26.37	273	179	8	4	270	203	459	3e-12
	Brugia.Pahangi_GLEAN_10005457	Q921G8	25.16	306	185	7	16	308	485	759	1e-07
	Brugia.Pahangi_GLEAN_10001124	Q01062	48.85	524	251	7	1	520	398	908	3e-144
	Brugia.Pahangi_GLEAN_10000799	Q09276	69.49	177	51	3	1	175	56	231	2e-69
	Brugia.Pahangi_GLEAN_10008913	P91950	77.48	333	61	3	1	326	1	326	3e-152
	Brugia.Pahangi_GLEAN_10008915	Q5ZJD3	36.73	147	82	2	9	155	4	139	9e-15
	Brugia.Pahangi_GLEAN_10008917	Q08DG8	34.96	246	128	9	111	356	355	568	4e-26
	Brugia.Pahangi_GLEAN_10008918	Q22271	25.77	392	238	12	4	377	182	538	2e-27
	Brugia.Pahangi_GLEAN_10008920	Q8JG64	56.82	176	72	3	15	186	308	483	7e-50
	Brugia.Pahangi_GLEAN_10008921	O14647	47.98	1065	417	18	289	1256	358	1382	0
	Brugia.Pahangi_GLEAN_10008924	O97524	42.32	345	181	7	1	332	77	416	8e-72
	Brugia.Pahangi_GLEAN_10008925	O18835	50	186	92	1	1	186	444	628	2e-48
	Brugia.Pahangi_GLEAN_10008927	P27443	63.16	570	207	1	15	581	64	633	0
	Brugia.Pahangi_GLEAN_10008930	P43378	33.22	304	152	6	240	508	288	575	4e-36
	Brugia.Pahangi_GLEAN_10008931	O60508	52.91	533	241	3	37	566	49	574	1e-174
	Brugia.Pahangi_GLEAN_10008932	Q9H8Y8	56.98	265	103	4	1	265	1	254	1e-85
	Brugia.Pahangi_GLEAN_10008933	Q6NRT3	66.76	373	119	1	26	393	141	513	1e-159
	Brugia.Pahangi_GLEAN_10008937	D2I2M6	38.51	348	176	10	20	338	30	368	4e-59
	Brugia.Pahangi_GLEAN_10008938	Q5TM50	41.82	110	59	3	4	109	18	126	1e-17
	Brugia.Pahangi_GLEAN_10008940	Q24039	28.75	160	99	3	84	231	37	193	2e-12
	Brugia.Pahangi_GLEAN_10008944	P31424	41.28	889	472	15	19	881	17	881	0
	Brugia.Pahangi_GLEAN_10008945	P51559	70.36	641	183	3	3	642	10	644	0
	Brugia.Pahangi_GLEAN_10008946	P51559	46.19	236	112	6	34	262	683	910	4e-52
	Brugia.Pahangi_GLEAN_10008947	P91478	47.03	185	93	1	90	269	54	238	2e-45
	Brugia.Pahangi_GLEAN_10008949	Q612A4	29.38	371	252	5	2	363	11	380	2e-35
	Brugia.Pahangi_GLEAN_10008950	P91477	60.71	196	77	0	5	200	2	197	2e-73
	Brugia.Pahangi_GLEAN_10008951	O42846	60.38	106	42	0	1	106	1	106	3e-32
	Brugia.Pahangi_GLEAN_10008952	Q9UPR6	38.5	652	299	15	346	912	268	902	4e-108
	Brugia.Pahangi_GLEAN_10008954	Q8WVB3	40.57	318	169	3	1038	1339	10	323	5e-64
	Brugia.Pahangi_GLEAN_10008955	Q6ZR37	35.92	103	64	2	145	247	65	165	9e-13
	Brugia.Pahangi_GLEAN_10001049	O54951	26.25	259	169	8	12	253	124	377	2e-15
	Brugia.Pahangi_GLEAN_10001050	Q6PML9	42.18	147	84	1	229	375	423	568	8e-30
	Brugia.Pahangi_GLEAN_10002012	Q7T3Q2	30.08	738	390	26	5	652	167	868	6e-69
	Brugia.Pahangi_GLEAN_10002014	Q495C1	26.32	114	81	1	1	114	1	111	7e-11
	Brugia.Pahangi_GLEAN_10000896	Q95029	77.33	75	17	0	3	77	150	224	3e-29
	Brugia.Pahangi_GLEAN_10000875	P34569	29.87	308	133	7	5	229	260	567	3e-24
	Brugia.Pahangi_GLEAN_10001556	Q9QZB9	65.59	93	32	0	1	93	1	93	1e-33
	Brugia.Pahangi_GLEAN_10001557	Q61WW9	65.56	392	71	6	4	331	35	426	1e-141
	Brugia.Pahangi_GLEAN_10001558	P91268	53.65	233	104	3	1	232	56	285	2e-75
	Brugia.Pahangi_GLEAN_10001559	Q08E40	36.29	248	139	8	14	243	367	613	6e-38
	Brugia.Pahangi_GLEAN_10001997	Q28E45	37.04	189	112	4	179	361	226	413	5e-27
	Brugia.Pahangi_GLEAN_10001998	O76840	26.85	581	337	15	181	726	1379	1906	2e-42
	Brugia.Pahangi_GLEAN_10002000	P20735	37.23	564	319	14	23	583	37	568	3e-96
	Brugia.Pahangi_GLEAN_10002001	Q32KV4	40.44	225	104	4	4	211	6	217	2e-44
	Brugia.Pahangi_GLEAN_10002002	Q32KV4	39.62	106	63	1	2	106	224	329	2e-16
	Brugia.Pahangi_GLEAN_10001485	Q86U86	34.36	649	312	19	772	1355	661	1260	3e-89
	Brugia.Pahangi_GLEAN_10001490	Q8IHI1	73.68	190	0	1	2	141	1	190	2e-72
	Brugia.Pahangi_GLEAN_10001491	Q5F383	41.67	156	69	5	21	174	287	422	8e-24
	Brugia.Pahangi_GLEAN_10002880	Q04833	31.19	109	64	4	56	156	1239	1344	3e-06
	Brugia.Pahangi_GLEAN_10002881	Q99JW2	42.51	407	191	4	3	371	1	402	4e-91
	Brugia.Pahangi_GLEAN_10002882	Q9U2D9	68.93	692	194	3	1	691	1	672	0
	Brugia.Pahangi_GLEAN_10002883	Q29099	49.88	401	151	5	53	422	176	557	1e-96
	Brugia.Pahangi_GLEAN_10004326	Q03607	31.73	271	150	8	5	261	6	255	9e-24
	Brugia.Pahangi_GLEAN_10004327	P48180	61.24	338	123	2	7	344	19	348	1e-127
	Brugia.Pahangi_GLEAN_10004329	Q9UPV9	34.47	264	153	4	1	244	118	381	2e-26
	Brugia.Pahangi_GLEAN_10004330	P91133	36.71	1193	642	25	363	1464	443	1613	0
	Brugia.Pahangi_GLEAN_10004331	Q18406	53.52	327	149	3	247	573	312	635	3e-97
	Brugia.Pahangi_GLEAN_10004332	Q03755	32.68	257	158	4	6	259	18	262	7e-42
	Brugia.Pahangi_GLEAN_10004335	P04069	38.06	310	171	7	68	377	6	294	8e-56
	Brugia.Pahangi_GLEAN_10004336	Q925N2	53.24	139	65	0	7	145	5	143	4e-39
	Brugia.Pahangi_GLEAN_10004337	P29355	60.57	246	63	3	18	258	1	217	2e-80
	Brugia.Pahangi_GLEAN_10004339	Q22285	50	118	58	1	13	129	22	139	7e-29
	Brugia.Pahangi_GLEAN_10004676	Q92051	31.43	245	152	7	61	300	27	260	3e-29
	Brugia.Pahangi_GLEAN_10004679	Q8C2P3	46.68	437	218	6	73	505	3	428	3e-108
	Brugia.Pahangi_GLEAN_10004682	O95685	27.46	193	127	5	87	266	100	292	3e-12
	Brugia.Pahangi_GLEAN_10004684	Q93341	34.07	182	75	4	1	137	4	185	2e-20
	Brugia.Pahangi_GLEAN_10004685	A8C750	22.4	308	193	10	86	359	391	686	3e-07
	Brugia.Pahangi_GLEAN_10004686	A8C756	26.49	185	114	4	4	176	1005	1179	2e-09
	Brugia.Pahangi_GLEAN_10004688	Q8NCC3	44.09	381	203	7	16	395	39	410	3e-91
	Brugia.Pahangi_GLEAN_10004689	Q5ZIQ3	38.93	244	126	9	48	271	15	255	4e-40
	Brugia.Pahangi_GLEAN_10004690	Q86XZ4	22.83	184	124	5	123	302	202	371	1e-06
	Brugia.Pahangi_GLEAN_10004691	Q02040	42.33	430	212	8	8	408	16	438	5e-79
	Brugia.Pahangi_GLEAN_10004692	A8QBF3	99.69	327	1	0	1	327	1	327	0
	Brugia.Pahangi_GLEAN_10004694	P61374	47.52	202	72	5	12	209	78	249	2e-41
	Brugia.Pahangi_GLEAN_10004697	Q9N2M8	43.53	85	44	2	62	143	432	515	5e-14
	Brugia.Pahangi_GLEAN_10002422	Q03610	22.1	543	369	20	95	621	711	1215	1e-09
	Brugia.Pahangi_GLEAN_10002423	Q8NFG4	23.58	386	208	12	54	399	236	574	1e-19
	Brugia.Pahangi_GLEAN_10002424	A8X371	58.78	558	214	9	8	560	7	553	0
	Brugia.Pahangi_GLEAN_10002427	Q8BHB4	37.63	938	535	14	1	907	1	919	1e-169
	Brugia.Pahangi_GLEAN_10002428	Q920N2	28.42	584	352	19	553	1096	163	720	1e-58
	Brugia.Pahangi_GLEAN_10002429	Q22285	38.97	136	81	2	10	143	4	139	7e-22
	Brugia.Pahangi_GLEAN_10002451	Q9BRU9	41.31	213	113	3	377	578	2	213	8e-38
	Brugia.Pahangi_GLEAN_10002452	O45551	59.8	199	78	1	45	243	7	203	1e-67
	Brugia.Pahangi_GLEAN_10002454	Q6PCN3	36.72	335	179	9	12	334	24	337	2e-56
	Brugia.Pahangi_GLEAN_10002455	Q20591	67.44	86	28	0	1	86	1	86	2e-30
	Brugia.Pahangi_GLEAN_10002456	P19208	72.79	441	63	3	21	404	221	661	3e-178
	Brugia.Pahangi_GLEAN_10002457	Q8MIZ3	46.26	214	109	2	23	231	46	258	6e-51
	Brugia.Pahangi_GLEAN_10002461	O15527	35.82	335	188	8	4	330	26	341	2e-51
	Brugia.Pahangi_GLEAN_10000807	O02621	53.25	77	36	0	2	78	87	163	3e-20
	Brugia.Pahangi_GLEAN_10000778	Q6GQB9	40.46	173	100	2	10	180	611	782	9e-30
	Brugia.Pahangi_GLEAN_10003167	A8QCE4	99.3	143	1	0	1	143	408	550	9e-83
	Brugia.Pahangi_GLEAN_10003168	A8QCE4	93.12	320	6	2	6	325	13	316	7e-173
	Brugia.Pahangi_GLEAN_10003170	A8QCE7	98.92	649	7	0	6	654	3	651	0
	Brugia.Pahangi_GLEAN_10003171	Q3ZBH3	36.6	194	111	4	4	193	50	235	4e-21
	Brugia.Pahangi_GLEAN_10003172	Q09452	28.82	340	207	10	13	348	35	343	2e-23
	Brugia.Pahangi_GLEAN_10003174	Q9Y3B3	54.64	194	78	1	17	210	34	217	7e-60
	Brugia.Pahangi_GLEAN_10003175	Q9JHP7	38.05	473	260	13	33	490	45	499	5e-84
	Brugia.Pahangi_GLEAN_10003176	Q9Y2X3	54.55	407	178	5	27	427	42	447	1e-120
	Brugia.Pahangi_GLEAN_10003177	P59889	34.92	189	97	3	255	420	116	301	4e-25
	Brugia.Pahangi_GLEAN_10003178	Q9QZR8	31.13	212	130	6	846	1046	2554	2760	2e-20
	Brugia.Pahangi_GLEAN_10003179	O55164	56.16	73	31	1	36	108	1981	2052	3e-14
	Brugia.Pahangi_GLEAN_10003180	Q7KF90	80	30	6	0	72	101	4	33	6e-07
	Brugia.Pahangi_GLEAN_10003181	Q12767	31.47	518	297	14	337	801	554	1066	6e-64
	Brugia.Pahangi_GLEAN_10002982	Q91ZY8	44.24	434	230	6	10	438	274	700	3e-105
	Brugia.Pahangi_GLEAN_10002984	Q19857	62.91	213	77	1	1	211	164	376	7e-81
	Brugia.Pahangi_GLEAN_10002985	P49809	73.95	549	102	8	1	514	1	543	0
	Brugia.Pahangi_GLEAN_10002988	Q569Z2	45.07	608	282	8	1	603	264	824	5e-148
	Brugia.Pahangi_GLEAN_10002989	Q9EPK7	45.53	481	250	7	59	532	9	484	3e-119
	Brugia.Pahangi_GLEAN_10002991	P48487	53.04	296	131	5	18	311	19	308	2e-88
	Brugia.Pahangi_GLEAN_10002992	A8X9H4	23.5	349	192	12	48	329	107	447	2e-19
	Brugia.Pahangi_GLEAN_10004943	Q23445	78.57	182	39	0	68	249	12	193	2e-83
	Brugia.Pahangi_GLEAN_10004944	Q9VCE1	39.21	329	187	5	49	370	93	415	2e-64
	Brugia.Pahangi_GLEAN_10004945	Q7ZV34	54.17	192	72	4	1	189	1	179	1e-54
	Brugia.Pahangi_GLEAN_10004946	Q5XFW8	54.13	303	135	2	1	300	1	302	4e-95
	Brugia.Pahangi_GLEAN_10004947	Q5R4X8	34.13	167	106	2	18	182	3	167	2e-23
	Brugia.Pahangi_GLEAN_10004951	Q0P5H1	30.51	118	76	2	116	228	188	304	3e-09
	Brugia.Pahangi_GLEAN_10004954	Q84MN0	38.24	102	57	2	1	97	39	139	5e-12
	Brugia.Pahangi_GLEAN_10004959	Q91ZT7	34.97	143	75	3	60	189	197	334	2e-15
	Brugia.Pahangi_GLEAN_10004960	Q0EEE2	31.44	369	246	5	568	934	543	906	5e-48
	Brugia.Pahangi_GLEAN_10004961	Q93655	49.83	293	127	5	36	314	25	311	1e-74
	Brugia.Pahangi_GLEAN_10004962	Q8WVB3	36.31	347	193	7	97	440	10	331	4e-61
	Brugia.Pahangi_GLEAN_10004964	Q8WQL7	52.6	519	179	9	125	621	183	656	6e-151
	Brugia.Pahangi_GLEAN_10004967	Q66I67	37.21	129	81	0	1	129	1	129	4e-19
	Brugia.Pahangi_GLEAN_10001216	Q8N7H5	44.61	269	125	6	4	249	153	420	9e-54
	Brugia.Pahangi_GLEAN_10002671	Q6DK84	27.08	144	97	3	5	142	271	412	5e-11
	Brugia.Pahangi_GLEAN_10002673	Q91WM3	39.8	397	222	7	70	456	75	464	3e-82
	Brugia.Pahangi_GLEAN_10002674	Q20228	63.51	74	23	2	21	90	115	188	6e-17
	Brugia.Pahangi_GLEAN_10002676	O45405	40.08	237	135	3	6	239	6	238	8e-49
	Brugia.Pahangi_GLEAN_10002677	A8NY27	98.13	427	5	1	1	427	1	424	0
	Brugia.Pahangi_GLEAN_10002679	O44502	36.76	555	335	9	8	551	12	561	6e-102
	Brugia.Pahangi_GLEAN_10002681	Q6INV3	44.68	235	129	1	35	269	4	237	1e-50
	Brugia.Pahangi_GLEAN_10002682	Q5Q995	36.96	92	57	1	3	93	4	95	6e-08
	Brugia.Pahangi_GLEAN_10000861	P52559	41.62	334	191	2	1	331	23	355	1e-66
	Brugia.Pahangi_GLEAN_10009649	Q9NRH2	62.18	357	127	4	17	370	9	360	6e-127
	Brugia.Pahangi_GLEAN_10009650	P26233	45.93	172	88	3	32	199	81	251	7e-33
	Brugia.Pahangi_GLEAN_10009652	Q969X6	25.31	482	306	21	1	444	1	466	1e-23
	Brugia.Pahangi_GLEAN_10009653	Q8NC67	25.65	386	223	15	3	342	10	377	1e-19
	Brugia.Pahangi_GLEAN_10009654	Q5R9W8	33.33	447	276	9	7	440	63	500	3e-67
	Brugia.Pahangi_GLEAN_10009655	Q91VX2	30.23	129	76	4	10	138	30	144	5e-08
	Brugia.Pahangi_GLEAN_10009656	P54276	43.07	1017	518	20	190	1179	366	1348	0
	Brugia.Pahangi_GLEAN_10009657	A2AAE1	34.92	358	207	5	109	451	198	544	5e-59
	Brugia.Pahangi_GLEAN_10009658	Q2LD37	30.84	642	374	23	1427	2017	2976	3598	2e-68
	Brugia.Pahangi_GLEAN_10009661	Q54QR3	48.65	74	38	0	16	89	2	75	5e-19
	Brugia.Pahangi_GLEAN_10009662	Q499R4	43.65	197	106	3	350	543	78	272	2e-37
	Brugia.Pahangi_GLEAN_10009664	Q17606	51.85	135	64	1	22	155	28	162	1e-32
	Brugia.Pahangi_GLEAN_10009665	Q9V9J3	68.53	448	135	3	62	503	67	514	0
	Brugia.Pahangi_GLEAN_10009666	Q5RBR1	56	125	54	1	11	134	10	134	2e-33
	Brugia.Pahangi_GLEAN_10009667	Q8K4L0	52.03	467	206	2	7	455	71	537	1e-141
	Brugia.Pahangi_GLEAN_10009668	Q8TDD1	29.39	279	167	8	34	291	574	843	3e-22
	Brugia.Pahangi_GLEAN_10009670	Q9ERU9	42.37	59	31	2	537	594	1468	1524	8e-06
	Brugia.Pahangi_GLEAN_10009672	Q63155	32.09	748	395	23	13	736	94	752	7e-88
	Brugia.Pahangi_GLEAN_10009674	O17966	69.54	568	162	4	194	751	240	806	0
	Brugia.Pahangi_GLEAN_10009676	Q8R189	41.7	223	129	1	1	223	19	240	4e-44
	Brugia.Pahangi_GLEAN_10009677	Q6DFE2	34.17	199	130	1	10	207	4	202	5e-30
	Brugia.Pahangi_GLEAN_10009680	Q9UPT5	31.25	160	109	1	11	170	12	170	2e-18
	Brugia.Pahangi_GLEAN_10009682	Q6ZQ89	42.11	171	79	3	1	155	86	252	3e-30
	Brugia.Pahangi_GLEAN_10009685	Q63540	36.21	116	65	3	186	292	507	622	2e-10
	Brugia.Pahangi_GLEAN_10009689	Q0EEE2	24.14	580	390	13	419	990	367	904	9e-34
	Brugia.Pahangi_GLEAN_10009690	Q5R6Y0	36.79	212	129	3	215	426	475	681	2e-32
	Brugia.Pahangi_GLEAN_10009692	Q92481	63.64	209	74	1	50	258	223	429	2e-75
	Brugia.Pahangi_GLEAN_10009693	Q8CFI2	62.56	227	82	2	22	247	11	235	3e-79
	Brugia.Pahangi_GLEAN_10009694	P62313	81.69	71	13	0	10	80	4	74	2e-30
	Brugia.Pahangi_GLEAN_10009695	P57709	53.57	771	320	6	22	767	33	790	0
	Brugia.Pahangi_GLEAN_10009697	P70399	25.31	403	205	20	649	982	1472	1847	4e-13
	Brugia.Pahangi_GLEAN_10009698	Q9DBG7	49.26	674	264	14	5	639	1	635	1e-164
	Brugia.Pahangi_GLEAN_10009699	Q9H2M9	29.18	586	358	18	89	645	68	625	6e-55
	Brugia.Pahangi_GLEAN_10009700	Q5RE33	46.34	164	87	1	15	177	10	173	5e-41
	Brugia.Pahangi_GLEAN_10009701	Q8HXY9	37.62	202	95	9	54	228	94	291	2e-17
	Brugia.Pahangi_GLEAN_10009702	Q61CQ8	48.98	98	48	2	1	96	1	98	2e-23
	Brugia.Pahangi_GLEAN_10009703	A8XFM8	54.26	1034	313	16	17	978	15	960	0
	Brugia.Pahangi_GLEAN_10009705	Q3ZBR5	42.55	188	105	3	80	266	99	284	8e-34
	Brugia.Pahangi_GLEAN_10009706	P39698	86.58	149	20	0	8	156	1	149	5e-71
	Brugia.Pahangi_GLEAN_10009707	Q9BZH6	26.32	1098	603	29	5	910	14	1097	3e-87
	Brugia.Pahangi_GLEAN_10009708	Q4N4N8	38.33	120	71	2	180	299	34	150	2e-17
	Brugia.Pahangi_GLEAN_10009711	Q95029	44.98	329	159	9	47	365	55	371	1e-77
	Brugia.Pahangi_GLEAN_10009712	Q9NUX5	26.2	313	171	15	25	320	23	292	2e-12
	Brugia.Pahangi_GLEAN_10009713	Q9CYC3	26.92	442	215	16	50	414	65	475	6e-31
	Brugia.Pahangi_GLEAN_10009714	Q9W0S9	59.25	1200	427	12	314	1473	390	1567	0
	Brugia.Pahangi_GLEAN_10009715	Q6NVJ5	37.79	172	89	5	4	161	5	172	2e-12
	Brugia.Pahangi_GLEAN_10009720	Q3UR85	42.71	473	226	9	204	663	349	789	8e-88
	Brugia.Pahangi_GLEAN_10009721	P54247	83.63	397	61	2	44	439	1	394	0
	Brugia.Pahangi_GLEAN_10009722	P18488	65.48	84	28	1	56	138	373	456	3e-24
	Brugia.Pahangi_GLEAN_10009724	Q8BQT2	29.5	339	197	12	73	381	23	349	5e-30
	Brugia.Pahangi_GLEAN_10009725	Q52KD8	58.7	92	34	3	7	98	14	101	6e-22
	Brugia.Pahangi_GLEAN_10009726	Q5D891	41.53	886	471	12	4	850	6	883	0
	Brugia.Pahangi_GLEAN_10009727	Q3UGY8	23.71	911	524	32	587	1391	966	1811	7e-49
	Brugia.Pahangi_GLEAN_10009728	Q99PW4	40.25	241	119	4	18	257	28	244	7e-41
	Brugia.Pahangi_GLEAN_10009729	O95478	70.35	199	56	2	68	264	63	260	9e-79
	Brugia.Pahangi_GLEAN_10009731	Q29554	49.59	726	348	5	65	780	45	762	0
	Brugia.Pahangi_GLEAN_10009732	Q6AX60	29.24	766	431	20	1	662	1	759	1e-75
	Brugia.Pahangi_GLEAN_10009733	O01513	55.5	200	70	1	214	413	1	181	2e-61
	Brugia.Pahangi_GLEAN_10009735	A4VCH4	27.2	919	525	25	14	807	5	904	2e-82
	Brugia.Pahangi_GLEAN_10009736	P80971	33.6	125	79	1	60	184	56	176	1e-10
	Brugia.Pahangi_GLEAN_10009737	Q9NA26	56.22	201	71	1	14	197	5	205	1e-59
	Brugia.Pahangi_GLEAN_10009738	P55833	78.57	84	18	0	27	110	1	84	3e-35
	Brugia.Pahangi_GLEAN_10009739	P91285	35.56	284	158	8	7	275	2	275	1e-22
	Brugia.Pahangi_GLEAN_10009740	Q5XJP1	36.5	389	209	9	1	354	1	386	3e-62
	Brugia.Pahangi_GLEAN_10009741	Q8VCA6	25.75	365	226	9	19	341	39	400	8e-28
	Brugia.Pahangi_GLEAN_10009742	Q8C9S8	39.32	384	167	9	52	415	24	361	2e-76
	Brugia.Pahangi_GLEAN_10009745	Q4R5P6	37.24	392	203	10	13	380	19	391	1e-60
	Brugia.Pahangi_GLEAN_10009747	Q24439	45.35	86	47	0	4	89	124	209	1e-17
	Brugia.Pahangi_GLEAN_10009749	Q24439	39.81	103	58	2	5	107	9	107	5e-13
	Brugia.Pahangi_GLEAN_10009750	Q2TBX7	48.91	92	47	0	35	126	247	338	6e-13
	Brugia.Pahangi_GLEAN_10009751	Q9QZE7	34.06	276	152	8	13	272	6	267	3e-36
	Brugia.Pahangi_GLEAN_10009752	Q6ETN3	30.92	456	281	12	7	449	12	446	1e-53
	Brugia.Pahangi_GLEAN_10004097	P29778	81.16	69	13	0	2	70	82	150	3e-27
	Brugia.Pahangi_GLEAN_10004101	P48485	31.91	282	165	6	148	418	40	305	2e-32
	Brugia.Pahangi_GLEAN_10004102	P34271	24.93	365	250	9	30	383	51	402	6e-32
	Brugia.Pahangi_GLEAN_10004103	P34672	42.27	317	156	4	2	305	76	378	5e-72
	Brugia.Pahangi_GLEAN_10004104	Q9U2M7	53.47	144	58	1	5	148	2	136	4e-39
	Brugia.Pahangi_GLEAN_10004106	Q9NU22	42.7	281	153	3	469	741	5309	5589	2e-62
	Brugia.Pahangi_GLEAN_10004107	Q9NU22	35.19	2060	1093	48	24	1870	282	2312	0
	Brugia.Pahangi_GLEAN_10004108	Q17820	32.7	367	179	6	17	341	3	343	5e-52
	Brugia.Pahangi_GLEAN_10004111	Q8WYP5	20.83	557	342	17	95	599	93	602	2e-09
	Brugia.Pahangi_GLEAN_10003649	Q93971	52.37	1516	553	31	11	1431	166	1607	0
	Brugia.Pahangi_GLEAN_10003650	Q93971	29.63	243	125	8	1	232	1644	1851	3e-10
	Brugia.Pahangi_GLEAN_10003651	P43510	32.25	369	176	14	42	399	44	349	2e-39
	Brugia.Pahangi_GLEAN_10003652	Q96FZ7	45.26	190	100	2	1	190	1	186	2e-41
	Brugia.Pahangi_GLEAN_10003653	A2BF66	26.75	243	148	7	26	254	24	250	7e-17
	Brugia.Pahangi_GLEAN_10003654	Q8K194	62.96	54	19	1	98	150	102	155	4e-15
	Brugia.Pahangi_GLEAN_10003655	Q86UV5	27.79	619	350	24	54	632	46	607	2e-36
	Brugia.Pahangi_GLEAN_10003657	Q58DA0	49.06	373	155	9	1	350	1	361	2e-83
	Brugia.Pahangi_GLEAN_10003658	Q5F3Z3	69.57	138	41	1	2	139	6	142	6e-55
	Brugia.Pahangi_GLEAN_10003659	A2AHJ4	40.52	612	344	9	11	605	11	619	3e-134
	Brugia.Pahangi_GLEAN_10003604	Q9Z2H5	41.09	404	191	7	24	383	101	501	2e-79
	Brugia.Pahangi_GLEAN_10003605	Q05893	72.19	604	166	1	1	602	38	641	0
	Brugia.Pahangi_GLEAN_10003606	P38529	39.33	267	148	5	78	341	20	275	8e-49
	Brugia.Pahangi_GLEAN_10003608	Q9C0H5	67.39	92	30	0	13	104	23	114	4e-36
	Brugia.Pahangi_GLEAN_10003609	Q6P4Y0	53.26	460	196	6	1	446	9	463	3e-143
	Brugia.Pahangi_GLEAN_10003610	Q566C7	46.21	132	69	2	42	172	5	135	9e-27
	Brugia.Pahangi_GLEAN_10003611	Q63055	47.37	190	97	1	1	187	1	190	3e-44
	Brugia.Pahangi_GLEAN_10003612	Q9H4A6	53.36	298	73	5	2	240	8	298	5e-75
	Brugia.Pahangi_GLEAN_10003613	Q9VWG3	54.31	116	33	5	18	117	47	158	2e-22
	Brugia.Pahangi_GLEAN_10003614	Q6PII3	33.33	159	81	7	161	297	242	397	8e-06
	Brugia.Pahangi_GLEAN_10003615	Q21735	68.37	98	31	0	1	98	1	98	8e-33
	Brugia.Pahangi_GLEAN_10003616	Q9CR96	34.46	148	71	5	8	132	5	149	2e-16
	Brugia.Pahangi_GLEAN_10003620	Q63342	35.41	562	334	14	709	1250	81	633	3e-91
	Brugia.Pahangi_GLEAN_10001110	Q60QD1	58.28	326	121	2	77	402	275	585	3e-108
	Brugia.Pahangi_GLEAN_10004539	Q61329	52.94	153	64	2	752	896	2219	2371	8e-37
	Brugia.Pahangi_GLEAN_10004540	Q68EY7	50.23	219	93	7	1	212	1	210	8e-39
	Brugia.Pahangi_GLEAN_10004543	A8E7C5	39.53	473	257	8	191	643	275	738	3e-96
	Brugia.Pahangi_GLEAN_10004544	Q96RL7	27.55	1880	1186	45	1	1811	1	1773	4e-179
	Brugia.Pahangi_GLEAN_10004545	Q8C863	30.93	375	170	14	17	316	20	380	1e-32
	Brugia.Pahangi_GLEAN_10004546	Q9NYG2	37.67	146	67	3	1	146	36	157	1e-22
	Brugia.Pahangi_GLEAN_10004548	O16850	65.59	93	29	2	64	155	156	246	4e-28
	Brugia.Pahangi_GLEAN_10004550	O16850	45.72	409	180	14	332	729	163	540	1e-85
	Brugia.Pahangi_GLEAN_10004551	Q95ZQ4	75.09	570	93	8	12	556	81	626	0
	Brugia.Pahangi_GLEAN_10003811	P34611	90.91	253	23	0	41	293	583	835	1e-138
	Brugia.Pahangi_GLEAN_10003812	P12955	48.74	476	200	5	2	437	8	479	4e-124
	Brugia.Pahangi_GLEAN_10003814	P53814	54.55	110	48	2	26	133	797	906	3e-32
	Brugia.Pahangi_GLEAN_10003271	O75691	25.5	149	105	2	77	225	1338	1480	5e-08
	Brugia.Pahangi_GLEAN_10003272	P12024	27.34	1196	793	25	56	1195	50	1225	2e-86
	Brugia.Pahangi_GLEAN_10003273	O75691	30.21	437	261	10	614	1021	643	1064	3e-43
	Brugia.Pahangi_GLEAN_10003276	Q96S53	49.82	273	118	9	110	379	49	305	2e-65
	Brugia.Pahangi_GLEAN_10003279	Q3SZM9	41.1	73	36	2	6	72	265	336	1e-06
	Brugia.Pahangi_GLEAN_10003280	Q9UJ70	38.49	252	148	3	147	397	11	256	4e-43
	Brugia.Pahangi_GLEAN_10003281	Q18066	28.48	165	109	3	20	177	338	500	5e-09
	Brugia.Pahangi_GLEAN_10003282	Q01831	40.68	381	208	6	88	453	529	906	1e-76
	Brugia.Pahangi_GLEAN_10003284	O02115	74.05	262	66	2	271	531	1	261	7e-114
	Brugia.Pahangi_GLEAN_10000731	Q4ZIN3	57.71	227	52	2	1	227	256	438	1e-71
	Brugia.Pahangi_GLEAN_10001019	A2A6H3	23.88	335	216	9	30	343	39	355	7e-16
	Brugia.Pahangi_GLEAN_10000736	Q7KVW5	65.03	163	49	1	1	163	659	813	3e-61
	Brugia.Pahangi_GLEAN_10001607	Q7KQM6	36.21	58	37	0	13	70	569	626	6e-08
	Brugia.Pahangi_GLEAN_10001608	Q8N7H5	55.56	81	35	1	22	102	18	97	1e-20
	Brugia.Pahangi_GLEAN_10001068	Q22366	43.81	315	135	10	42	337	835	1126	2e-56
	Brugia.Pahangi_GLEAN_10001069	Q22366	70.74	188	43	4	52	231	1317	1500	6e-71
	Brugia.Pahangi_GLEAN_10001070	Q7TSU0	38.89	126	75	2	7	131	11	135	8e-19
	Brugia.Pahangi_GLEAN_10002975	Q27421	36.23	138	58	3	2	137	81	190	2e-20
	Brugia.Pahangi_GLEAN_10002976	Q9C0D9	37.24	384	187	7	9	344	4	381	3e-59
	Brugia.Pahangi_GLEAN_10002977	Q68US5	28.3	311	194	9	26	334	52	335	4e-30
	Brugia.Pahangi_GLEAN_10002978	Q5F3U9	25.94	1195	785	20	32	1178	13	1155	1e-107
	Brugia.Pahangi_GLEAN_10002980	A4W6B3	25	224	127	8	7	209	2	205	4e-08
	Brugia.Pahangi_GLEAN_10001748	O62126	54.49	178	79	2	12	187	16	193	8e-54
	Brugia.Pahangi_GLEAN_10001749	O15213	54.68	342	146	4	98	433	147	485	1e-106
	Brugia.Pahangi_GLEAN_10001751	P04630	68.31	142	45	0	139	280	18	159	3e-53
	Brugia.Pahangi_GLEAN_10001609	P92172	39.89	178	95	6	37	204	175	350	1e-33
	Brugia.Pahangi_GLEAN_10001611	P48754	28.28	99	67	2	15	109	8	106	4e-08
	Brugia.Pahangi_GLEAN_10001612	Q9VP61	55.14	642	278	7	1	637	29	665	0
	Brugia.Pahangi_GLEAN_10001614	Q9BKS0	77.32	97	22	0	64	160	20	116	2e-36
	Brugia.Pahangi_GLEAN_10001615	A2BG43	35.47	203	113	6	9	203	1	193	2e-24
	Brugia.Pahangi_GLEAN_10001616	Q9NVF7	48.48	99	47	1	39	137	132	226	3e-20
	Brugia.Pahangi_GLEAN_10001617	Q5DTZ6	65.08	126	41	1	171	293	201	326	1e-47
	Brugia.Pahangi_GLEAN_10001078	Q96AE4	38.39	435	174	12	8	362	28	448	1e-65
	Brugia.Pahangi_GLEAN_10002581	P49847	37.2	492	282	7	44	522	26	503	2e-95
	Brugia.Pahangi_GLEAN_10002582	Q9XWW1	54.29	175	76	2	11	185	9	179	3e-52
	Brugia.Pahangi_GLEAN_10002585	Q28717	46.86	303	160	1	9	311	19	320	6e-79
	Brugia.Pahangi_GLEAN_10002589	P05552	33.65	104	65	1	40	143	13	112	3e-10
	Brugia.Pahangi_GLEAN_10002590	Q05910	23.59	301	186	11	36	319	169	442	2e-11
	Brugia.Pahangi_GLEAN_10001926	Q0VCA1	65.91	132	45	0	45	176	374	505	5e-50
	Brugia.Pahangi_GLEAN_10001927	Q09511	72.53	91	25	0	8	98	13	103	5e-36
	Brugia.Pahangi_GLEAN_10001928	Q09297	58.37	257	103	4	21	273	2	258	5e-79
	Brugia.Pahangi_GLEAN_10001929	Q8BTU7	50.6	83	41	0	179	261	163	245	3e-18
	Brugia.Pahangi_GLEAN_10001931	Q149N8	28.02	992	586	32	119	1031	700	1642	4e-93
	Brugia.Pahangi_GLEAN_10006340	Q7TMK9	50.97	206	94	4	149	353	22	221	3e-49
	Brugia.Pahangi_GLEAN_10006342	P40958	35.29	85	55	0	52	136	8	92	5e-07
	Brugia.Pahangi_GLEAN_10006343	O74423	31.34	67	46	0	1	67	373	439	2e-09
	Brugia.Pahangi_GLEAN_10006346	P41239	55.56	72	32	0	46	117	82	153	5e-18
	Brugia.Pahangi_GLEAN_10006347	Q2KJ24	31.67	221	139	4	73	292	299	508	2e-22
	Brugia.Pahangi_GLEAN_10006348	Q6DN14	36.95	793	387	15	38	761	229	977	2e-139
	Brugia.Pahangi_GLEAN_10006349	Q17QM8	48.28	174	87	2	5	177	22	193	5e-42
	Brugia.Pahangi_GLEAN_10006350	Q9NPF5	46.55	275	139	5	4	271	5	278	3e-61
	Brugia.Pahangi_GLEAN_10006352	O54701	44.87	633	247	13	45	656	119	670	1e-134
	Brugia.Pahangi_GLEAN_10006353	Q60636	59.9	197	65	4	587	772	595	788	2e-60
	Brugia.Pahangi_GLEAN_10006355	Q6DIP9	32.32	362	226	7	220	565	506	864	1e-48
	Brugia.Pahangi_GLEAN_10006356	Q8BTE0	70.21	47	14	0	10	56	58	104	6e-12
	Brugia.Pahangi_GLEAN_10006357	Q9BXB5	45.83	72	39	0	18	89	689	760	5e-11
	Brugia.Pahangi_GLEAN_10006358	Q5R9W4	43.16	651	288	14	1	572	5	652	3e-145
	Brugia.Pahangi_GLEAN_10006359	Q5RA52	37.78	442	237	9	28	435	89	526	2e-72
	Brugia.Pahangi_GLEAN_10006360	O43181	52.63	114	48	3	65	176	64	173	2e-27
	Brugia.Pahangi_GLEAN_10006361	Q5RFQ0	62.76	196	71	2	44	238	2	196	5e-69
	Brugia.Pahangi_GLEAN_10006362	Q93646	63.03	449	157	4	27	475	1	440	8e-173
	Brugia.Pahangi_GLEAN_10006363	Q9UHH9	37.4	262	122	5	86	305	159	420	2e-44
	Brugia.Pahangi_GLEAN_10006364	Q9NQQ7	39.93	298	174	3	16	308	7	304	3e-54
	Brugia.Pahangi_GLEAN_10006365	Q07864	49.79	1904	880	26	15	1854	34	1925	0
	Brugia.Pahangi_GLEAN_10006366	Q7T0Q3	30	250	116	12	8	213	11	245	9e-16
	Brugia.Pahangi_GLEAN_10006367	Q8BW10	37.44	406	210	10	20	385	2	403	2e-62
	Brugia.Pahangi_GLEAN_10006368	Q5NVD0	48.45	452	228	3	46	494	72	521	4e-126
	Brugia.Pahangi_GLEAN_10006370	Q99LQ7	51.84	272	124	5	22	290	1	268	2e-70
	Brugia.Pahangi_GLEAN_10006188	P34416	51.98	354	104	9	1	307	1	335	1e-94
	Brugia.Pahangi_GLEAN_10006189	A7YY75	48.94	331	145	7	18	345	11	320	4e-87
	Brugia.Pahangi_GLEAN_10006190	Q5RFI8	44.21	527	236	9	3	476	82	603	1e-120
	Brugia.Pahangi_GLEAN_10006191	P46662	48.45	419	205	6	11	422	6	420	5e-111
	Brugia.Pahangi_GLEAN_10006192	P35240	35.58	104	58	2	109	203	492	595	2e-08
	Brugia.Pahangi_GLEAN_10006193	Q68FX7	49.57	117	57	1	91	207	95	209	7e-27
	Brugia.Pahangi_GLEAN_10006195	P34708	56.52	230	79	4	190	413	168	382	2e-70
	Brugia.Pahangi_GLEAN_10006196	P34642	66.22	74	25	0	2	75	3	76	8e-27
	Brugia.Pahangi_GLEAN_10006197	Q03601	59.37	475	162	6	1	474	1	445	2e-164
	Brugia.Pahangi_GLEAN_10006198	P11536	77.32	97	22	0	477	573	778	874	2e-44
	Brugia.Pahangi_GLEAN_10006199	Q80WC9	32.87	432	241	13	132	516	191	620	3e-50
	Brugia.Pahangi_GLEAN_10006200	Q96EY9	32.8	314	143	13	36	287	30	337	7e-28
	Brugia.Pahangi_GLEAN_10006201	Q2YDI2	22.42	388	228	14	27	359	59	428	7e-14
	Brugia.Pahangi_GLEAN_10006202	Q6PFY8	26.46	359	241	10	82	431	15	359	1e-23
	Brugia.Pahangi_GLEAN_10006203	P48053	40.08	993	553	12	32	996	14	992	0
	Brugia.Pahangi_GLEAN_10006204	Q5ZKH0	52.11	71	34	0	1	71	1	71	3e-16
	Brugia.Pahangi_GLEAN_10006205	O60930	31.1	164	89	3	290	450	141	283	1e-16
	Brugia.Pahangi_GLEAN_10006206	Q5M862	32.89	152	98	3	811	960	33	182	3e-18
	Brugia.Pahangi_GLEAN_10006207	P34576	38.97	1219	553	26	31	1082	817	2011	0
	Brugia.Pahangi_GLEAN_10001818	O01705	45.21	772	360	18	34	772	73	814	8e-170
	Brugia.Pahangi_GLEAN_10001819	Q9EST3	27.43	237	126	9	81	295	27	239	2e-12
	Brugia.Pahangi_GLEAN_10001820	A8PJ38	100	257	0	0	1	257	1	257	7e-151
	Brugia.Pahangi_GLEAN_10001822	Q9C0D6	30.08	369	214	9	6	333	115	480	3e-36
	Brugia.Pahangi_GLEAN_10001431	Q9D8Z1	32.65	147	71	5	174	296	209	351	1e-12
	Brugia.Pahangi_GLEAN_10001432	Q6J1Y9	37.52	749	376	17	328	1013	534	1253	9e-133
	Brugia.Pahangi_GLEAN_10001433	P49916	43.3	776	333	15	4	712	92	827	2e-173
	Brugia.Pahangi_GLEAN_10001511	Q9GZZ6	35.71	448	243	7	33	467	32	447	1e-81
	Brugia.Pahangi_GLEAN_10001512	Q09665	48.75	160	81	1	1	159	1	160	9e-40
	Brugia.Pahangi_GLEAN_10001513	Q29611	32.58	310	141	6	65	329	152	438	8e-37
	Brugia.Pahangi_GLEAN_10001515	O74916	34.46	354	207	6	21	370	68	400	1e-38
	Brugia.Pahangi_GLEAN_10001516	Q9CQK7	29.96	257	139	4	7	263	8	223	2e-22
	Brugia.Pahangi_GLEAN_10000800	Q93650	71.67	240	67	1	1	240	263	501	4e-102
	Brugia.Pahangi_GLEAN_10000812	Q8WZ42	30.92	152	75	4	90	238	6961	7085	7e-11
	Brugia.Pahangi_GLEAN_10001517	Q4PM47	80	50	10	0	1	50	1	50	6e-20
	Brugia.Pahangi_GLEAN_10001518	Q96SZ6	58.08	229	92	1	1	225	368	596	2e-69
	Brugia.Pahangi_GLEAN_10001519	Q9BKQ8	60.09	223	79	2	4	218	172	392	6e-74
	Brugia.Pahangi_GLEAN_10001520	P23246	36.19	105	50	1	10	114	470	557	1e-12
	Brugia.Pahangi_GLEAN_10001522	Q66H39	50.7	714	313	11	2	689	3	703	0
	Brugia.Pahangi_GLEAN_10001523	P34325	43.48	92	45	2	1	85	117	208	8e-16
	Brugia.Pahangi_GLEAN_10001524	Q20870	46.29	175	69	7	38	207	48	202	7e-30
	Brugia.Pahangi_GLEAN_10003118	B5SNZ6	39.1	133	75	2	93	219	252	384	3e-20
	Brugia.Pahangi_GLEAN_10003120	O95622	58.03	305	119	3	93	396	355	651	2e-99
	Brugia.Pahangi_GLEAN_10003121	Q5XGI0	81.76	318	58	0	31	348	1	318	3e-157
	Brugia.Pahangi_GLEAN_10002066	A8XKT0	51.9	368	127	2	519	837	114	480	4e-111
	Brugia.Pahangi_GLEAN_10001342	P27715	79.03	534	110	2	1	533	1620	2152	0
	Brugia.Pahangi_GLEAN_10001343	P27715	81.01	653	119	3	20	668	951	1602	0
	Brugia.Pahangi_GLEAN_10003686	Q17QJ1	28.02	439	288	14	23	444	87	514	1e-33
	Brugia.Pahangi_GLEAN_10003687	P90829	59.39	1044	387	11	73	1098	47	1071	0
	Brugia.Pahangi_GLEAN_10003688	Q9Y048	76.24	282	67	0	10	291	32	313	3e-138
	Brugia.Pahangi_GLEAN_10003689	P16066	28.71	951	525	32	4	845	92	998	3e-81
	Brugia.Pahangi_GLEAN_10003691	Q8VEH8	35.48	482	261	17	27	494	37	482	8e-76
	Brugia.Pahangi_GLEAN_10003692	Q9N5M2	39.82	113	68	0	27	139	13	125	8e-21
	Brugia.Pahangi_GLEAN_10003693	Q61371	45.86	833	395	15	2	799	13	824	0
	Brugia.Pahangi_GLEAN_10000796	F1SRY5	32.18	261	138	10	76	313	316	560	4e-23
	Brugia.Pahangi_GLEAN_10002729	Q03563	70.41	267	77	1	197	461	389	655	3e-102
	Brugia.Pahangi_GLEAN_10002730	Q965Q4	56.07	173	71	3	1	172	122	290	7e-51
	Brugia.Pahangi_GLEAN_10002732	P34445	40	200	111	2	16	209	54	250	1e-39
	Brugia.Pahangi_GLEAN_10002733	P34443	53.66	164	75	1	1	164	19	181	9e-49
	Brugia.Pahangi_GLEAN_10002734	Q09517	42.64	333	148	4	1	331	22	313	1e-74
	Brugia.Pahangi_GLEAN_10002735	P23443	60.22	357	100	2	66	380	68	424	1e-120
	Brugia.Pahangi_GLEAN_10002736	Q9CWP6	26.1	456	275	12	11	428	11	442	4e-41
	Brugia.Pahangi_GLEAN_10002738	P34436	63.64	132	47	1	25	155	19	150	3e-45
	Brugia.Pahangi_GLEAN_10002739	Q10044	34.08	267	153	9	99	350	111	369	1e-32
	Brugia.Pahangi_GLEAN_10002740	Q23023	71.77	209	51	1	138	338	648	856	3e-80
	Brugia.Pahangi_GLEAN_10002772	Q6TEP1	54.3	512	197	7	1005	1496	2	496	3e-143
	Brugia.Pahangi_GLEAN_10002773	Q9V3U9	41.61	161	93	1	5	165	11	170	5e-33
	Brugia.Pahangi_GLEAN_10002774	Q3KQG9	33.8	361	200	13	6	345	4	346	6e-46
	Brugia.Pahangi_GLEAN_10002776	Q3T083	51.65	182	86	2	18	198	28	208	6e-49
	Brugia.Pahangi_GLEAN_10002777	A8QCY3	99.74	379	1	0	1	379	1	379	0
	Brugia.Pahangi_GLEAN_10002778	O18696	70.5	478	137	2	19	494	152	627	0
	Brugia.Pahangi_GLEAN_10002779	O95147	39.33	178	101	5	13	189	25	196	2e-29
	Brugia.Pahangi_GLEAN_10002780	Q9JLY7	48.94	94	44	2	51	144	96	185	5e-19
	Brugia.Pahangi_GLEAN_10002781	Q17QM8	38.73	173	91	7	15	182	27	189	3e-24
	Brugia.Pahangi_GLEAN_10002782	Q8K363	62.45	498	153	4	22	492	127	617	0
	Brugia.Pahangi_GLEAN_10002783	Q9TZN1	47.83	115	60	0	2	116	41	155	1e-27
	Brugia.Pahangi_GLEAN_10007424	Q6WAY2	30.49	328	182	8	25	329	4	308	2e-31
	Brugia.Pahangi_GLEAN_10007427	Q4G050	48.9	364	146	5	142	503	32	357	3e-98
	Brugia.Pahangi_GLEAN_10007428	P70080	49.81	257	122	1	1	257	165	414	1e-71
	Brugia.Pahangi_GLEAN_10007429	P70080	50.25	197	91	1	1	197	225	414	2e-52
	Brugia.Pahangi_GLEAN_10007430	B4LDJ6	25.37	201	132	3	152	341	88	281	1e-11
	Brugia.Pahangi_GLEAN_10007431	Q09621	41.5	412	228	6	10	415	66	470	2e-94
	Brugia.Pahangi_GLEAN_10007432	Q9UBC2	32.09	726	421	17	15	724	18	687	4e-88
	Brugia.Pahangi_GLEAN_10007433	Q09581	60.29	209	70	2	22	217	81	289	8e-71
	Brugia.Pahangi_GLEAN_10007434	Q6PAX2	60.23	533	209	2	137	669	42	571	0
	Brugia.Pahangi_GLEAN_10007435	Q17062	27.03	296	167	7	196	471	283	549	2e-20
	Brugia.Pahangi_GLEAN_10007436	O95985	65.43	243	81	2	5	246	3	243	7e-90
	Brugia.Pahangi_GLEAN_10007437	Q3MIT2	30.59	438	274	11	36	464	109	525	3e-55
	Brugia.Pahangi_GLEAN_10007439	A4III8	50.56	538	257	3	233	764	1	535	1e-158
	Brugia.Pahangi_GLEAN_10007440	P45967	52.81	89	40	1	1	87	1	89	2e-21
	Brugia.Pahangi_GLEAN_10007441	P45965	57.67	163	67	1	8	168	1	163	3e-51
	Brugia.Pahangi_GLEAN_10007442	Q80UY1	40.22	368	204	9	28	389	39	396	5e-70
	Brugia.Pahangi_GLEAN_10007443	Q54DS4	40.65	123	71	2	22	144	1543	1663	4e-25
	Brugia.Pahangi_GLEAN_10007445	P34713	32.89	149	65	3	3	124	19	159	9e-18
	Brugia.Pahangi_GLEAN_10007446	P34713	53.57	1049	478	7	2	1047	224	1266	0
	Brugia.Pahangi_GLEAN_10007447	Q61C05	72.34	235	63	2	23	255	2	236	1e-95
	Brugia.Pahangi_GLEAN_10007449	Q03755	27.8	241	157	9	20	249	25	259	5e-27
	Brugia.Pahangi_GLEAN_10007450	P49286	26.37	292	176	10	2	281	52	316	5e-08
	Brugia.Pahangi_GLEAN_10007451	Q09309	45.41	425	182	5	5	384	3	422	3e-96
	Brugia.Pahangi_GLEAN_10007452	P46896	23.76	463	324	8	8	452	11	462	4e-30
	Brugia.Pahangi_GLEAN_10007454	Q8K211	28.79	132	75	3	27	157	82	195	6e-07
	Brugia.Pahangi_GLEAN_10007455	Q09549	27.81	392	252	11	1	370	1	383	2e-38
	Brugia.Pahangi_GLEAN_10007456	Q8QZZ7	40.15	132	74	2	38	166	19	148	2e-22
	Brugia.Pahangi_GLEAN_10007457	P58059	43.37	83	47	0	34	116	4	86	1e-14
	Brugia.Pahangi_GLEAN_10007458	Q23237	79.02	205	42	1	1	205	1	204	2e-97
	Brugia.Pahangi_GLEAN_10007459	A7MBJ2	30.95	349	187	10	334	642	696	1030	1e-32
	Brugia.Pahangi_GLEAN_10007460	Q5ZIA5	64.05	676	221	7	1	667	1	663	0
	Brugia.Pahangi_GLEAN_10007461	Q6Q0N0	29.32	764	444	24	42	774	189	887	2e-81
	Brugia.Pahangi_GLEAN_10001723	Q93243	40.2	301	123	6	1	249	161	456	3e-53
	Brugia.Pahangi_GLEAN_10001725	Q99PL8	46.2	158	83	1	1	156	290	447	5e-29
	Brugia.Pahangi_GLEAN_10001726	O76577	83.67	294	48	0	21	314	19	312	2e-147
	Brugia.Pahangi_GLEAN_10001727	O76577	82.99	294	50	0	7	300	19	312	5e-146
	Brugia.Pahangi_GLEAN_10001728	Q5F477	29.72	286	184	6	41	322	45	317	2e-30
	Brugia.Pahangi_GLEAN_10001729	Q9TVL3	56.43	420	145	7	43	424	59	478	2e-131
	Brugia.Pahangi_GLEAN_10001730	O15254	32.44	262	162	6	201	447	396	657	1e-28
	Brugia.Pahangi_GLEAN_10001295	P50532	34.04	890	541	6	56	910	102	980	2e-133
	Brugia.Pahangi_GLEAN_10001126	P13709	40.1	207	90	3	95	269	386	590	2e-36
	Brugia.Pahangi_GLEAN_10001127	P13709	55.1	98	44	0	88	185	12	109	5e-29
	Brugia.Pahangi_GLEAN_10001128	Q7SYD9	42.16	102	41	3	54	154	545	629	2e-15
	Brugia.Pahangi_GLEAN_10000974	Q9I7U4	23.94	355	260	7	559	908	17102	17451	1e-24
	Brugia.Pahangi_GLEAN_10001016	Q27894	85.58	104	14	1	26	129	20	122	3e-45
	Brugia.Pahangi_GLEAN_10006460	O97593	44.67	1238	660	10	1	1228	1	1223	0
	Brugia.Pahangi_GLEAN_10006461	O62431	60.3	665	254	4	3	665	5	661	0
	Brugia.Pahangi_GLEAN_10006462	O62431	57.63	118	50	0	7	124	661	778	1e-36
	Brugia.Pahangi_GLEAN_10006464	Q8HXY4	63.24	340	124	1	1	339	105	444	8e-130
	Brugia.Pahangi_GLEAN_10006466	A3KN83	50.29	1187	494	18	1167	2320	236	1359	0
	Brugia.Pahangi_GLEAN_10006467	Q8NBF6	50.92	163	76	1	5	163	16	178	4e-46
	Brugia.Pahangi_GLEAN_10006469	P34271	43.17	227	129	0	15	241	22	248	8e-58
	Brugia.Pahangi_GLEAN_10006471	Q6PCN3	36.77	291	168	5	21	307	33	311	6e-48
	Brugia.Pahangi_GLEAN_10006473	Q4KM86	43.54	147	75	2	7	147	4	148	7e-27
	Brugia.Pahangi_GLEAN_10006474	Q615B0	59.56	136	54	1	29	163	23	158	2e-41
	Brugia.Pahangi_GLEAN_10006476	Q9D483	31.52	533	327	14	81	587	1	521	6e-71
	Brugia.Pahangi_GLEAN_10006477	Q99M85	70.37	81	24	0	84	164	249	329	6e-30
	Brugia.Pahangi_GLEAN_10006479	Q6AXC6	31.44	878	512	17	13	822	22	877	2e-110
	Brugia.Pahangi_GLEAN_10006480	P34335	58.71	1240	452	14	1	1195	1	1225	0
	Brugia.Pahangi_GLEAN_10001400	Q4KTY1	41.67	336	159	7	30	330	71	404	2e-70
	Brugia.Pahangi_GLEAN_10001401	Q9CZX5	36.73	196	117	3	1	190	1	195	2e-23
	Brugia.Pahangi_GLEAN_10001402	Q08BG1	26.79	336	154	6	111	356	90	423	7e-27
	Brugia.Pahangi_GLEAN_10001403	Q09320	40.93	281	162	3	29	307	202	480	1e-62
	Brugia.Pahangi_GLEAN_10004970	P42173	57.79	879	347	9	1225	2088	1	870	0
	Brugia.Pahangi_GLEAN_10004971	Q09464	45.26	274	109	5	1	271	1	236	6e-53
	Brugia.Pahangi_GLEAN_10004972	A8XST1	55.04	258	114	2	236	493	1	256	2e-72
	Brugia.Pahangi_GLEAN_10004973	Q18421	54.17	216	91	3	42	256	27	235	1e-55
	Brugia.Pahangi_GLEAN_10004974	Q09496	63.25	302	104	1	56	350	30	331	6e-118
	Brugia.Pahangi_GLEAN_10004975	P34269	45.14	257	114	5	215	471	340	569	1e-56
	Brugia.Pahangi_GLEAN_10004976	P37164	75	92	23	0	5	96	60	151	4e-29
	Brugia.Pahangi_GLEAN_10004977	P46563	59.59	339	128	3	44	376	11	346	4e-109
	Brugia.Pahangi_GLEAN_10004978	B1AR13	41.3	92	51	2	40	129	46	136	5e-14
	Brugia.Pahangi_GLEAN_10004980	P62288	21.35	773	427	24	14	679	874	1572	1e-16
	Brugia.Pahangi_GLEAN_10004983	Q6UX01	42.4	467	247	7	3	453	5	465	4e-90
	Brugia.Pahangi_GLEAN_10004984	Q96I51	29.83	362	226	7	59	399	107	461	1e-38
	Brugia.Pahangi_GLEAN_10004985	Q90YB1	25.43	460	277	18	224	635	425	866	2e-22
	Brugia.Pahangi_GLEAN_10004986	P34684	83.33	36	4	1	1	34	203	238	7e-10
	Brugia.Pahangi_GLEAN_10001866	P34672	65.24	210	73	0	1	210	109	318	1e-85
	Brugia.Pahangi_GLEAN_10001867	Q5ZIF1	35.23	281	132	5	8	242	71	347	2e-42
	Brugia.Pahangi_GLEAN_10001869	Q6NRP2	32.76	1270	770	22	558	1804	427	1635	0
	Brugia.Pahangi_GLEAN_10001871	Q8N3R9	44.13	426	196	8	1	404	268	673	2e-95
	Brugia.Pahangi_GLEAN_10003377	O18381	81.75	137	25	0	3	139	51	187	1e-60
	Brugia.Pahangi_GLEAN_10003378	Q18179	32.85	347	201	7	21	348	7	340	3e-47
	Brugia.Pahangi_GLEAN_10003380	Q99PJ1	25.37	1092	613	43	48	1096	404	1336	4e-45
	Brugia.Pahangi_GLEAN_10003383	Q9U3D4	46.08	319	149	6	12	328	111	408	5e-69
	Brugia.Pahangi_GLEAN_10000740	Q09315	31.43	105	72	0	1	105	82	186	3e-10
	Brugia.Pahangi_GLEAN_10001193	Q96KQ7	41.9	105	59	2	354	456	1071	1175	1e-12
	Brugia.Pahangi_GLEAN_10007122	Q0P5B7	29.71	340	205	12	64	389	79	398	2e-31
	Brugia.Pahangi_GLEAN_10007124	Q60987	41.35	133	68	3	126	252	170	298	1e-18
	Brugia.Pahangi_GLEAN_10007125	P00537	33.45	281	165	6	93	359	100	372	2e-32
	Brugia.Pahangi_GLEAN_10007126	P79769	42.08	221	125	2	13	231	2	221	1e-44
	Brugia.Pahangi_GLEAN_10007128	Q96RW7	33.92	339	170	12	51	336	4532	4869	2e-39
	Brugia.Pahangi_GLEAN_10007130	Q8CHP0	32.28	127	77	4	328	449	647	769	7e-11
	Brugia.Pahangi_GLEAN_10007131	Q9DAA6	42.63	190	102	4	22	211	6	188	2e-32
	Brugia.Pahangi_GLEAN_10007132	Q920F5	34.95	412	242	7	81	476	82	483	1e-61
	Brugia.Pahangi_GLEAN_10007133	B3NC86	31.13	318	197	7	307	612	171	478	1e-40
	Brugia.Pahangi_GLEAN_10007135	Q95SS8	38.1	105	59	4	56	158	75	175	2e-09
	Brugia.Pahangi_GLEAN_10007137	P34298	30.71	267	128	3	18	227	3	269	8e-32
	Brugia.Pahangi_GLEAN_10007138	P55326	53.37	178	74	1	31	199	4	181	6e-45
	Brugia.Pahangi_GLEAN_10007139	Q13620	44.05	656	307	8	91	715	92	718	8e-147
	Brugia.Pahangi_GLEAN_10007140	Q13619	67.42	132	43	0	1	132	628	759	5e-49
	Brugia.Pahangi_GLEAN_10007141	Q75W84	25	344	220	10	2	315	55	390	5e-26
	Brugia.Pahangi_GLEAN_10007142	Q13618	60.83	771	291	5	17	785	7	768	0
	Brugia.Pahangi_GLEAN_10007143	Q505D1	32.51	1018	615	23	20	1010	12	984	5e-118
	Brugia.Pahangi_GLEAN_10007147	Q8BJ51	29.25	400	244	12	18	391	11	397	4e-35
	Brugia.Pahangi_GLEAN_10004240	Q80YP6	46.34	82	44	0	8	89	213	294	9e-20
	Brugia.Pahangi_GLEAN_10004241	O01735	51.82	413	151	3	17	381	137	549	3e-123
	Brugia.Pahangi_GLEAN_10004242	Q2HJ89	39.47	114	65	4	71	182	39	150	2e-12
	Brugia.Pahangi_GLEAN_10004244	Q8MJ06	27.72	202	130	3	57	257	28	214	4e-19
	Brugia.Pahangi_GLEAN_10004245	A1L1S5	65.26	95	25	2	57	144	48	141	2e-29
	Brugia.Pahangi_GLEAN_10004246	O42329	28.57	189	129	4	29	215	51	235	5e-17
	Brugia.Pahangi_GLEAN_10004247	Q94126	64.63	82	29	0	137	218	98	179	4e-25
	Brugia.Pahangi_GLEAN_10004248	P35738	69.48	344	105	0	21	364	47	390	3e-149
	Brugia.Pahangi_GLEAN_10004249	Q7ZUP1	50.58	344	149	4	18	340	18	361	8e-94
	Brugia.Pahangi_GLEAN_10004251	Q6DFC6	22.15	438	304	14	10	424	11	434	1e-11
	Brugia.Pahangi_GLEAN_10004252	Q5XIS2	35.36	181	104	3	9	177	5	184	1e-22
	Brugia.Pahangi_GLEAN_10004253	Q61X59	44.94	316	173	1	13	327	5	320	3e-72
	Brugia.Pahangi_GLEAN_10004254	Q9NHZ5	83.76	117	19	0	23	139	29	145	4e-55
	Brugia.Pahangi_GLEAN_10004256	P30260	31.22	394	224	9	161	523	309	686	2e-44
	Brugia.Pahangi_GLEAN_10001260	Q8LHH9	28.91	837	460	23	552	1310	433	1212	7e-78
	Brugia.Pahangi_GLEAN_10004477	P13054	50.49	103	35	2	23	125	14	100	7e-24
	Brugia.Pahangi_GLEAN_10004478	P34575	75.61	451	105	1	7	457	17	462	0
	Brugia.Pahangi_GLEAN_10004480	Q921M3	62.22	1146	366	4	4	1085	75	1217	0
	Brugia.Pahangi_GLEAN_10004482	Q6P2P2	26.18	317	187	10	75	346	125	439	7e-18
	Brugia.Pahangi_GLEAN_10004483	Q6DFN1	31.48	162	86	6	11	151	18	175	2e-12
	Brugia.Pahangi_GLEAN_10004484	Q2KJB7	41.18	629	334	8	31	627	33	657	1e-132
	Brugia.Pahangi_GLEAN_10004486	Q6DIK0	32.8	375	216	11	1	371	174	516	2e-42
	Brugia.Pahangi_GLEAN_10004487	Q9D883	56.9	174	50	2	19	167	12	185	3e-54
	Brugia.Pahangi_GLEAN_10004488	O17883	32.58	132	87	2	7	136	60	191	4e-14
	Brugia.Pahangi_GLEAN_10004489	Q9UKV3	50.56	89	42	1	388	474	1013	1101	1e-19
	Brugia.Pahangi_GLEAN_10004490	O12944	55.9	712	244	5	230	873	18	727	0
	Brugia.Pahangi_GLEAN_10004491	P34492	42.96	284	152	5	4	280	3	283	8e-61
	Brugia.Pahangi_GLEAN_10004494	O01811	35.45	347	140	7	391	659	37	377	2e-48
	Brugia.Pahangi_GLEAN_10004495	Q9P889	40	70	34	1	489	550	62	131	3e-08
	Brugia.Pahangi_GLEAN_10000831	P50996	36.18	246	134	5	4	236	171	406	8e-38
	Brugia.Pahangi_GLEAN_10001284	Q86NP2	30.25	281	174	8	36	303	2	273	5e-29
	Brugia.Pahangi_GLEAN_10001285	Q96IK5	31.96	438	267	11	62	478	86	513	2e-60
	Brugia.Pahangi_GLEAN_10001286	Q91YD9	37.83	230	118	8	22	251	23	227	2e-27
	Brugia.Pahangi_GLEAN_10001287	Q0V8S0	49.07	161	82	0	5	165	8	168	6e-43
	Brugia.Pahangi_GLEAN_10009019	Q8WTW4	30.03	383	227	6	149	502	6	376	2e-43
	Brugia.Pahangi_GLEAN_10009020	Q19746	39.46	332	196	3	57	388	54	380	9e-78
	Brugia.Pahangi_GLEAN_10009021	Q8NI36	34.88	301	178	6	3	287	64	362	1e-45
	Brugia.Pahangi_GLEAN_10009022	Q8NE71	61.57	562	208	3	99	659	284	838	0
	Brugia.Pahangi_GLEAN_10009023	Q6P542	64.71	119	42	0	1	119	711	829	9e-41
	Brugia.Pahangi_GLEAN_10009024	Q5DU57	39.12	432	232	5	106	521	153	569	5e-92
	Brugia.Pahangi_GLEAN_10009027	Q9H1U9	42.17	166	83	1	1	166	127	279	5e-30
	Brugia.Pahangi_GLEAN_10009029	Q9QZ73	51.03	243	114	2	32	272	12	251	4e-70
	Brugia.Pahangi_GLEAN_10009030	Q9D9T8	24.57	411	231	14	31	371	117	518	1e-19
	Brugia.Pahangi_GLEAN_10009031	Q9JLB4	25	384	235	15	14	386	931	1272	2e-12
	Brugia.Pahangi_GLEAN_10009032	Q8VHG2	30.19	318	192	7	113	421	371	667	6e-19
	Brugia.Pahangi_GLEAN_10009033	Q9U3N5	41.56	231	117	5	4	217	2	231	4e-50
	Brugia.Pahangi_GLEAN_10009034	Q9Y376	68.36	335	105	1	1	335	1	334	6e-129
	Brugia.Pahangi_GLEAN_10009036	Q5R7X2	40.37	862	397	20	20	839	117	903	8e-147
	Brugia.Pahangi_GLEAN_10009037	Q9Y2I7	53.68	231	103	2	1289	1515	1865	2095	2e-67
	Brugia.Pahangi_GLEAN_10009038	Q9P0W5	30.59	219	124	8	262	458	260	472	5e-11
	Brugia.Pahangi_GLEAN_10009040	P41951	28.1	274	127	11	421	636	353	614	3e-11
	Brugia.Pahangi_GLEAN_10009041	P41951	25.4	500	276	24	4	441	104	568	4e-13
	Brugia.Pahangi_GLEAN_10009043	Q17339	54.05	309	117	6	69	377	144	427	2e-86
	Brugia.Pahangi_GLEAN_10009045	P20271	60.58	241	57	6	66	275	47	280	2e-70
	Brugia.Pahangi_GLEAN_10009047	O61967	47.13	645	290	11	2	600	18	657	6e-149
	Brugia.Pahangi_GLEAN_10009048	O61967	51.58	316	149	2	2	314	18	332	2e-79
	Brugia.Pahangi_GLEAN_10009049	Q1L8F9	25.11	450	297	11	20	443	3	438	2e-18
	Brugia.Pahangi_GLEAN_10009050	Q9H237	33.33	333	174	8	76	367	122	447	5e-42
	Brugia.Pahangi_GLEAN_10009051	Q27389	59.62	208	78	2	58	265	1	202	3e-68
	Brugia.Pahangi_GLEAN_10009052	O35347	33.33	132	53	3	75	171	58	189	3e-10
	Brugia.Pahangi_GLEAN_10009054	Q19203	53.81	223	91	3	121	332	74	295	2e-68
	Brugia.Pahangi_GLEAN_10009056	Q15021	24.31	872	579	23	389	1236	108	922	6e-45
	Brugia.Pahangi_GLEAN_10009057	Q4LDE5	23.12	1263	787	49	75	1272	1805	2948	3e-57
	Brugia.Pahangi_GLEAN_10009058	Q9NJD8	92.06	63	5	0	20	82	302	364	3e-27
	Brugia.Pahangi_GLEAN_10009059	Q9NJD8	88.37	301	35	0	1	301	1	301	5e-161
	Brugia.Pahangi_GLEAN_10009060	Q10574	73.91	69	18	0	92	160	60	128	9e-25
	Brugia.Pahangi_GLEAN_10009061	P41992	63.39	224	78	3	1	223	111	331	3e-80
	Brugia.Pahangi_GLEAN_10009062	P41992	50	104	52	0	4	107	6	109	3e-25
	Brugia.Pahangi_GLEAN_10009063	Q4R8E0	28.57	532	299	14	166	624	88	611	1e-44
	Brugia.Pahangi_GLEAN_10009064	B1H116	60	210	80	1	17	222	19	228	5e-71
	Brugia.Pahangi_GLEAN_10009065	P58375	82.41	108	19	0	53	160	2	109	6e-49
	Brugia.Pahangi_GLEAN_10009066	Q6DE15	28.33	233	132	6	96	307	76	294	5e-18
	Brugia.Pahangi_GLEAN_10009067	Q9DBE8	29.27	410	243	11	3	384	17	407	6e-39
	Brugia.Pahangi_GLEAN_10009068	Q93249	67.19	64	17	2	112	174	364	424	7e-17
	Brugia.Pahangi_GLEAN_10009069	Q9HAV4	28.6	444	287	11	10	430	15	451	8e-40
	Brugia.Pahangi_GLEAN_10009070	P81274	38.18	495	244	13	13	455	25	509	8e-78
	Brugia.Pahangi_GLEAN_10009071	Q4R6X7	31.98	394	213	16	80	450	28	389	1e-38
	Brugia.Pahangi_GLEAN_10009072	Q91VE0	40.38	572	324	8	10	575	79	639	6e-118
	Brugia.Pahangi_GLEAN_10009074	Q21253	53.23	449	202	4	8	448	10	458	2e-137
	Brugia.Pahangi_GLEAN_10009075	A0JPQ9	35.65	345	206	8	49	383	55	393	2e-53
	Brugia.Pahangi_GLEAN_10009081	Q6PA97	25.78	1148	687	37	10	1080	11	1070	7e-74
	Brugia.Pahangi_GLEAN_10009082	Q09609	36.23	472	286	4	1	467	1	462	8e-82
	Brugia.Pahangi_GLEAN_10001454	Q60HC3	35.03	374	188	12	8	351	13	361	1e-41
	Brugia.Pahangi_GLEAN_10001457	P28701	52.55	137	32	4	43	162	131	251	6e-29
	Brugia.Pahangi_GLEAN_10002093	P70318	51.13	266	122	5	20	279	63	326	4e-68
	Brugia.Pahangi_GLEAN_10002096	P46502	93.31	269	18	0	39	307	35	303	2e-141
	Brugia.Pahangi_GLEAN_10002098	Q5R9W1	44.44	63	30	1	151	213	2	59	6e-11
	Brugia.Pahangi_GLEAN_10002100	P38976	71.79	78	22	0	29	106	21	98	2e-29
	Brugia.Pahangi_GLEAN_10001705	Q6DD51	45.07	71	39	0	277	347	469	539	2e-12
	Brugia.Pahangi_GLEAN_10000722	Q68FX1	50.65	154	56	3	4	137	9	162	3e-32
	Brugia.Pahangi_GLEAN_10003725	Q3KRD0	48.82	211	93	5	1	203	436	639	1e-44
	Brugia.Pahangi_GLEAN_10003726	A6QPU5	35.54	166	99	3	7	166	256	419	1e-22
	Brugia.Pahangi_GLEAN_10003727	Q9BV94	58.71	465	191	1	331	795	35	498	5e-169
	Brugia.Pahangi_GLEAN_10000784	Q6ICG6	37.65	170	69	3	71	232	42	182	2e-24
	Brugia.Pahangi_GLEAN_10004406	A8X4W9	57.37	312	118	2	1	312	24	320	2e-106
	Brugia.Pahangi_GLEAN_10004407	Q5WN23	49.31	724	355	5	36	754	54	770	0
	Brugia.Pahangi_GLEAN_10004408	Q07085	38.57	70	34	1	1	61	120	189	8e-10
	Brugia.Pahangi_GLEAN_10004409	Q23246	38.32	107	63	2	4	109	2	106	1e-10
	Brugia.Pahangi_GLEAN_10004410	Q6NS23	36.38	426	239	8	12	424	11	417	2e-69
	Brugia.Pahangi_GLEAN_10004412	P49614	44.92	472	229	13	121	582	80	530	1e-108
	Brugia.Pahangi_GLEAN_10004413	O14678	34.04	564	340	12	12	556	15	565	3e-81
	Brugia.Pahangi_GLEAN_10004414	Q9NQW7	37.21	637	366	11	7	631	5	619	8e-121
	Brugia.Pahangi_GLEAN_10004418	P53803	70.73	41	12	0	16	56	11	51	1e-11
	Brugia.Pahangi_GLEAN_10004420	Q28CB1	37.01	381	224	7	149	524	574	943	6e-61
	Brugia.Pahangi_GLEAN_10004422	Q9NL82	34.91	106	62	1	12	110	74	179	1e-11
	Brugia.Pahangi_GLEAN_10000845	A2AX52	37.77	233	90	9	79	267	1395	1616	5e-19
	Brugia.Pahangi_GLEAN_10001409	P30163	100	376	0	0	1	376	1	376	0
	Brugia.Pahangi_GLEAN_10001410	A8XBZ8	37.56	639	371	15	100	733	24	639	5e-96
	Brugia.Pahangi_GLEAN_10001411	O57592	66.67	192	64	0	2	193	18	209	1e-72
	Brugia.Pahangi_GLEAN_10000747	P97819	27.59	145	67	3	1	107	442	586	5e-09
	Brugia.Pahangi_GLEAN_10005765	Q93324	41.37	498	273	11	32	519	32	520	4e-108
	Brugia.Pahangi_GLEAN_10005766	Q93324	41.67	336	182	7	35	362	569	898	3e-69
	Brugia.Pahangi_GLEAN_10005767	Q10008	61.07	149	44	2	15	163	85	219	3e-49
	Brugia.Pahangi_GLEAN_10005769	P34652	52.86	490	227	3	45	530	40	529	1e-154
	Brugia.Pahangi_GLEAN_10005770	Q640Q5	57.01	221	88	3	6	220	606	825	3e-70
	Brugia.Pahangi_GLEAN_10005771	P34653	40.75	292	146	7	162	438	130	409	1e-50
	Brugia.Pahangi_GLEAN_10005772	Q9XTT4	34.17	240	139	4	595	815	916	1155	5e-40
	Brugia.Pahangi_GLEAN_10005773	Q17390	51.34	709	291	8	4	701	185	850	0
	Brugia.Pahangi_GLEAN_10005774	Q11186	40.13	476	247	9	20	470	12	474	1e-85
	Brugia.Pahangi_GLEAN_10005777	Q99N01	34.19	427	254	6	32	444	77	490	1e-64
	Brugia.Pahangi_GLEAN_10005778	P47991	48.62	253	90	4	1	249	1	217	3e-61
	Brugia.Pahangi_GLEAN_10005779	Q61SE7	65.59	186	64	0	14	199	13	198	1e-73
	Brugia.Pahangi_GLEAN_10005780	P34529	45.94	1981	859	44	8	1924	6	1838	0
	Brugia.Pahangi_GLEAN_10005782	Q10955	39.76	166	98	2	2	167	188	351	1e-27
	Brugia.Pahangi_GLEAN_10005783	P98133	26.07	1166	625	52	1903	2887	895	2004	2e-41
	Brugia.Pahangi_GLEAN_10005787	P16591	40.48	336	183	8	13	340	494	820	5e-69
	Brugia.Pahangi_GLEAN_10005788	O17528	77.6	192	39	1	3	194	16	203	2e-83
	Brugia.Pahangi_GLEAN_10005789	P34311	63.96	333	87	2	17	317	25	356	5e-118
	Brugia.Pahangi_GLEAN_10005790	Q10576	58.96	536	217	2	5	540	4	536	0
	Brugia.Pahangi_GLEAN_10005791	Q10576	51.26	517	213	6	3	492	49	553	6e-151
	Brugia.Pahangi_GLEAN_10002896	Q03610	27.8	633	338	24	1119	1711	294	847	3e-41
	Brugia.Pahangi_GLEAN_10002898	Q18409	70.27	74	22	0	8	81	1	74	7e-27
	Brugia.Pahangi_GLEAN_10002899	Q18409	83.78	74	12	0	8	81	1	74	8e-31
	Brugia.Pahangi_GLEAN_10002900	A8XJL7	75.85	410	94	1	75	479	9	418	0
	Brugia.Pahangi_GLEAN_10002901	Q99549	48.08	52	25	2	47	98	57	106	8e-07
	Brugia.Pahangi_GLEAN_10002902	O16216	55.32	526	227	3	4	522	7	531	7e-169
	Brugia.Pahangi_GLEAN_10002903	Q6DGZ0	33.57	286	158	8	10	291	5	262	2e-33
	Brugia.Pahangi_GLEAN_10002904	Q8WXF0	53.33	90	42	0	15	104	11	100	1e-23
	Brugia.Pahangi_GLEAN_10002905	Q5SPR8	41.11	90	52	1	53	141	336	425	5e-10
	Brugia.Pahangi_GLEAN_10002154	Q17353	34.94	704	311	24	34	646	113	760	2e-87
	Brugia.Pahangi_GLEAN_10002160	Q91WG5	56.77	310	126	3	47	354	252	555	1e-98
	Brugia.Pahangi_GLEAN_10002161	P34600	49.36	233	114	2	230	458	345	577	1e-53
	Brugia.Pahangi_GLEAN_10002995	Q2Z1R2	50	74	36	1	17	89	14	87	3e-14
	Brugia.Pahangi_GLEAN_10002998	O17403	49.71	871	370	13	1	831	1	843	0
	Brugia.Pahangi_GLEAN_10002999	Q21755	55.18	328	122	8	1	321	1	310	6e-96
	Brugia.Pahangi_GLEAN_10003000	Q6PE01	59	339	120	3	12	333	8	344	3e-122
	Brugia.Pahangi_GLEAN_10003001	P52166	51.78	450	167	9	48	490	6	412	1e-120
	Brugia.Pahangi_GLEAN_10003002	P91682	23.26	344	213	14	164	495	127	431	9e-10
	Brugia.Pahangi_GLEAN_10003003	Q20719	67.42	221	70	1	9	229	20	238	9e-88
	Brugia.Pahangi_GLEAN_10005591	Q23255	50.77	323	150	4	6	322	188	507	3e-83
	Brugia.Pahangi_GLEAN_10005592	Q55G83	28.75	487	253	16	45	446	151	628	5e-45
	Brugia.Pahangi_GLEAN_10005593	P34574	79.17	432	76	3	463	894	1257	1674	0
	Brugia.Pahangi_GLEAN_10005595	P12114	39.29	336	169	7	11	333	10	323	6e-44
	Brugia.Pahangi_GLEAN_10005596	Q9BZC7	38.66	119	72	1	1	119	2245	2362	1e-23
	Brugia.Pahangi_GLEAN_10005597	Q27665	61.68	762	276	6	513	1264	18	773	0
	Brugia.Pahangi_GLEAN_10005598	Q8R420	29.49	641	329	13	226	764	93	712	2e-73
	Brugia.Pahangi_GLEAN_10005600	Q09506	67.8	118	38	0	1	118	1	118	1e-43
	Brugia.Pahangi_GLEAN_10005601	Q19821	40.77	363	191	6	13	371	14	356	8e-74
	Brugia.Pahangi_GLEAN_10005603	Q1RMU2	34.21	152	70	5	449	590	813	944	1e-14
	Brugia.Pahangi_GLEAN_10005605	P34666	53.66	123	53	1	13	135	21	139	1e-29
	Brugia.Pahangi_GLEAN_10005606	P41885	62.77	282	102	1	498	776	823	1104	9e-101
	Brugia.Pahangi_GLEAN_10005607	Q8CBE3	47.2	464	208	14	39	493	50	485	7e-115
	Brugia.Pahangi_GLEAN_10005608	Q6GR25	48.11	264	126	6	61	317	34	293	2e-65
	Brugia.Pahangi_GLEAN_10005609	Q22619	79.59	196	36	1	8	199	17	212	8e-89
	Brugia.Pahangi_GLEAN_10005612	Q27874	75.35	787	191	3	28	813	22	806	0
	Brugia.Pahangi_GLEAN_10005613	Q9NEL2	39.63	164	96	2	240	401	1684	1846	2e-29
	Brugia.Pahangi_GLEAN_10005614	Q9NEL2	54.89	807	315	13	156	953	165	931	0
	Brugia.Pahangi_GLEAN_10005615	Q9UTH8	34	100	48	4	186	285	347	428	5e-07
	Brugia.Pahangi_GLEAN_10005616	Q1RMT1	65.6	564	165	7	20	573	237	781	0
	Brugia.Pahangi_GLEAN_10003447	Q6PCN3	38.96	154	88	4	74	226	35	183	7e-26
	Brugia.Pahangi_GLEAN_10003449	Q5T197	24.93	361	214	14	294	622	358	693	8e-15
	Brugia.Pahangi_GLEAN_10003451	O60140	34.75	259	157	6	91	346	172	421	5e-41
	Brugia.Pahangi_GLEAN_10003453	A7S1H9	47.42	97	49	1	25	121	13	107	2e-19
	Brugia.Pahangi_GLEAN_10003454	Q9D4H9	31.91	611	316	21	39	625	248	782	4e-68
	Brugia.Pahangi_GLEAN_10003455	Q9HBH5	43.77	297	140	8	52	332	43	328	2e-54
	Brugia.Pahangi_GLEAN_10003457	Q7ZWU5	33.33	132	76	3	32	159	269	392	2e-15
	Brugia.Pahangi_GLEAN_10003458	Q80W47	47.32	298	114	3	30	326	5	260	4e-70
	Brugia.Pahangi_GLEAN_10003459	Q5PPI3	40	105	58	1	188	292	33	132	4e-13
	Brugia.Pahangi_GLEAN_10002545	Q497V6	29.8	198	119	9	352	541	582	767	2e-12
	Brugia.Pahangi_GLEAN_10002546	Q7KVW5	37.57	567	303	11	14	545	376	926	4e-100
	Brugia.Pahangi_GLEAN_10002412	Q626I0	40.35	342	186	2	14	337	15	356	1e-73
	Brugia.Pahangi_GLEAN_10002415	Q9H6R4	27.04	847	499	19	26	795	330	1134	4e-84
	Brugia.Pahangi_GLEAN_10002416	P70187	53.74	495	202	7	23	513	5	476	2e-139
	Brugia.Pahangi_GLEAN_10002417	Q12769	28.19	259	163	6	796	1037	845	1097	8e-20
	Brugia.Pahangi_GLEAN_10002418	Q9XWI6	41.22	507	252	14	8	502	4	476	3e-104
	Brugia.Pahangi_GLEAN_10002419	Q8MPX3	65.19	339	113	3	2	337	18	354	4e-120
	Brugia.Pahangi_GLEAN_10002420	Q8CEG8	57.14	91	33	2	1	90	335	420	3e-22
	Brugia.Pahangi_GLEAN_10002421	Q10038	45.41	207	75	2	8	213	162	331	3e-41
	Brugia.Pahangi_GLEAN_10000749	Q6GPT7	37.5	128	73	1	6	126	8	135	3e-20
[truncated: 4,934 more rows]

## Sheet: S7
Table S7. B. pahangi genes with intrepro annotations
	IPR000001	Kringle	1	Brugia.Pahangi_GLEAN_10002235
	IPR000007	Tubby, C-terminal	1	Brugia.Pahangi_GLEAN_10005273
	IPR000008	C2 calcium-dependent membrane targeting	40	Brugia.Pahangi_GLEAN_10001068	Brugia.Pahangi_GLEAN_10001069	Brugia.Pahangi_GLEAN_10001342	Brugia.Pahangi_GLEAN_10001343	Brugia.Pahangi_GLEAN_10001735	Brugia.Pahangi_GLEAN_10001912	Brugia.Pahangi_GLEAN_10002523	Brugia.Pahangi_GLEAN_10002558	Brugia.Pahangi_GLEAN_10002672	Brugia.Pahangi_GLEAN_10003232	Brugia.Pahangi_GLEAN_10003290	Brugia.Pahangi_GLEAN_10003959	Brugia.Pahangi_GLEAN_10003972	Brugia.Pahangi_GLEAN_10003974	Brugia.Pahangi_GLEAN_10004054
	IPR000009	Protein phosphatase 2A, regulatory subunit PR55	1	Brugia.Pahangi_GLEAN_10003303
	IPR000010	Proteinase inhibitor I25, cystatin	4	Brugia.Pahangi_GLEAN_10002300	Brugia.Pahangi_GLEAN_10002301	Brugia.Pahangi_GLEAN_10007584	Brugia.Pahangi_GLEAN_10007585
	IPR000011	Ubiquitin/SUMO-activating enzyme E1	1	Brugia.Pahangi_GLEAN_10005886
	IPR000014	PAS	8	Brugia.Pahangi_GLEAN_10001851	Brugia.Pahangi_GLEAN_10002652	Brugia.Pahangi_GLEAN_10003104	Brugia.Pahangi_GLEAN_10003523	Brugia.Pahangi_GLEAN_10004726	Brugia.Pahangi_GLEAN_10005635	Brugia.Pahangi_GLEAN_10006836	Brugia.Pahangi_GLEAN_10007435
	IPR000022	Carboxyl transferase	2	Brugia.Pahangi_GLEAN_10003799	Brugia.Pahangi_GLEAN_10005067
	IPR000023	Phosphofructokinase domain	3	Brugia.Pahangi_GLEAN_10003052	Brugia.Pahangi_GLEAN_10005597	Brugia.Pahangi_GLEAN_10005929
	IPR000031	N5-carboxyaminoimidazole ribonucleotide mutase PurE domain	1	Brugia.Pahangi_GLEAN_10010397
	IPR000033	LDLR class B repeat	5	Brugia.Pahangi_GLEAN_10002284	Brugia.Pahangi_GLEAN_10003262	Brugia.Pahangi_GLEAN_10003263	Brugia.Pahangi_GLEAN_10006103	Brugia.Pahangi_GLEAN_10009213
	IPR000034	Laminin B type IV	4	Brugia.Pahangi_GLEAN_10006107	Brugia.Pahangi_GLEAN_10006245	Brugia.Pahangi_GLEAN_10006701	Brugia.Pahangi_GLEAN_10008368
	IPR000037	SsrA-binding protein	1	Brugia.Pahangi_GLEAN_10010636
	IPR000038	Cell division protein GTP binding	2	Brugia.Pahangi_GLEAN_10001497	Brugia.Pahangi_GLEAN_10008273
	IPR000039	Ribosomal protein L18e	1	Brugia.Pahangi_GLEAN_10001841
	IPR000040	Acute myeloid leukemia 1 protein (AML 1)/Runt	1	Brugia.Pahangi_GLEAN_10002468
	IPR000043	Adenosylhomocysteinase	2	Brugia.Pahangi_GLEAN_10000759	Brugia.Pahangi_GLEAN_10004149
	IPR000047	Helix-turn-helix motif	6	Brugia.Pahangi_GLEAN_10003577	Brugia.Pahangi_GLEAN_10004203	Brugia.Pahangi_GLEAN_10004506	Brugia.Pahangi_GLEAN_10006099	Brugia.Pahangi_GLEAN_10009544	Brugia.Pahangi_GLEAN_10009722
	IPR000048	IQ motif, EF-hand binding site	13	Brugia.Pahangi_GLEAN_10001092	Brugia.Pahangi_GLEAN_10001194	Brugia.Pahangi_GLEAN_10001369	Brugia.Pahangi_GLEAN_10002709	Brugia.Pahangi_GLEAN_10003482	Brugia.Pahangi_GLEAN_10003630	Brugia.Pahangi_GLEAN_10004002	Brugia.Pahangi_GLEAN_10004980	Brugia.Pahangi_GLEAN_10006053	Brugia.Pahangi_GLEAN_10006723	Brugia.Pahangi_GLEAN_10008455	Brugia.Pahangi_GLEAN_10008681	Brugia.Pahangi_GLEAN_10010314
	IPR000049	Electron transfer flavoprotein, beta-subunit, conserved site	1	Brugia.Pahangi_GLEAN_10010759
	IPR000054	Ribosomal protein L31e	1	Brugia.Pahangi_GLEAN_10003180
	IPR000056	Ribulose-phosphate 3-epimerase	2	Brugia.Pahangi_GLEAN_10002363	Brugia.Pahangi_GLEAN_10010502
	IPR000058	Zinc finger, AN1-type	4	Brugia.Pahangi_GLEAN_10002867	Brugia.Pahangi_GLEAN_10003126	Brugia.Pahangi_GLEAN_10003761	Brugia.Pahangi_GLEAN_10006205
	IPR000061	SWAP/Surp	4	Brugia.Pahangi_GLEAN_10001743	Brugia.Pahangi_GLEAN_10003887	Brugia.Pahangi_GLEAN_10004623	Brugia.Pahangi_GLEAN_10009036
	IPR000072	Platelet-derived growth factor (PDGF)	1	Brugia.Pahangi_GLEAN_10007281
	IPR000073	Alpha/beta hydrolase fold-1	4	Brugia.Pahangi_GLEAN_10002435	Brugia.Pahangi_GLEAN_10007021	Brugia.Pahangi_GLEAN_10007022	Brugia.Pahangi_GLEAN_10008708
	IPR000076	K-Cl co-transporter	1	Brugia.Pahangi_GLEAN_10008480
	IPR000077	Ribosomal protein L39e	1	Brugia.Pahangi_GLEAN_10005956
	IPR000082	SEA	6	Brugia.Pahangi_GLEAN_10001790	Brugia.Pahangi_GLEAN_10005736	Brugia.Pahangi_GLEAN_10006111	Brugia.Pahangi_GLEAN_10006115	Brugia.Pahangi_GLEAN_10006207	Brugia.Pahangi_GLEAN_10009392
	IPR000086	NUDIX hydrolase domain	11	Brugia.Pahangi_GLEAN_10001928	Brugia.Pahangi_GLEAN_10002311	Brugia.Pahangi_GLEAN_10002932	Brugia.Pahangi_GLEAN_10003403	Brugia.Pahangi_GLEAN_10003610	Brugia.Pahangi_GLEAN_10004104	Brugia.Pahangi_GLEAN_10005292	Brugia.Pahangi_GLEAN_10005871	Brugia.Pahangi_GLEAN_10007738	Brugia.Pahangi_GLEAN_10007783	Brugia.Pahangi_GLEAN_10010498
	IPR000089	Biotin/lipoyl attachment	6	Brugia.Pahangi_GLEAN_10001720	Brugia.Pahangi_GLEAN_10008503	Brugia.Pahangi_GLEAN_10008901	Brugia.Pahangi_GLEAN_10010365	Brugia.Pahangi_GLEAN_10010607	Brugia.Pahangi_GLEAN_10010620
	IPR000092	Polyprenyl synthetase	5	Brugia.Pahangi_GLEAN_10004450	Brugia.Pahangi_GLEAN_10004717	Brugia.Pahangi_GLEAN_10006704	Brugia.Pahangi_GLEAN_10010321	Brugia.Pahangi_GLEAN_10010599
	IPR000093	DNA recombination protein RecR	1	Brugia.Pahangi_GLEAN_10010606
	IPR000095	PAK-box/P21-Rho-binding	8	Brugia.Pahangi_GLEAN_10001286	Brugia.Pahangi_GLEAN_10002471	Brugia.Pahangi_GLEAN_10002770	Brugia.Pahangi_GLEAN_10004326	Brugia.Pahangi_GLEAN_10005680	Brugia.Pahangi_GLEAN_10006490	Brugia.Pahangi_GLEAN_10006993	Brugia.Pahangi_GLEAN_10009757
	IPR000101	Gamma-glutamyltranspeptidase	2	Brugia.Pahangi_GLEAN_10002000	Brugia.Pahangi_GLEAN_10002506
	IPR000103	Pyridine nucleotide-disulphide oxidoreductase, class-II	2	Brugia.Pahangi_GLEAN_10005079	Brugia.Pahangi_GLEAN_10010573
	IPR000108	Neutrophil cytosol factor 2 p67phox	7	Brugia.Pahangi_GLEAN_10001169	Brugia.Pahangi_GLEAN_10004065	Brugia.Pahangi_GLEAN_10004337	Brugia.Pahangi_GLEAN_10005472	Brugia.Pahangi_GLEAN_10005706	Brugia.Pahangi_GLEAN_10006188	Brugia.Pahangi_GLEAN_10009792
	IPR000109	Oligopeptide transporter	1	Brugia.Pahangi_GLEAN_10006901
	IPR000110	Ribosomal protein S1	1	Brugia.Pahangi_GLEAN_10010617
	IPR000111	Glycoside hydrolase, clan GH-D	1	Brugia.Pahangi_GLEAN_10009261
	IPR000115	Phosphoribosylglycinamide synthetase	2	Brugia.Pahangi_GLEAN_10010348	Brugia.Pahangi_GLEAN_10010356
	IPR000119	Histone-like bacterial DNA-binding protein	1	Brugia.Pahangi_GLEAN_10005076
	IPR000120	Amidase	4	Brugia.Pahangi_GLEAN_10004145	Brugia.Pahangi_GLEAN_10006009	Brugia.Pahangi_GLEAN_10008449	Brugia.Pahangi_GLEAN_10010615
	IPR000121	PEP-utilising enzyme, C-terminal	1	Brugia.Pahangi_GLEAN_10010449
	IPR000127	Ubiquitin-activating enzyme repeat	3	Brugia.Pahangi_GLEAN_10001898	Brugia.Pahangi_GLEAN_10004600	Brugia.Pahangi_GLEAN_10005886
	IPR000131	ATPase, F1 complex, gamma subunit	2	Brugia.Pahangi_GLEAN_10001364	Brugia.Pahangi_GLEAN_10010580
	IPR000133	ER lumen protein retaining receptor	2	Brugia.Pahangi_GLEAN_10002632	Brugia.Pahangi_GLEAN_10004285
	IPR000146	Fructose-1,6-bisphosphatase class 1/Sedoheputulose-1,7-bisphosphatase	1	Brugia.Pahangi_GLEAN_10001984
	IPR000152	EGF-type aspartate/asparagine hydroxylation site	29	Brugia.Pahangi_GLEAN_10000841	Brugia.Pahangi_GLEAN_10001315	Brugia.Pahangi_GLEAN_10001604	Brugia.Pahangi_GLEAN_10001634	Brugia.Pahangi_GLEAN_10001752	Brugia.Pahangi_GLEAN_10001753	Brugia.Pahangi_GLEAN_10001790	Brugia.Pahangi_GLEAN_10003263	Brugia.Pahangi_GLEAN_10003684	Brugia.Pahangi_GLEAN_10003712	Brugia.Pahangi_GLEAN_10003915	Brugia.Pahangi_GLEAN_10003919	Brugia.Pahangi_GLEAN_10004001	Brugia.Pahangi_GLEAN_10004358	Brugia.Pahangi_GLEAN_10004398
	IPR000156	Ran binding domain	2	Brugia.Pahangi_GLEAN_10004735	Brugia.Pahangi_GLEAN_10007718
	IPR000157	Toll/interleukin-1 receptor homology (TIR) domain	2	Brugia.Pahangi_GLEAN_10007506	Brugia.Pahangi_GLEAN_10008704
	IPR000158	Cell division protein FtsZ	1	Brugia.Pahangi_GLEAN_10010529
	IPR000159	Ras-association	12	Brugia.Pahangi_GLEAN_10002914	Brugia.Pahangi_GLEAN_10003185	Brugia.Pahangi_GLEAN_10003398	Brugia.Pahangi_GLEAN_10003959	Brugia.Pahangi_GLEAN_10004722	Brugia.Pahangi_GLEAN_10004915	Brugia.Pahangi_GLEAN_10006398	Brugia.Pahangi_GLEAN_10006723	Brugia.Pahangi_GLEAN_10006996	Brugia.Pahangi_GLEAN_10009009	Brugia.Pahangi_GLEAN_10009426	Brugia.Pahangi_GLEAN_10009826
	IPR000160	Diguanylate cyclase, predicted	1	Brugia.Pahangi_GLEAN_10010463
	IPR000162	GPCR, family 3, metabotropic glutamate receptor	3	Brugia.Pahangi_GLEAN_10006896	Brugia.Pahangi_GLEAN_10008944	Brugia.Pahangi_GLEAN_10010138
	IPR000163	Prohibitin	2	Brugia.Pahangi_GLEAN_10001148	Brugia.Pahangi_GLEAN_10002132
	IPR000164	Histone H3	6	Brugia.Pahangi_GLEAN_10001227	Brugia.Pahangi_GLEAN_10001228	Brugia.Pahangi_GLEAN_10002175	Brugia.Pahangi_GLEAN_10003801	Brugia.Pahangi_GLEAN_10005021	Brugia.Pahangi_GLEAN_10007857
	IPR000169	Peptidase, cysteine peptidase active site	15	Brugia.Pahangi_GLEAN_10000896	Brugia.Pahangi_GLEAN_10000943	Brugia.Pahangi_GLEAN_10001589	Brugia.Pahangi_GLEAN_10002217	Brugia.Pahangi_GLEAN_10002218	Brugia.Pahangi_GLEAN_10003648	Brugia.Pahangi_GLEAN_10003651	Brugia.Pahangi_GLEAN_10004090	Brugia.Pahangi_GLEAN_10005530	Brugia.Pahangi_GLEAN_10005814	Brugia.Pahangi_GLEAN_10006668	Brugia.Pahangi_GLEAN_10006669	Brugia.Pahangi_GLEAN_10006712	Brugia.Pahangi_GLEAN_10009430	Brugia.Pahangi_GLEAN_10009711
	IPR000172	Glucose-methanol-choline oxidoreductase, N-terminal	1	Brugia.Pahangi_GLEAN_10003822
	IPR000175	Sodium:neurotransmitter symporter	9	Brugia.Pahangi_GLEAN_10001779	Brugia.Pahangi_GLEAN_10001780	Brugia.Pahangi_GLEAN_10004000	Brugia.Pahangi_GLEAN_10005355	Brugia.Pahangi_GLEAN_10006893	Brugia.Pahangi_GLEAN_10007095	Brugia.Pahangi_GLEAN_10008408	Brugia.Pahangi_GLEAN_10009855	Brugia.Pahangi_GLEAN_10009856
	IPR000177	Apple domain	1	Brugia.Pahangi_GLEAN_10001980
	IPR000178	Translation initiation factor aIF-2, bacterial-like	1	Brugia.Pahangi_GLEAN_10010320
	IPR000181	Formylmethionine deformylase	1	Brugia.Pahangi_GLEAN_10010624
	IPR000182	GNAT domain	12	Brugia.Pahangi_GLEAN_10001252	Brugia.Pahangi_GLEAN_10001739	Brugia.Pahangi_GLEAN_10002529	Brugia.Pahangi_GLEAN_10003586	Brugia.Pahangi_GLEAN_10004912	Brugia.Pahangi_GLEAN_10006674	Brugia.Pahangi_GLEAN_10008370	Brugia.Pahangi_GLEAN_10008552	Brugia.Pahangi_GLEAN_10008833	Brugia.Pahangi_GLEAN_10008846	Brugia.Pahangi_GLEAN_10009323	Brugia.Pahangi_GLEAN_10010113
	IPR000183	Ornithine/DAP/Arg decarboxylase	1	Brugia.Pahangi_GLEAN_10002842
	IPR000184	Bacterial surface antigen (D15)	2	Brugia.Pahangi_GLEAN_10001469	Brugia.Pahangi_GLEAN_10010619
	IPR000185	SecA protein	1	Brugia.Pahangi_GLEAN_10010488
	IPR000191	DNA glycosylase/AP lyase	1	Brugia.Pahangi_GLEAN_10005066
	IPR000192	Aminotransferase, class V/Cysteine desulfurase	5	Brugia.Pahangi_GLEAN_10004589	Brugia.Pahangi_GLEAN_10005043	Brugia.Pahangi_GLEAN_10005046	Brugia.Pahangi_GLEAN_10005270	Brugia.Pahangi_GLEAN_10005272
	IPR000194	ATPase, F1/V1/A1 complex, alpha/beta subunit, nucleotide-binding domain	8	Brugia.Pahangi_GLEAN_10000738	Brugia.Pahangi_GLEAN_10002951	Brugia.Pahangi_GLEAN_10004423	Brugia.Pahangi_GLEAN_10005476	Brugia.Pahangi_GLEAN_10006421	Brugia.Pahangi_GLEAN_10010324	Brugia.Pahangi_GLEAN_10010435	Brugia.Pahangi_GLEAN_10010575
	IPR000195	Rab-GTPase-TBC domain	16	Brugia.Pahangi_GLEAN_10002648	Brugia.Pahangi_GLEAN_10002649	Brugia.Pahangi_GLEAN_10003292	Brugia.Pahangi_GLEAN_10003298	Brugia.Pahangi_GLEAN_10003795	Brugia.Pahangi_GLEAN_10004420	Brugia.Pahangi_GLEAN_10004909	Brugia.Pahangi_GLEAN_10007891	Brugia.Pahangi_GLEAN_10008052	Brugia.Pahangi_GLEAN_10008144	Brugia.Pahangi_GLEAN_10009502	Brugia.Pahangi_GLEAN_10009783	Brugia.Pahangi_GLEAN_10010121	Brugia.Pahangi_GLEAN_10010202	Brugia.Pahangi_GLEAN_10010680
	IPR000196	Ribosomal protein L19/L19e	1	Brugia.Pahangi_GLEAN_10009369
	IPR000197	Zinc finger, TAZ-type	1	Brugia.Pahangi_GLEAN_10007277
	IPR000198	Rho GTPase-activating protein domain	19	Brugia.Pahangi_GLEAN_10001118	Brugia.Pahangi_GLEAN_10002479	Brugia.Pahangi_GLEAN_10002725	Brugia.Pahangi_GLEAN_10003608	Brugia.Pahangi_GLEAN_10003836	Brugia.Pahangi_GLEAN_10004714	Brugia.Pahangi_GLEAN_10004779	Brugia.Pahangi_GLEAN_10006020	Brugia.Pahangi_GLEAN_10006043	Brugia.Pahangi_GLEAN_10006074	Brugia.Pahangi_GLEAN_10006500	Brugia.Pahangi_GLEAN_10006723	Brugia.Pahangi_GLEAN_10007272	Brugia.Pahangi_GLEAN_10007376	Brugia.Pahangi_GLEAN_10008343
	IPR000203	GPS domain	1	Brugia.Pahangi_GLEAN_10009458
	IPR000209	Peptidase S8/S53, subtilisin/kexin/sedolisin	6	Brugia.Pahangi_GLEAN_10002018	Brugia.Pahangi_GLEAN_10002103	Brugia.Pahangi_GLEAN_10004839	Brugia.Pahangi_GLEAN_10005180	Brugia.Pahangi_GLEAN_10007239	Brugia.Pahangi_GLEAN_10008945
	IPR000210	BTB/POZ-like	38	Brugia.Pahangi_GLEAN_10001065	Brugia.Pahangi_GLEAN_10001105	Brugia.Pahangi_GLEAN_10001285	Brugia.Pahangi_GLEAN_10001341	Brugia.Pahangi_GLEAN_10001598	Brugia.Pahangi_GLEAN_10001919	Brugia.Pahangi_GLEAN_10002354	Brugia.Pahangi_GLEAN_10002716	Brugia.Pahangi_GLEAN_10002772	Brugia.Pahangi_GLEAN_10002830	Brugia.Pahangi_GLEAN_10003024	Brugia.Pahangi_GLEAN_10003408	Brugia.Pahangi_GLEAN_10003933	Brugia.Pahangi_GLEAN_10004144	Brugia.Pahangi_GLEAN_10004326
	IPR000212	DNA helicase, UvrD/REP type	2	Brugia.Pahangi_GLEAN_10010455	Brugia.Pahangi_GLEAN_10010542
	IPR000214	Zinc finger, DNA glycosylase/AP lyase-type	1	Brugia.Pahangi_GLEAN_10005066
	IPR000215	Protease inhibitor I4, serpin	10	Brugia.Pahangi_GLEAN_10000953	Brugia.Pahangi_GLEAN_10001072	Brugia.Pahangi_GLEAN_10002022	Brugia.Pahangi_GLEAN_10002205	Brugia.Pahangi_GLEAN_10006392	Brugia.Pahangi_GLEAN_10007813	Brugia.Pahangi_GLEAN_10007814	Brugia.Pahangi_GLEAN_10007815	Brugia.Pahangi_GLEAN_10008267	Brugia.Pahangi_GLEAN_10008268
	IPR000217	Tubulin	14	Brugia.Pahangi_GLEAN_10000787	Brugia.Pahangi_GLEAN_10000956	Brugia.Pahangi_GLEAN_10001266	Brugia.Pahangi_GLEAN_10002025	Brugia.Pahangi_GLEAN_10002026	Brugia.Pahangi_GLEAN_10002766	Brugia.Pahangi_GLEAN_10003038	Brugia.Pahangi_GLEAN_10003509	Brugia.Pahangi_GLEAN_10005418	Brugia.Pahangi_GLEAN_10005461	Brugia.Pahangi_GLEAN_10008403	Brugia.Pahangi_GLEAN_10008808	Brugia.Pahangi_GLEAN_10009161	Brugia.Pahangi_GLEAN_10009535
	IPR000218	Ribosomal protein L14b/L23e	2	Brugia.Pahangi_GLEAN_10005163	Brugia.Pahangi_GLEAN_10010431
	IPR000219	Dbl homology (DH) domain	22	Brugia.Pahangi_GLEAN_10001435	Brugia.Pahangi_GLEAN_10003074	Brugia.Pahangi_GLEAN_10003078	Brugia.Pahangi_GLEAN_10003130	Brugia.Pahangi_GLEAN_10003990	Brugia.Pahangi_GLEAN_10004742	Brugia.Pahangi_GLEAN_10005356	Brugia.Pahangi_GLEAN_10005705	Brugia.Pahangi_GLEAN_10006179	Brugia.Pahangi_GLEAN_10006988	Brugia.Pahangi_GLEAN_10007403	Brugia.Pahangi_GLEAN_10007409	Brugia.Pahangi_GLEAN_10007587	Brugia.Pahangi_GLEAN_10008529	Brugia.Pahangi_GLEAN_10008788
	IPR000222	Protein phosphatase 2C, manganese/magnesium aspartate binding site	7	Brugia.Pahangi_GLEAN_10003522	Brugia.Pahangi_GLEAN_10004868	Brugia.Pahangi_GLEAN_10004902	Brugia.Pahangi_GLEAN_10005322	Brugia.Pahangi_GLEAN_10006359	Brugia.Pahangi_GLEAN_10007270	Brugia.Pahangi_GLEAN_10007344
	IPR000223	Peptidase S26A, signal peptidase I	1	Brugia.Pahangi_GLEAN_10008852
	IPR000225	Armadillo	9	Brugia.Pahangi_GLEAN_10001064	Brugia.Pahangi_GLEAN_10001410	Brugia.Pahangi_GLEAN_10001958	Brugia.Pahangi_GLEAN_10005485	Brugia.Pahangi_GLEAN_10007395	Brugia.Pahangi_GLEAN_10008651	Brugia.Pahangi_GLEAN_10008976	Brugia.Pahangi_GLEAN_10009358	Brugia.Pahangi_GLEAN_10009650
	IPR000228	RNA 3'-terminal phosphate cyclase	1	Brugia.Pahangi_GLEAN_10002639
	IPR000231	Ribosomal protein L30e	1	Brugia.Pahangi_GLEAN_10009065
	IPR000232	Heat shock factor (HSF)-type, DNA-binding	1	Brugia.Pahangi_GLEAN_10003606
	IPR000233	Cadherin, cytoplasmic domain	1	Brugia.Pahangi_GLEAN_10006697
	IPR000235	Ribosomal protein S7	3	Brugia.Pahangi_GLEAN_10003491	Brugia.Pahangi_GLEAN_10008351	Brugia.Pahangi_GLEAN_10010429
	IPR000237	GRIP	4	Brugia.Pahangi_GLEAN_10001650	Brugia.Pahangi_GLEAN_10002338	Brugia.Pahangi_GLEAN_10003710	Brugia.Pahangi_GLEAN_10009959
	IPR000239	GPCR kinase	1	Brugia.Pahangi_GLEAN_10001784
	IPR000241	Putative RNA methylase	1	Brugia.Pahangi_GLEAN_10004410
	IPR000242	Protein-tyrosine phosphatase, receptor/non-receptor type	37	Brugia.Pahangi_GLEAN_10000914	Brugia.Pahangi_GLEAN_10001136	Brugia.Pahangi_GLEAN_10001954	Brugia.Pahangi_GLEAN_10002106	Brugia.Pahangi_GLEAN_10002489	Brugia.Pahangi_GLEAN_10002509	Brugia.Pahangi_GLEAN_10002543	Brugia.Pahangi_GLEAN_10003007	Brugia.Pahangi_GLEAN_10003354	Brugia.Pahangi_GLEAN_10003870	Brugia.Pahangi_GLEAN_10004046	Brugia.Pahangi_GLEAN_10005209	Brugia.Pahangi_GLEAN_10005349	Brugia.Pahangi_GLEAN_10005902	Brugia.Pahangi_GLEAN_10006265
	IPR000243	Peptidase T1A, proteasome beta-subunit	2	Brugia.Pahangi_GLEAN_10005554	Brugia.Pahangi_GLEAN_10009280
	IPR000244	Ribosomal protein L9	1	Brugia.Pahangi_GLEAN_10010336
	IPR000245	ATPase, V0 complex, proteolipid subunit C	3	Brugia.Pahangi_GLEAN_10007540	Brugia.Pahangi_GLEAN_10007541	Brugia.Pahangi_GLEAN_10010736
	IPR000246	Peptidase T2, asparaginase 2	2	Brugia.Pahangi_GLEAN_10003929	Brugia.Pahangi_GLEAN_10009056
	IPR000253	Forkhead-associated (FHA) domain	12	Brugia.Pahangi_GLEAN_10002328	Brugia.Pahangi_GLEAN_10002914	Brugia.Pahangi_GLEAN_10004888	Brugia.Pahangi_GLEAN_10006433	Brugia.Pahangi_GLEAN_10006630	Brugia.Pahangi_GLEAN_10006966	Brugia.Pahangi_GLEAN_10007319	Brugia.Pahangi_GLEAN_10007426	Brugia.Pahangi_GLEAN_10007474	Brugia.Pahangi_GLEAN_10008413	Brugia.Pahangi_GLEAN_10009570	Brugia.Pahangi_GLEAN_10010274
	IPR000257	Uroporphyrinogen decarboxylase (URO-D)	1	Brugia.Pahangi_GLEAN_10005031
	IPR000261	EPS15 homology (EH)	5	Brugia.Pahangi_GLEAN_10005706	Brugia.Pahangi_GLEAN_10007038	Brugia.Pahangi_GLEAN_10007432	Brugia.Pahangi_GLEAN_10007538	Brugia.Pahangi_GLEAN_10007557
	IPR000266	Ribosomal protein S17	1	Brugia.Pahangi_GLEAN_10009425
	IPR000268	RNA polymerase, subunit N/RPB10	1	Brugia.Pahangi_GLEAN_10009589
	IPR000270	Phox/Bem1p	3	Brugia.Pahangi_GLEAN_10002115	Brugia.Pahangi_GLEAN_10009574	Brugia.Pahangi_GLEAN_10009646
	IPR000276	GPCR, rhodopsin-like, 7TM	58	Brugia.Pahangi_GLEAN_10000735	Brugia.Pahangi_GLEAN_10001059	Brugia.Pahangi_GLEAN_10001094	Brugia.Pahangi_GLEAN_10001112	Brugia.Pahangi_GLEAN_10001428	Brugia.Pahangi_GLEAN_10001444	Brugia.Pahangi_GLEAN_10001578	Brugia.Pahangi_GLEAN_10001626	Brugia.Pahangi_GLEAN_10001978	Brugia.Pahangi_GLEAN_10002223	Brugia.Pahangi_GLEAN_10002967	Brugia.Pahangi_GLEAN_10003006	Brugia.Pahangi_GLEAN_10003061	Brugia.Pahangi_GLEAN_10003092	Brugia.Pahangi_GLEAN_10003378
	IPR000277	Cys/Met metabolism, pyridoxal phosphate-dependent enzyme	2	Brugia.Pahangi_GLEAN_10000874	Brugia.Pahangi_GLEAN_10009464
	IPR000283	NADH:ubiquinone oxidoreductase, 75kDa subunit, conserved site	2	Brugia.Pahangi_GLEAN_10005570	Brugia.Pahangi_GLEAN_10010414
	IPR000286	Histone deacetylase superfamily	9	Brugia.Pahangi_GLEAN_10000881	Brugia.Pahangi_GLEAN_10000946	Brugia.Pahangi_GLEAN_10001261	Brugia.Pahangi_GLEAN_10002383	Brugia.Pahangi_GLEAN_10003791	Brugia.Pahangi_GLEAN_10004898	Brugia.Pahangi_GLEAN_10005836	Brugia.Pahangi_GLEAN_10008285	Brugia.Pahangi_GLEAN_10009446
	IPR000289	Ribosomal protein S28e	1	Brugia.Pahangi_GLEAN_10007285
	IPR000291	D-alanine--D-alanine ligase/VANA/B/C, conserved site	1	Brugia.Pahangi_GLEAN_10005077
	IPR000297	Peptidyl-prolyl cis-trans isomerase, PpiC-type	2	Brugia.Pahangi_GLEAN_10001206	Brugia.Pahangi_GLEAN_10010322
	IPR000299	FERM domain	18	Brugia.Pahangi_GLEAN_10001308	Brugia.Pahangi_GLEAN_10002106	Brugia.Pahangi_GLEAN_10002516	Brugia.Pahangi_GLEAN_10003398	Brugia.Pahangi_GLEAN_10003399	Brugia.Pahangi_GLEAN_10003604	Brugia.Pahangi_GLEAN_10003629	Brugia.Pahangi_GLEAN_10003630	Brugia.Pahangi_GLEAN_10004138	Brugia.Pahangi_GLEAN_10004169	Brugia.Pahangi_GLEAN_10005251	Brugia.Pahangi_GLEAN_10005425	Brugia.Pahangi_GLEAN_10005671	Brugia.Pahangi_GLEAN_10006180	Brugia.Pahangi_GLEAN_10006191
	IPR000300	Inositol polyphosphate-related phosphatase	6	Brugia.Pahangi_GLEAN_10003966	Brugia.Pahangi_GLEAN_10003981	Brugia.Pahangi_GLEAN_10004131	Brugia.Pahangi_GLEAN_10004132	Brugia.Pahangi_GLEAN_10007070	Brugia.Pahangi_GLEAN_10008663
	IPR000301	Tetraspanin, subgroup	9	Brugia.Pahangi_GLEAN_10000959	Brugia.Pahangi_GLEAN_10003171	Brugia.Pahangi_GLEAN_10003808	Brugia.Pahangi_GLEAN_10004309	Brugia.Pahangi_GLEAN_10005739	Brugia.Pahangi_GLEAN_10006924	Brugia.Pahangi_GLEAN_10008672	Brugia.Pahangi_GLEAN_10008761	Brugia.Pahangi_GLEAN_10009191
	IPR000304	Pyrroline-5-carboxylate reductase	1	Brugia.Pahangi_GLEAN_10010108
	IPR000305	Excinuclease ABC, C subunit, N-terminal	2	Brugia.Pahangi_GLEAN_10002377	Brugia.Pahangi_GLEAN_10010416
	IPR000306	Zinc finger, FYVE-type	15	Brugia.Pahangi_GLEAN_10003167	Brugia.Pahangi_GLEAN_10003571	Brugia.Pahangi_GLEAN_10004144	Brugia.Pahangi_GLEAN_10004157	Brugia.Pahangi_GLEAN_10004389	Brugia.Pahangi_GLEAN_10005624	Brugia.Pahangi_GLEAN_10006018	Brugia.Pahangi_GLEAN_10006870	Brugia.Pahangi_GLEAN_10006988	Brugia.Pahangi_GLEAN_10007263	Brugia.Pahangi_GLEAN_10008634	Brugia.Pahangi_GLEAN_10008645	Brugia.Pahangi_GLEAN_10008750	Brugia.Pahangi_GLEAN_10009037	Brugia.Pahangi_GLEAN_10010013
	IPR000307	Ribosomal protein S16	2	Brugia.Pahangi_GLEAN_10010321	Brugia.Pahangi_GLEAN_10010767
	IPR000308	14-3-3 protein	4	Brugia.Pahangi_GLEAN_10001062	Brugia.Pahangi_GLEAN_10001063	Brugia.Pahangi_GLEAN_10003247	Brugia.Pahangi_GLEAN_10003711
	IPR000313	PWWP	2	Brugia.Pahangi_GLEAN_10005820	Brugia.Pahangi_GLEAN_10010118
	IPR000315	Zinc finger, B-box	5	Brugia.Pahangi_GLEAN_10001203	Brugia.Pahangi_GLEAN_10006202	Brugia.Pahangi_GLEAN_10006519	Brugia.Pahangi_GLEAN_10007930	Brugia.Pahangi_GLEAN_10010835
	IPR000322	Glycoside hydrolase, family 31	3	Brugia.Pahangi_GLEAN_10007176	Brugia.Pahangi_GLEAN_10009232	Brugia.Pahangi_GLEAN_10010046
	IPR000323	Copper type II, ascorbate-dependent monooxygenase, N-terminal	2	Brugia.Pahangi_GLEAN_10003259	Brugia.Pahangi_GLEAN_10004754
	IPR000326	Phosphatidic acid phosphatase type 2/haloperoxidase	5	Brugia.Pahangi_GLEAN_10001075	Brugia.Pahangi_GLEAN_10001259	Brugia.Pahangi_GLEAN_10005804	Brugia.Pahangi_GLEAN_10007424	Brugia.Pahangi_GLEAN_10009398
	IPR000327	POU-specific	3	Brugia.Pahangi_GLEAN_10002795	Brugia.Pahangi_GLEAN_10003720	Brugia.Pahangi_GLEAN_10008422
	IPR000330	SNF2-related	16	Brugia.Pahangi_GLEAN_10001225	Brugia.Pahangi_GLEAN_10001782	Brugia.Pahangi_GLEAN_10001931	Brugia.Pahangi_GLEAN_10003195	Brugia.Pahangi_GLEAN_10003308	Brugia.Pahangi_GLEAN_10003937	Brugia.Pahangi_GLEAN_10004490	Brugia.Pahangi_GLEAN_10005171	Brugia.Pahangi_GLEAN_10005614	Brugia.Pahangi_GLEAN_10006450	Brugia.Pahangi_GLEAN_10008729	Brugia.Pahangi_GLEAN_10008921	Brugia.Pahangi_GLEAN_10009001	Brugia.Pahangi_GLEAN_10009828	Brugia.Pahangi_GLEAN_10010111
	IPR000331	Rap/ran-GAP	4	Brugia.Pahangi_GLEAN_10002637	Brugia.Pahangi_GLEAN_10003737	Brugia.Pahangi_GLEAN_10005168	Brugia.Pahangi_GLEAN_10007956
	IPR000333	Activin type II/Transforming growth factor-beta II receptor	1	Brugia.Pahangi_GLEAN_10002198
	IPR000337	GPCR, family 3	5	Brugia.Pahangi_GLEAN_10006442	Brugia.Pahangi_GLEAN_10006896	Brugia.Pahangi_GLEAN_10006897	Brugia.Pahangi_GLEAN_10008944	Brugia.Pahangi_GLEAN_10010138
	IPR000340	Dual specificity phosphatase, catalytic domain	18	Brugia.Pahangi_GLEAN_10001119	Brugia.Pahangi_GLEAN_10001399	Brugia.Pahangi_GLEAN_10001658	Brugia.Pahangi_GLEAN_10002237	Brugia.Pahangi_GLEAN_10002421	Brugia.Pahangi_GLEAN_10002543	Brugia.Pahangi_GLEAN_10002779	Brugia.Pahangi_GLEAN_10002780	Brugia.Pahangi_GLEAN_10002781	Brugia.Pahangi_GLEAN_10003405	Brugia.Pahangi_GLEAN_10005529	Brugia.Pahangi_GLEAN_10005641	Brugia.Pahangi_GLEAN_10006349	Brugia.Pahangi_GLEAN_10007372	Brugia.Pahangi_GLEAN_10007938
	IPR000341	Phosphoinositide 3-kinase, ras-binding	1	Brugia.Pahangi_GLEAN_10003975
	IPR000342	Regulator of G protein signalling	12	Brugia.Pahangi_GLEAN_10001243	Brugia.Pahangi_GLEAN_10001783	Brugia.Pahangi_GLEAN_10001844	Brugia.Pahangi_GLEAN_10002705	Brugia.Pahangi_GLEAN_10002985	Brugia.Pahangi_GLEAN_10003953	Brugia.Pahangi_GLEAN_10004024	Brugia.Pahangi_GLEAN_10005210	Brugia.Pahangi_GLEAN_10005782	Brugia.Pahangi_GLEAN_10005798	Brugia.Pahangi_GLEAN_10007475	Brugia.Pahangi_GLEAN_10008274
	IPR000352	Peptide chain release factor class I/class II	3	Brugia.Pahangi_GLEAN_10005696	Brugia.Pahangi_GLEAN_10007658	Brugia.Pahangi_GLEAN_10010423
	IPR000357	HEAT	3	Brugia.Pahangi_GLEAN_10003752	Brugia.Pahangi_GLEAN_10003906	Brugia.Pahangi_GLEAN_10007515
	IPR000358	Ribonucleotide reductase	1	Brugia.Pahangi_GLEAN_10010487
	IPR000361	FeS cluster biogenesis	3	Brugia.Pahangi_GLEAN_10000984	Brugia.Pahangi_GLEAN_10005096	Brugia.Pahangi_GLEAN_10010612
	IPR000362	Fumarate lyase	4	Brugia.Pahangi_GLEAN_10003163	Brugia.Pahangi_GLEAN_10005652	Brugia.Pahangi_GLEAN_10010334	Brugia.Pahangi_GLEAN_10010335
	IPR000367	G-protein alpha subunit, group S	1	Brugia.Pahangi_GLEAN_10007486
	IPR000372	Leucine-rich repeat-containing N-terminal	4	Brugia.Pahangi_GLEAN_10002704	Brugia.Pahangi_GLEAN_10003219	Brugia.Pahangi_GLEAN_10006938	Brugia.Pahangi_GLEAN_10006939
	IPR000374	Phosphatidate cytidylyltransferase	3	Brugia.Pahangi_GLEAN_10000895	Brugia.Pahangi_GLEAN_10008571	Brugia.Pahangi_GLEAN_10009850
	IPR000375	Dynamin central domain	3	Brugia.Pahangi_GLEAN_10000966	Brugia.Pahangi_GLEAN_10003860	Brugia.Pahangi_GLEAN_10007320
	IPR000380	DNA topoisomerase, type IA	3	Brugia.Pahangi_GLEAN_10004628	Brugia.Pahangi_GLEAN_10005049	Brugia.Pahangi_GLEAN_10007436
	IPR000387	Protein-tyrosine/Dual-specificity phosphatase	45	Brugia.Pahangi_GLEAN_10000914	Brugia.Pahangi_GLEAN_10001119	Brugia.Pahangi_GLEAN_10001136	Brugia.Pahangi_GLEAN_10001658	Brugia.Pahangi_GLEAN_10002106	Brugia.Pahangi_GLEAN_10002237	Brugia.Pahangi_GLEAN_10002421	Brugia.Pahangi_GLEAN_10002489	Brugia.Pahangi_GLEAN_10002509	Brugia.Pahangi_GLEAN_10002543	Brugia.Pahangi_GLEAN_10002779	Brugia.Pahangi_GLEAN_10002780	Brugia.Pahangi_GLEAN_10002781	Brugia.Pahangi_GLEAN_10003007	Brugia.Pahangi_GLEAN_10003354
	IPR000398	Thymidylate synthase	2	Brugia.Pahangi_GLEAN_10006770	Brugia.Pahangi_GLEAN_10006771
	IPR000399	TPP-binding enzyme, conserved site	1	Brugia.Pahangi_GLEAN_10008445
	IPR000402	ATPase, P-type cation exchange, beta subunit	2	Brugia.Pahangi_GLEAN_10004406	Brugia.Pahangi_GLEAN_10009568
	IPR000403	Phosphatidylinositol 3-/4-kinase, catalytic domain	13	Brugia.Pahangi_GLEAN_10002239	Brugia.Pahangi_GLEAN_10003973	Brugia.Pahangi_GLEAN_10003975	Brugia.Pahangi_GLEAN_10006444	Brugia.Pahangi_GLEAN_10006447	Brugia.Pahangi_GLEAN_10006552	Brugia.Pahangi_GLEAN_10006566	Brugia.Pahangi_GLEAN_10007073	Brugia.Pahangi_GLEAN_10007079	Brugia.Pahangi_GLEAN_10008517	Brugia.Pahangi_GLEAN_10008665	Brugia.Pahangi_GLEAN_10009726	Brugia.Pahangi_GLEAN_10010688
	IPR000406	RHO protein GDP dissociation inhibitor	1	Brugia.Pahangi_GLEAN_10008611
	IPR000407	Nucleoside phosphatase GDA1/CD39	1	Brugia.Pahangi_GLEAN_10010031
	IPR000408	Regulator of chromosome condensation, RCC1	8	Brugia.Pahangi_GLEAN_10001282	Brugia.Pahangi_GLEAN_10001929	Brugia.Pahangi_GLEAN_10002044	Brugia.Pahangi_GLEAN_10003392	Brugia.Pahangi_GLEAN_10004984	Brugia.Pahangi_GLEAN_10005898	Brugia.Pahangi_GLEAN_10007930	Brugia.Pahangi_GLEAN_10008176
	IPR000409	BEACH domain	3	Brugia.Pahangi_GLEAN_10001682	Brugia.Pahangi_GLEAN_10006018	Brugia.Pahangi_GLEAN_10009306
	IPR000413	Integrin alpha chain	2	Brugia.Pahangi_GLEAN_10003578	Brugia.Pahangi_GLEAN_10006495
	IPR000415	Nitroreductase-like	1	Brugia.Pahangi_GLEAN_10005135
	IPR000418	Ets	6	Brugia.Pahangi_GLEAN_10003816	Brugia.Pahangi_GLEAN_10006198	Brugia.Pahangi_GLEAN_10008662	Brugia.Pahangi_GLEAN_10009860	Brugia.Pahangi_GLEAN_10010071	Brugia.Pahangi_GLEAN_10010776
	IPR000421	Coagulation factor 5/8 C-terminal type domain	4	Brugia.Pahangi_GLEAN_10005703	Brugia.Pahangi_GLEAN_10007019	Brugia.Pahangi_GLEAN_10008349	Brugia.Pahangi_GLEAN_10009911
	IPR000422	3,4-dihydroxy-2-butanone 4-phosphate synthase, RibB	1	Brugia.Pahangi_GLEAN_10010436
	IPR000424	Primosome PriB/single-strand DNA-binding	3	Brugia.Pahangi_GLEAN_10004615	Brugia.Pahangi_GLEAN_10004616	Brugia.Pahangi_GLEAN_10010509
	IPR000425	Major intrinsic protein	4	Brugia.Pahangi_GLEAN_10003446	Brugia.Pahangi_GLEAN_10004896	Brugia.Pahangi_GLEAN_10006740	Brugia.Pahangi_GLEAN_10008135
	IPR000426	Proteasome, alpha-subunit, N-terminal domain	6	Brugia.Pahangi_GLEAN_10002043	Brugia.Pahangi_GLEAN_10004084	Brugia.Pahangi_GLEAN_10005187	Brugia.Pahangi_GLEAN_10008125	Brugia.Pahangi_GLEAN_10008804	Brugia.Pahangi_GLEAN_10009515
	IPR000432	DNA mismatch repair protein MutS, C-terminal	5	Brugia.Pahangi_GLEAN_10001957	Brugia.Pahangi_GLEAN_10007834	Brugia.Pahangi_GLEAN_10009656	Brugia.Pahangi_GLEAN_10009996	Brugia.Pahangi_GLEAN_10010492
	IPR000433	Zinc finger, ZZ-type	5	Brugia.Pahangi_GLEAN_10003688	Brugia.Pahangi_GLEAN_10004881	Brugia.Pahangi_GLEAN_10005864	Brugia.Pahangi_GLEAN_10007277	Brugia.Pahangi_GLEAN_10008600
	IPR000436	Sushi/SCR/CCP	12	Brugia.Pahangi_GLEAN_10000877	Brugia.Pahangi_GLEAN_10001079	Brugia.Pahangi_GLEAN_10001247	Brugia.Pahangi_GLEAN_10003304	Brugia.Pahangi_GLEAN_10003672	Brugia.Pahangi_GLEAN_10004258	Brugia.Pahangi_GLEAN_10005703	Brugia.Pahangi_GLEAN_10007144	Brugia.Pahangi_GLEAN_10008081	Brugia.Pahangi_GLEAN_10008082	Brugia.Pahangi_GLEAN_10009057	Brugia.Pahangi_GLEAN_10010012
	IPR000439	Ribosomal protein L15e	1	Brugia.Pahangi_GLEAN_10007087
	IPR000445	Helix-hairpin-helix motif	2	Brugia.Pahangi_GLEAN_10008383	Brugia.Pahangi_GLEAN_10010418
	IPR000447	FAD-dependent glycerol-3-phosphate dehydrogenase	1	Brugia.Pahangi_GLEAN_10001710
	IPR000448	Rhabdovirus nucleocapsid	1	Brugia.Pahangi_GLEAN_10001887
	IPR000449	Ubiquitin-associated/translation elongation factor EF1B, N-terminal	7	Brugia.Pahangi_GLEAN_10001667	Brugia.Pahangi_GLEAN_10004541	Brugia.Pahangi_GLEAN_10005826	Brugia.Pahangi_GLEAN_10006399	Brugia.Pahangi_GLEAN_10006716	Brugia.Pahangi_GLEAN_10009936	Brugia.Pahangi_GLEAN_10010756
	IPR000454	ATPase, F0 complex, subunit C	2	Brugia.Pahangi_GLEAN_10001614	Brugia.Pahangi_GLEAN_10010364
	IPR000456	Ribosomal protein L17	2	Brugia.Pahangi_GLEAN_10006641	Brugia.Pahangi_GLEAN_10010435
	IPR000462	CDP-alcohol phosphatidyltransferase	3	Brugia.Pahangi_GLEAN_10002976	Brugia.Pahangi_GLEAN_10005735	Brugia.Pahangi_GLEAN_10009274
	IPR000463	Cytosolic fatty-acid binding	2	Brugia.Pahangi_GLEAN_10004638	Brugia.Pahangi_GLEAN_10006592
	IPR000465	XPA	1	Brugia.Pahangi_GLEAN_10002556
	IPR000467	G-patch domain	12	Brugia.Pahangi_GLEAN_10001401	Brugia.Pahangi_GLEAN_10002328	Brugia.Pahangi_GLEAN_10002805	Brugia.Pahangi_GLEAN_10002903	Brugia.Pahangi_GLEAN_10003045	Brugia.Pahangi_GLEAN_10003857	Brugia.Pahangi_GLEAN_10003887	Brugia.Pahangi_GLEAN_10007201	Brugia.Pahangi_GLEAN_10008493	Brugia.Pahangi_GLEAN_10008999	Brugia.Pahangi_GLEAN_10009763	Brugia.Pahangi_GLEAN_10009778
	IPR000469	G-protein alpha subunit, group 12	1	Brugia.Pahangi_GLEAN_10001134
	IPR000472	TGF-beta receptor/activin receptor, type I/II	1	Brugia.Pahangi_GLEAN_10009554
	IPR000473	Ribosomal protein L36	1	Brugia.Pahangi_GLEAN_10006476
	IPR000477	Reverse transcriptase	1	Brugia.Pahangi_GLEAN_10010093
	IPR000483	Cysteine-rich flanking region, C-terminal	6	Brugia.Pahangi_GLEAN_10001503	Brugia.Pahangi_GLEAN_10003272	Brugia.Pahangi_GLEAN_10003818	Brugia.Pahangi_GLEAN_10004597	Brugia.Pahangi_GLEAN_10005250	Brugia.Pahangi_GLEAN_10006939
	IPR000488	Death	4	Brugia.Pahangi_GLEAN_10004304	Brugia.Pahangi_GLEAN_10006482	Brugia.Pahangi_GLEAN_10007330	Brugia.Pahangi_GLEAN_10010289
	IPR000493	Inositol 1,4,5-trisphosphate-binding protein receptor	1	Brugia.Pahangi_GLEAN_10001872
	IPR000494	EGF receptor, L domain	2	Brugia.Pahangi_GLEAN_10006145	Brugia.Pahangi_GLEAN_10007495
	IPR000504	RNA recognition motif domain	99	Brugia.Pahangi_GLEAN_10001199	Brugia.Pahangi_GLEAN_10001214	Brugia.Pahangi_GLEAN_10001397	Brugia.Pahangi_GLEAN_10001454	Brugia.Pahangi_GLEAN_10001524	Brugia.Pahangi_GLEAN_10001574	Brugia.Pahangi_GLEAN_10001588	Brugia.Pahangi_GLEAN_10001800	Brugia.Pahangi_GLEAN_10001816	Brugia.Pahangi_GLEAN_10001837	Brugia.Pahangi_GLEAN_10001861	Brugia.Pahangi_GLEAN_10001927	Brugia.Pahangi_GLEAN_10002093	Brugia.Pahangi_GLEAN_10002128	Brugia.Pahangi_GLEAN_10002178
	IPR000509	Ribosomal protein L36e	1	Brugia.Pahangi_GLEAN_10003558
	IPR000511	Cytochrome c/c1 haem-lyase	1	Brugia.Pahangi_GLEAN_10003039
	IPR000515	Binding-protein-dependent transport systems inner membrane component	2	Brugia.Pahangi_GLEAN_10010503	Brugia.Pahangi_GLEAN_10010576
	IPR000519	P-type trefoil	1	Brugia.Pahangi_GLEAN_10010046
	IPR000529	Ribosomal protein S6	1	Brugia.Pahangi_GLEAN_10010337
	IPR000533	Tropomyosin	3	Brugia.Pahangi_GLEAN_10002549	Brugia.Pahangi_GLEAN_10002550	Brugia.Pahangi_GLEAN_10002551
	IPR000534	Semialdehyde dehydrogenase, NAD-binding	1	Brugia.Pahangi_GLEAN_10005051
	IPR000535	Major sperm protein	26	Brugia.Pahangi_GLEAN_10001675	Brugia.Pahangi_GLEAN_10001966	Brugia.Pahangi_GLEAN_10002327	Brugia.Pahangi_GLEAN_10002736	Brugia.Pahangi_GLEAN_10004005	Brugia.Pahangi_GLEAN_10004007	Brugia.Pahangi_GLEAN_10004195	Brugia.Pahangi_GLEAN_10004409	Brugia.Pahangi_GLEAN_10004632	Brugia.Pahangi_GLEAN_10005316	Brugia.Pahangi_GLEAN_10005501	Brugia.Pahangi_GLEAN_10005672	Brugia.Pahangi_GLEAN_10005808	Brugia.Pahangi_GLEAN_10006263	Brugia.Pahangi_GLEAN_10006296
	IPR000536	Nuclear hormone receptor, ligand-binding, core	20	Brugia.Pahangi_GLEAN_10000712	Brugia.Pahangi_GLEAN_10001014	Brugia.Pahangi_GLEAN_10002042	Brugia.Pahangi_GLEAN_10003817	Brugia.Pahangi_GLEAN_10004213	Brugia.Pahangi_GLEAN_10004710	Brugia.Pahangi_GLEAN_10005020	Brugia.Pahangi_GLEAN_10005150	Brugia.Pahangi_GLEAN_10005380	Brugia.Pahangi_GLEAN_10006259	Brugia.Pahangi_GLEAN_10006792	Brugia.Pahangi_GLEAN_10006964	Brugia.Pahangi_GLEAN_10007737	Brugia.Pahangi_GLEAN_10007869	Brugia.Pahangi_GLEAN_10008228
	IPR000537	UbiA prenyltransferase family	3	Brugia.Pahangi_GLEAN_10002875	Brugia.Pahangi_GLEAN_10004120	Brugia.Pahangi_GLEAN_10010442
	IPR000539	Frizzled protein	4	Brugia.Pahangi_GLEAN_10003208	Brugia.Pahangi_GLEAN_10006920	Brugia.Pahangi_GLEAN_10006925	Brugia.Pahangi_GLEAN_10007784
	IPR000541	tRNA 2-thiolation protein	1	Brugia.Pahangi_GLEAN_10009197
	IPR000542	Acyltransferase ChoActase/COT/CPT	4	Brugia.Pahangi_GLEAN_10001905	Brugia.Pahangi_GLEAN_10004484	Brugia.Pahangi_GLEAN_10008111	Brugia.Pahangi_GLEAN_10009233
	IPR000544	Octanoyltransferase	1	Brugia.Pahangi_GLEAN_10008769
	IPR000547	Clathrin, heavy chain/VPS, 7-fold repeat	4	Brugia.Pahangi_GLEAN_10003515	Brugia.Pahangi_GLEAN_10004706	Brugia.Pahangi_GLEAN_10005593	Brugia.Pahangi_GLEAN_10007714
	IPR000552	Ribosomal protein L44e	1	Brugia.Pahangi_GLEAN_10006630
	IPR000554	Ribosomal protein S7e	1	Brugia.Pahangi_GLEAN_10005937
	IPR000555	JAB1/Mov34/MPN/PAD-1	10	Brugia.Pahangi_GLEAN_10001446	Brugia.Pahangi_GLEAN_10001726	Brugia.Pahangi_GLEAN_10001727	Brugia.Pahangi_GLEAN_10002225	Brugia.Pahangi_GLEAN_10002777	Brugia.Pahangi_GLEAN_10003372	Brugia.Pahangi_GLEAN_10004059	Brugia.Pahangi_GLEAN_10005164	Brugia.Pahangi_GLEAN_10008546	Brugia.Pahangi_GLEAN_10010157
	IPR000557	Calponin repeat	8	Brugia.Pahangi_GLEAN_10002245	Brugia.Pahangi_GLEAN_10003593	Brugia.Pahangi_GLEAN_10004031	Brugia.Pahangi_GLEAN_10004712	Brugia.Pahangi_GLEAN_10004988	Brugia.Pahangi_GLEAN_10004989	Brugia.Pahangi_GLEAN_10005973	Brugia.Pahangi_GLEAN_10005974
	IPR000558	Histone H2B	3	Brugia.Pahangi_GLEAN_10001016	Brugia.Pahangi_GLEAN_10001229	Brugia.Pahangi_GLEAN_10007805
	IPR000560	Histidine phosphatase superfamily, clade-2	9	Brugia.Pahangi_GLEAN_10001269	Brugia.Pahangi_GLEAN_10002774	Brugia.Pahangi_GLEAN_10003358	Brugia.Pahangi_GLEAN_10004993	Brugia.Pahangi_GLEAN_10005182	Brugia.Pahangi_GLEAN_10007455	Brugia.Pahangi_GLEAN_10008414	Brugia.Pahangi_GLEAN_10009482	Brugia.Pahangi_GLEAN_10010842
	IPR000566	Lipocalin/cytosolic fatty-acid binding protein domain	1	Brugia.Pahangi_GLEAN_10004638
	IPR000569	HECT	11	Brugia.Pahangi_GLEAN_10000714	Brugia.Pahangi_GLEAN_10000725	Brugia.Pahangi_GLEAN_10000987	Brugia.Pahangi_GLEAN_10000988	Brugia.Pahangi_GLEAN_10002399	Brugia.Pahangi_GLEAN_10003392	Brugia.Pahangi_GLEAN_10003482	Brugia.Pahangi_GLEAN_10004569	Brugia.Pahangi_GLEAN_10005498	Brugia.Pahangi_GLEAN_10007322	Brugia.Pahangi_GLEAN_10007872
	IPR000571	Zinc finger, CCCH-type	32	Brugia.Pahangi_GLEAN_10000763	Brugia.Pahangi_GLEAN_10001307	Brugia.Pahangi_GLEAN_10001688	Brugia.Pahangi_GLEAN_10002056	Brugia.Pahangi_GLEAN_10002129	Brugia.Pahangi_GLEAN_10002265	Brugia.Pahangi_GLEAN_10002970	Brugia.Pahangi_GLEAN_10003025	Brugia.Pahangi_GLEAN_10003360	Brugia.Pahangi_GLEAN_10003361	Brugia.Pahangi_GLEAN_10003450	Brugia.Pahangi_GLEAN_10003857	Brugia.Pahangi_GLEAN_10004125	Brugia.Pahangi_GLEAN_10004390	Brugia.Pahangi_GLEAN_10004487
	IPR000573	Aconitase A/isopropylmalate dehydratase small subunit, swivel	1	Brugia.Pahangi_GLEAN_10005091
	IPR000577	Carbohydrate kinase, FGGY	3	Brugia.Pahangi_GLEAN_10001233	Brugia.Pahangi_GLEAN_10003834	Brugia.Pahangi_GLEAN_10006584
	IPR000580	TSC-22 / Dip / Bun	2	Brugia.Pahangi_GLEAN_10003010	Brugia.Pahangi_GLEAN_10008064
	IPR000582	Acyl-CoA-binding protein, ACBP	7	Brugia.Pahangi_GLEAN_10002402	Brugia.Pahangi_GLEAN_10004119	Brugia.Pahangi_GLEAN_10004661	Brugia.Pahangi_GLEAN_10006136	Brugia.Pahangi_GLEAN_10006302	Brugia.Pahangi_GLEAN_10008399	Brugia.Pahangi_GLEAN_10009468
	IPR000583	Glutamine amidotransferase, class-II	1	Brugia.Pahangi_GLEAN_10009984
	IPR000584	Voltage-dependent calcium channel, L-type, beta subunit	1	Brugia.Pahangi_GLEAN_10008702
	IPR000585	Hemopexin/matrixin	5	Brugia.Pahangi_GLEAN_10000770	Brugia.Pahangi_GLEAN_10001971	Brugia.Pahangi_GLEAN_10002222	Brugia.Pahangi_GLEAN_10007940	Brugia.Pahangi_GLEAN_10008123
	IPR000587	Creatinase	2	Brugia.Pahangi_GLEAN_10004414	Brugia.Pahangi_GLEAN_10010536
	IPR000589	Ribosomal protein S15	1	Brugia.Pahangi_GLEAN_10005330
	IPR000591	DEP domain	7	Brugia.Pahangi_GLEAN_10001770	Brugia.Pahangi_GLEAN_10002765	Brugia.Pahangi_GLEAN_10002985	Brugia.Pahangi_GLEAN_10003185	Brugia.Pahangi_GLEAN_10007475	Brugia.Pahangi_GLEAN_10008249	Brugia.Pahangi_GLEAN_10010714
	IPR000592	Ribosomal protein S27e	1	Brugia.Pahangi_GLEAN_10009738
	IPR000593	RasGAP protein, C-terminal	1	Brugia.Pahangi_GLEAN_10001707
	IPR000594	UBA/THIF-type NAD/FAD binding fold	8	Brugia.Pahangi_GLEAN_10001294	Brugia.Pahangi_GLEAN_10001898	Brugia.Pahangi_GLEAN_10004108	Brugia.Pahangi_GLEAN_10004600	Brugia.Pahangi_GLEAN_10004922	Brugia.Pahangi_GLEAN_10005886	Brugia.Pahangi_GLEAN_10006016	Brugia.Pahangi_GLEAN_10008652
	IPR000595	Cyclic nucleotide-binding domain	11	Brugia.Pahangi_GLEAN_10002261	Brugia.Pahangi_GLEAN_10002317	Brugia.Pahangi_GLEAN_10003185	Brugia.Pahangi_GLEAN_10003485	Brugia.Pahangi_GLEAN_10003582	Brugia.Pahangi_GLEAN_10005246	Brugia.Pahangi_GLEAN_10006836	Brugia.Pahangi_GLEAN_10006934	Brugia.Pahangi_GLEAN_10009765	Brugia.Pahangi_GLEAN_10009826	Brugia.Pahangi_GLEAN_10010087
	IPR000597	Ribosomal protein L3	1	Brugia.Pahangi_GLEAN_10007388
	IPR000602	Glycoside hydrolase, family 38, core	5	Brugia.Pahangi_GLEAN_10002900	Brugia.Pahangi_GLEAN_10006214	Brugia.Pahangi_GLEAN_10006312	Brugia.Pahangi_GLEAN_10007832	Brugia.Pahangi_GLEAN_10008076
	IPR000608	Ubiquitin-conjugating enzyme, E2	20	Brugia.Pahangi_GLEAN_10001052	Brugia.Pahangi_GLEAN_10001689	Brugia.Pahangi_GLEAN_10002286	Brugia.Pahangi_GLEAN_10002524	Brugia.Pahangi_GLEAN_10003658	Brugia.Pahangi_GLEAN_10004435	Brugia.Pahangi_GLEAN_10005154	Brugia.Pahangi_GLEAN_10005157	Brugia.Pahangi_GLEAN_10005262	Brugia.Pahangi_GLEAN_10005620	Brugia.Pahangi_GLEAN_10005661	Brugia.Pahangi_GLEAN_10006015	Brugia.Pahangi_GLEAN_10006620	Brugia.Pahangi_GLEAN_10006797	Brugia.Pahangi_GLEAN_10006903
	IPR000611	Neuropeptide Y receptor	3	Brugia.Pahangi_GLEAN_10002967	Brugia.Pahangi_GLEAN_10003378	Brugia.Pahangi_GLEAN_10005227
	IPR000612	Proteolipid membrane potential modulator	1	Brugia.Pahangi_GLEAN_10008958
	IPR000615	Bestrophin	8	Brugia.Pahangi_GLEAN_10001404	Brugia.Pahangi_GLEAN_10001832	Brugia.Pahangi_GLEAN_10001866	Brugia.Pahangi_GLEAN_10002719	Brugia.Pahangi_GLEAN_10004103	Brugia.Pahangi_GLEAN_10006513	Brugia.Pahangi_GLEAN_10007223	Brugia.Pahangi_GLEAN_10010205
	IPR000620	Drug/metabolite transporter	1	Brugia.Pahangi_GLEAN_10006004
	IPR000626	Ubiquitin	12	Brugia.Pahangi_GLEAN_10002191	Brugia.Pahangi_GLEAN_10003507	Brugia.Pahangi_GLEAN_10003655	Brugia.Pahangi_GLEAN_10005416	Brugia.Pahangi_GLEAN_10005740	Brugia.Pahangi_GLEAN_10006015	Brugia.Pahangi_GLEAN_10006907	Brugia.Pahangi_GLEAN_10007028	Brugia.Pahangi_GLEAN_10008458	Brugia.Pahangi_GLEAN_10009144	Brugia.Pahangi_GLEAN_10009993	Brugia.Pahangi_GLEAN_10010756
	IPR000627	Intradiol ring-cleavage dioxygenase, C-terminal	1	Brugia.Pahangi_GLEAN_10010545
	IPR000629	RNA helicase, ATP-dependent, DEAD-box, conserved site	21	Brugia.Pahangi_GLEAN_10001289	Brugia.Pahangi_GLEAN_10001426	Brugia.Pahangi_GLEAN_10002019	Brugia.Pahangi_GLEAN_10002782	Brugia.Pahangi_GLEAN_10002878	Brugia.Pahangi_GLEAN_10003223	Brugia.Pahangi_GLEAN_10004039	Brugia.Pahangi_GLEAN_10004879	Brugia.Pahangi_GLEAN_10005403	Brugia.Pahangi_GLEAN_10005500	Brugia.Pahangi_GLEAN_10005833	Brugia.Pahangi_GLEAN_10005966	Brugia.Pahangi_GLEAN_10006007	Brugia.Pahangi_GLEAN_10006323	Brugia.Pahangi_GLEAN_10006512
	IPR000630	Ribosomal protein S8	2	Brugia.Pahangi_GLEAN_10001154	Brugia.Pahangi_GLEAN_10001156
	IPR000631	Uncharacterised domain, carbohydrate kinase-related	2	Brugia.Pahangi_GLEAN_10007044	Brugia.Pahangi_GLEAN_10007045
	IPR000634	Serine/threonine dehydratase, pyridoxal-phosphate-binding site	1	Brugia.Pahangi_GLEAN_10006700
	IPR000639	Epoxide hydrolase-like	1	Brugia.Pahangi_GLEAN_10006437
	IPR000640	Translation elongation factor EFG/EF2, C-terminal	9	Brugia.Pahangi_GLEAN_10001222	Brugia.Pahangi_GLEAN_10003170	Brugia.Pahangi_GLEAN_10005875	Brugia.Pahangi_GLEAN_10007537	Brugia.Pahangi_GLEAN_10008913	Brugia.Pahangi_GLEAN_10009549	Brugia.Pahangi_GLEAN_10010339	Brugia.Pahangi_GLEAN_10010343	Brugia.Pahangi_GLEAN_10010430
	IPR000642	Peptidase M41	4	Brugia.Pahangi_GLEAN_10003147	Brugia.Pahangi_GLEAN_10003914	Brugia.Pahangi_GLEAN_10007064	Brugia.Pahangi_GLEAN_10010516
	IPR000644	Cystathionine beta-synthase, core	11	Brugia.Pahangi_GLEAN_10002160	Brugia.Pahangi_GLEAN_10002449	Brugia.Pahangi_GLEAN_10003048	Brugia.Pahangi_GLEAN_10003956	Brugia.Pahangi_GLEAN_10004284	Brugia.Pahangi_GLEAN_10008015	Brugia.Pahangi_GLEAN_10008293	Brugia.Pahangi_GLEAN_10009321	Brugia.Pahangi_GLEAN_10010325	Brugia.Pahangi_GLEAN_10010477	Brugia.Pahangi_GLEAN_10010740
	IPR000647	CTF transcription factor/nuclear factor 1	1	Brugia.Pahangi_GLEAN_10008330
	IPR000648	Oxysterol-binding protein	8	Brugia.Pahangi_GLEAN_10002851	Brugia.Pahangi_GLEAN_10002918	Brugia.Pahangi_GLEAN_10003676	Brugia.Pahangi_GLEAN_10003677	Brugia.Pahangi_GLEAN_10003715	Brugia.Pahangi_GLEAN_10006357	Brugia.Pahangi_GLEAN_10006358	Brugia.Pahangi_GLEAN_10007911
	IPR000649	Initiation factor 2B-related	4	Brugia.Pahangi_GLEAN_10003107	Brugia.Pahangi_GLEAN_10003108	Brugia.Pahangi_GLEAN_10005007	Brugia.Pahangi_GLEAN_10005248
	IPR000651	Ras-like guanine nucleotide exchange factor, N-terminal	6	Brugia.Pahangi_GLEAN_10001086	Brugia.Pahangi_GLEAN_10003185	Brugia.Pahangi_GLEAN_10008788	Brugia.Pahangi_GLEAN_10009426	Brugia.Pahangi_GLEAN_10009826	Brugia.Pahangi_GLEAN_10009832
	IPR000652	Triosephosphate isomerase	2	Brugia.Pahangi_GLEAN_10001674	Brugia.Pahangi_GLEAN_10010395
	IPR000654	G-protein alpha subunit, group Q	1	Brugia.Pahangi_GLEAN_10008913
	IPR000659	Pyridoxamine 5'-phosphate oxidase	1	Brugia.Pahangi_GLEAN_10007998
	IPR000664	Lethal(2) giant larvae protein	1	Brugia.Pahangi_GLEAN_10002684
	IPR000668	Peptidase C1A, papain C-terminal	17	Brugia.Pahangi_GLEAN_10000896	Brugia.Pahangi_GLEAN_10000943	Brugia.Pahangi_GLEAN_10001589	Brugia.Pahangi_GLEAN_10002217	Brugia.Pahangi_GLEAN_10002218	Brugia.Pahangi_GLEAN_10003651	Brugia.Pahangi_GLEAN_10005674	Brugia.Pahangi_GLEAN_10005675	Brugia.Pahangi_GLEAN_10005676	Brugia.Pahangi_GLEAN_10005678	Brugia.Pahangi_GLEAN_10005679	Brugia.Pahangi_GLEAN_10005814	Brugia.Pahangi_GLEAN_10006668	Brugia.Pahangi_GLEAN_10006669	Brugia.Pahangi_GLEAN_10006718
	IPR000672	Tetrahydrofolate dehydrogenase/cyclohydrolase	1	Brugia.Pahangi_GLEAN_10010639
	IPR000679	Zinc finger, GATA-type	4	Brugia.Pahangi_GLEAN_10003337	Brugia.Pahangi_GLEAN_10005450	Brugia.Pahangi_GLEAN_10007401	Brugia.Pahangi_GLEAN_10008648
	IPR000682	Protein-L-isoaspartate(D-aspartate) O-methyltransferase	3	Brugia.Pahangi_GLEAN_10003921	Brugia.Pahangi_GLEAN_10006419	Brugia.Pahangi_GLEAN_10008777
	IPR000687	RIO kinase	3	Brugia.Pahangi_GLEAN_10000911	Brugia.Pahangi_GLEAN_10002613	Brugia.Pahangi_GLEAN_10005839
	IPR000690	Zinc finger, C2H2-type matrin	3	Brugia.Pahangi_GLEAN_10006586	Brugia.Pahangi_GLEAN_10008401	Brugia.Pahangi_GLEAN_10008878
	IPR000692	Fibrillarin	1	Brugia.Pahangi_GLEAN_10005556
	IPR000695	ATPase, P-type, H+ transporting proton pump	1	Brugia.Pahangi_GLEAN_10009695
	IPR000697	EVH1	3	Brugia.Pahangi_GLEAN_10001286	Brugia.Pahangi_GLEAN_10005356	Brugia.Pahangi_GLEAN_10006496
	IPR000698	Arrestin	1	Brugia.Pahangi_GLEAN_10009391
	IPR000699	Intracellular calcium-release channel	3	Brugia.Pahangi_GLEAN_10001872	Brugia.Pahangi_GLEAN_10001959	Brugia.Pahangi_GLEAN_10009132
	IPR000700	PAS-associated, C-terminal	1	Brugia.Pahangi_GLEAN_10006836
	IPR000701	Succinate dehydrogenase/Fumarate reductase, transmembrane subunit	1	Brugia.Pahangi_GLEAN_10008425
	IPR000704	Casein kinase II, regulatory subunit	2	Brugia.Pahangi_GLEAN_10005757	Brugia.Pahangi_GLEAN_10008130
	IPR000705	Galactokinase	1	Brugia.Pahangi_GLEAN_10005336
	IPR000711	ATPase, F1 complex, OSCP/delta subunit	2	Brugia.Pahangi_GLEAN_10009747	Brugia.Pahangi_GLEAN_10009749
	IPR000712	Apoptosis regulator, Bcl-2, BH	1	Brugia.Pahangi_GLEAN_10008426
	IPR000713	Mur ligase, N-terminal	1	Brugia.Pahangi_GLEAN_10010627
	IPR000715	Glycosyl transferase, family 4	2	Brugia.Pahangi_GLEAN_10003418	Brugia.Pahangi_GLEAN_10010550
	IPR000716	Thyroglobulin type-1	4	Brugia.Pahangi_GLEAN_10001599	Brugia.Pahangi_GLEAN_10001998	Brugia.Pahangi_GLEAN_10007549	Brugia.Pahangi_GLEAN_10008887
	IPR000717	Proteasome component (PCI) domain	14	Brugia.Pahangi_GLEAN_10001139	Brugia.Pahangi_GLEAN_10001530	Brugia.Pahangi_GLEAN_10001663	Brugia.Pahangi_GLEAN_10002522	Brugia.Pahangi_GLEAN_10002592	Brugia.Pahangi_GLEAN_10002677	Brugia.Pahangi_GLEAN_10005320	Brugia.Pahangi_GLEAN_10006530	Brugia.Pahangi_GLEAN_10006757	Brugia.Pahangi_GLEAN_10007056	Brugia.Pahangi_GLEAN_10007091	Brugia.Pahangi_GLEAN_10007731	Brugia.Pahangi_GLEAN_10007740	Brugia.Pahangi_GLEAN_10010000
	IPR000718	Peptidase M13, neprilysin	7	Brugia.Pahangi_GLEAN_10001496	Brugia.Pahangi_GLEAN_10002264	Brugia.Pahangi_GLEAN_10003368	Brugia.Pahangi_GLEAN_10005849	Brugia.Pahangi_GLEAN_10008157	Brugia.Pahangi_GLEAN_10008158	Brugia.Pahangi_GLEAN_10008159
	IPR000719	Protein kinase, catalytic domain	266	Brugia.Pahangi_GLEAN_10000810	Brugia.Pahangi_GLEAN_10000878	Brugia.Pahangi_GLEAN_10000897	Brugia.Pahangi_GLEAN_10000900	Brugia.Pahangi_GLEAN_10000928	Brugia.Pahangi_GLEAN_10000942	Brugia.Pahangi_GLEAN_10001149	Brugia.Pahangi_GLEAN_10001274	Brugia.Pahangi_GLEAN_10001301	Brugia.Pahangi_GLEAN_10001317	Brugia.Pahangi_GLEAN_10001389	Brugia.Pahangi_GLEAN_10001400	Brugia.Pahangi_GLEAN_10001412	Brugia.Pahangi_GLEAN_10001482	Brugia.Pahangi_GLEAN_10001498
	IPR000720	Peptidyl-glycine alpha-amidating monooxygenase	3	Brugia.Pahangi_GLEAN_10001558	Brugia.Pahangi_GLEAN_10003259	Brugia.Pahangi_GLEAN_10004754
	IPR000722	RNA polymerase, alpha subunit	4	Brugia.Pahangi_GLEAN_10008384	Brugia.Pahangi_GLEAN_10010551	Brugia.Pahangi_GLEAN_10010552	Brugia.Pahangi_GLEAN_10010745
	IPR000727	Target SNARE coiled-coil domain	11	Brugia.Pahangi_GLEAN_10002051	Brugia.Pahangi_GLEAN_10002116	Brugia.Pahangi_GLEAN_10003049	Brugia.Pahangi_GLEAN_10003490	Brugia.Pahangi_GLEAN_10003787	Brugia.Pahangi_GLEAN_10004617	Brugia.Pahangi_GLEAN_10005419	Brugia.Pahangi_GLEAN_10005819	Brugia.Pahangi_GLEAN_10006852	Brugia.Pahangi_GLEAN_10006875	Brugia.Pahangi_GLEAN_10007402
	IPR000728	AIR synthase-related protein	2	Brugia.Pahangi_GLEAN_10010486	Brugia.Pahangi_GLEAN_10010505
	IPR000730	Proliferating cell nuclear antigen, PCNA	1	Brugia.Pahangi_GLEAN_10003284
	IPR000731	Sterol-sensing domain	24	Brugia.Pahangi_GLEAN_10001702	Brugia.Pahangi_GLEAN_10002384	Brugia.Pahangi_GLEAN_10002785	Brugia.Pahangi_GLEAN_10002829	Brugia.Pahangi_GLEAN_10003624	Brugia.Pahangi_GLEAN_10003631	Brugia.Pahangi_GLEAN_10004268	Brugia.Pahangi_GLEAN_10004783	Brugia.Pahangi_GLEAN_10004875	Brugia.Pahangi_GLEAN_10004960	Brugia.Pahangi_GLEAN_10005253	Brugia.Pahangi_GLEAN_10005815	Brugia.Pahangi_GLEAN_10006720	Brugia.Pahangi_GLEAN_10006753	Brugia.Pahangi_GLEAN_10007754
	IPR000738	WHEP-TRS	2	Brugia.Pahangi_GLEAN_10002664	Brugia.Pahangi_GLEAN_10007090
	IPR000740	GrpE nucleotide exchange factor	2	Brugia.Pahangi_GLEAN_10004973	Brugia.Pahangi_GLEAN_10010321
	IPR000741	Fructose-bisphosphate aldolase, class-I	2	Brugia.Pahangi_GLEAN_10003839	Brugia.Pahangi_GLEAN_10004977
	IPR000742	Epidermal growth factor-like domain	51	Brugia.Pahangi_GLEAN_10000708	Brugia.Pahangi_GLEAN_10000841	Brugia.Pahangi_GLEAN_10000948	Brugia.Pahangi_GLEAN_10001604	Brugia.Pahangi_GLEAN_10001634	Brugia.Pahangi_GLEAN_10001752	Brugia.Pahangi_GLEAN_10001753	Brugia.Pahangi_GLEAN_10001790	Brugia.Pahangi_GLEAN_10002102	Brugia.Pahangi_GLEAN_10002202	Brugia.Pahangi_GLEAN_10003030	Brugia.Pahangi_GLEAN_10003660	Brugia.Pahangi_GLEAN_10003684	Brugia.Pahangi_GLEAN_10003712	Brugia.Pahangi_GLEAN_10003879
	IPR000744	NSF attachment protein	2	Brugia.Pahangi_GLEAN_10004341	Brugia.Pahangi_GLEAN_10008765
	IPR000749	ATP:guanido phosphotransferase	1	Brugia.Pahangi_GLEAN_10001960
	IPR000751	M-phase inducer phosphatase	2	Brugia.Pahangi_GLEAN_10003539	Brugia.Pahangi_GLEAN_10003541
	IPR000754	Ribosomal protein S9	3	Brugia.Pahangi_GLEAN_10004067	Brugia.Pahangi_GLEAN_10005075	Brugia.Pahangi_GLEAN_10009090
	IPR000756	Diacylglycerol kinase, accessory domain	2	Brugia.Pahangi_GLEAN_10009009	Brugia.Pahangi_GLEAN_10010305
	IPR000760	Inositol monophosphatase	4	Brugia.Pahangi_GLEAN_10004851	Brugia.Pahangi_GLEAN_10005752	Brugia.Pahangi_GLEAN_10010222	Brugia.Pahangi_GLEAN_10010522
	IPR000764	Uridine kinase	2	Brugia.Pahangi_GLEAN_10001644	Brugia.Pahangi_GLEAN_10009064
	IPR000770	SAND domain	1	Brugia.Pahangi_GLEAN_10009909
	IPR000772	Ricin B lectin domain	8	Brugia.Pahangi_GLEAN_10001538	Brugia.Pahangi_GLEAN_10004201	Brugia.Pahangi_GLEAN_10005395	Brugia.Pahangi_GLEAN_10006516	Brugia.Pahangi_GLEAN_10008616	Brugia.Pahangi_GLEAN_10008809	Brugia.Pahangi_GLEAN_10008903	Brugia.Pahangi_GLEAN_10009106
	IPR000781	Enhancer of rudimentary	1	Brugia.Pahangi_GLEAN_10002295
	IPR000782	FAS1 domain	2	Brugia.Pahangi_GLEAN_10005204	Brugia.Pahangi_GLEAN_10008260
	IPR000783	RNA polymerase, subunit H/Rpb5 C-terminal	1	Brugia.Pahangi_GLEAN_10001036
	IPR000788	Ribonucleotide reductase large subunit, C-terminal	2	Brugia.Pahangi_GLEAN_10000902	Brugia.Pahangi_GLEAN_10010577
	IPR000793	ATPase, F1/V1/A1 complex, alpha/beta subunit, C-terminal	5	Brugia.Pahangi_GLEAN_10002951	Brugia.Pahangi_GLEAN_10005476	Brugia.Pahangi_GLEAN_10006421	Brugia.Pahangi_GLEAN_10010435	Brugia.Pahangi_GLEAN_10010575
	IPR000794	Beta-ketoacyl synthase	6	Brugia.Pahangi_GLEAN_10001817	Brugia.Pahangi_GLEAN_10002379	Brugia.Pahangi_GLEAN_10002380	Brugia.Pahangi_GLEAN_10002381	Brugia.Pahangi_GLEAN_10004053	Brugia.Pahangi_GLEAN_10010601
	IPR000795	Protein synthesis factor, GTP-binding	23	Brugia.Pahangi_GLEAN_10001222	Brugia.Pahangi_GLEAN_10001303	Brugia.Pahangi_GLEAN_10002494	Brugia.Pahangi_GLEAN_10003170	Brugia.Pahangi_GLEAN_10003319	Brugia.Pahangi_GLEAN_10003524	Brugia.Pahangi_GLEAN_10004199	Brugia.Pahangi_GLEAN_10004768	Brugia.Pahangi_GLEAN_10005751	Brugia.Pahangi_GLEAN_10005875	Brugia.Pahangi_GLEAN_10006117	Brugia.Pahangi_GLEAN_10006550	Brugia.Pahangi_GLEAN_10007074	Brugia.Pahangi_GLEAN_10007537	Brugia.Pahangi_GLEAN_10008558
	IPR000796	Aspartate/other aminotransferase	1	Brugia.Pahangi_GLEAN_10005541
	IPR000798	Ezrin/radixin/moesin family	6	Brugia.Pahangi_GLEAN_10004169	Brugia.Pahangi_GLEAN_10005251	Brugia.Pahangi_GLEAN_10005425	Brugia.Pahangi_GLEAN_10006180	Brugia.Pahangi_GLEAN_10006191	Brugia.Pahangi_GLEAN_10008434
	IPR000800	Notch domain	4	Brugia.Pahangi_GLEAN_10001753	Brugia.Pahangi_GLEAN_10006784	Brugia.Pahangi_GLEAN_10008059	Brugia.Pahangi_GLEAN_10010278
	IPR000801	Putative esterase	1	Brugia.Pahangi_GLEAN_10001257
	IPR000804	Clathrin adaptor complex, small chain	2	Brugia.Pahangi_GLEAN_10005957	Brugia.Pahangi_GLEAN_10006646
	IPR000806	Rab GDI protein	1	Brugia.Pahangi_GLEAN_10003213
	IPR000808	Mrp, conserved site	1	Brugia.Pahangi_GLEAN_10004052
	IPR000811	Glycosyl transferase, family 35	1	Brugia.Pahangi_GLEAN_10002532
	IPR000812	Transcription factor TFIIB	2	Brugia.Pahangi_GLEAN_10006853	Brugia.Pahangi_GLEAN_10007179
	IPR000814	TATA-box binding protein	2	Brugia.Pahangi_GLEAN_10003257	Brugia.Pahangi_GLEAN_10007358
	IPR000818	TEA/ATTS	1	Brugia.Pahangi_GLEAN_10008246
	IPR000819	Peptidase M17, leucyl aminopeptidase, C-terminal	4	Brugia.Pahangi_GLEAN_10001144	Brugia.Pahangi_GLEAN_10005885	Brugia.Pahangi_GLEAN_10007821	Brugia.Pahangi_GLEAN_10010544
	IPR000832	GPCR, family 2, secretin-like	4	Brugia.Pahangi_GLEAN_10002123	Brugia.Pahangi_GLEAN_10008487	Brugia.Pahangi_GLEAN_10009458	Brugia.Pahangi_GLEAN_10010014
	IPR000834	Peptidase M14, carboxypeptidase A	7	Brugia.Pahangi_GLEAN_10000931	Brugia.Pahangi_GLEAN_10001941	Brugia.Pahangi_GLEAN_10004335	Brugia.Pahangi_GLEAN_10005701	Brugia.Pahangi_GLEAN_10006126	Brugia.Pahangi_GLEAN_10006127	Brugia.Pahangi_GLEAN_10010751
	IPR000836	Phosphoribosyltransferase	5	Brugia.Pahangi_GLEAN_10000766	Brugia.Pahangi_GLEAN_10003121	Brugia.Pahangi_GLEAN_10003598	Brugia.Pahangi_GLEAN_10005063	Brugia.Pahangi_GLEAN_10010341
	IPR000842	Phosphoribosyl pyrophosphate synthetase, conserved site	1	Brugia.Pahangi_GLEAN_10003121
	IPR000845	Nucleoside phosphorylase domain	3	Brugia.Pahangi_GLEAN_10001651	Brugia.Pahangi_GLEAN_10002045	Brugia.Pahangi_GLEAN_10003440
	IPR000846	Dihydrodipicolinate reductase, N-terminal	1	Brugia.Pahangi_GLEAN_10010458
	IPR000850	Adenylate kinase	4	Brugia.Pahangi_GLEAN_10005444	Brugia.Pahangi_GLEAN_10007415	Brugia.Pahangi_GLEAN_10008163	Brugia.Pahangi_GLEAN_10009334
	IPR000851	Ribosomal protein S5	4	Brugia.Pahangi_GLEAN_10003967	Brugia.Pahangi_GLEAN_10007055	Brugia.Pahangi_GLEAN_10008627	Brugia.Pahangi_GLEAN_10010432
	IPR000857	MyTH4 domain	4	Brugia.Pahangi_GLEAN_10003398	Brugia.Pahangi_GLEAN_10003629	Brugia.Pahangi_GLEAN_10003630	Brugia.Pahangi_GLEAN_10006830
	IPR000859	CUB	20	Brugia.Pahangi_GLEAN_10001327	Brugia.Pahangi_GLEAN_10001723	Brugia.Pahangi_GLEAN_10001968	Brugia.Pahangi_GLEAN_10002537	Brugia.Pahangi_GLEAN_10003021	Brugia.Pahangi_GLEAN_10003704	Brugia.Pahangi_GLEAN_10004429	Brugia.Pahangi_GLEAN_10005204	Brugia.Pahangi_GLEAN_10005703	Brugia.Pahangi_GLEAN_10005991	Brugia.Pahangi_GLEAN_10006420	Brugia.Pahangi_GLEAN_10006946	Brugia.Pahangi_GLEAN_10007117	Brugia.Pahangi_GLEAN_10007249	Brugia.Pahangi_GLEAN_10008479
	IPR000860	Tetrapyrrole biosynthesis, hydroxymethylbilane synthase	1	Brugia.Pahangi_GLEAN_10010649
	IPR000863	Sulfotransferase domain	4	Brugia.Pahangi_GLEAN_10003935	Brugia.Pahangi_GLEAN_10006079	Brugia.Pahangi_GLEAN_10009218	Brugia.Pahangi_GLEAN_10010291
	IPR000866	Alkyl hydroperoxide reductase subunit C/ Thiol specific antioxidant	4	Brugia.Pahangi_GLEAN_10002114	Brugia.Pahangi_GLEAN_10005079	Brugia.Pahangi_GLEAN_10009385	Brugia.Pahangi_GLEAN_10010518
	IPR000868	Isochorismatase-like	1	Brugia.Pahangi_GLEAN_10000724
	IPR000871	Beta-lactamase, class-A/D	1	Brugia.Pahangi_GLEAN_10000930
	IPR000872	Tafazzin	2	Brugia.Pahangi_GLEAN_10009758	Brugia.Pahangi_GLEAN_10009760
	IPR000873	AMP-dependent synthetase/ligase	16	Brugia.Pahangi_GLEAN_10001492	Brugia.Pahangi_GLEAN_10001605	Brugia.Pahangi_GLEAN_10001612	Brugia.Pahangi_GLEAN_10001758	Brugia.Pahangi_GLEAN_10001817	Brugia.Pahangi_GLEAN_10001903	Brugia.Pahangi_GLEAN_10001970	Brugia.Pahangi_GLEAN_10003686	Brugia.Pahangi_GLEAN_10004626	Brugia.Pahangi_GLEAN_10006199	Brugia.Pahangi_GLEAN_10006402	Brugia.Pahangi_GLEAN_10006527	Brugia.Pahangi_GLEAN_10007922	Brugia.Pahangi_GLEAN_10009072	Brugia.Pahangi_GLEAN_10009714
	IPR000876	Ribosomal protein S4e	1	Brugia.Pahangi_GLEAN_10009946
	IPR000878	Tetrapyrrole methylase	1	Brugia.Pahangi_GLEAN_10007159
	IPR000883	Cytochrome c oxidase, subunit I	1	Brugia.Pahangi_GLEAN_10010441
	IPR000884	Thrombospondin, type 1 repeat	25	Brugia.Pahangi_GLEAN_10001049	Brugia.Pahangi_GLEAN_10001074	Brugia.Pahangi_GLEAN_10001361	Brugia.Pahangi_GLEAN_10001569	Brugia.Pahangi_GLEAN_10001570	Brugia.Pahangi_GLEAN_10002292	Brugia.Pahangi_GLEAN_10002373	Brugia.Pahangi_GLEAN_10003627	Brugia.Pahangi_GLEAN_10003628	Brugia.Pahangi_GLEAN_10003704	Brugia.Pahangi_GLEAN_10004534	Brugia.Pahangi_GLEAN_10004651	Brugia.Pahangi_GLEAN_10004652	Brugia.Pahangi_GLEAN_10005204	Brugia.Pahangi_GLEAN_10005277
	IPR000888	dTDP-4-dehydrorhamnose 3,5-epimerase-related	1	Brugia.Pahangi_GLEAN_10006218
	IPR000889	Glutathione peroxidase	3	Brugia.Pahangi_GLEAN_10000807	Brugia.Pahangi_GLEAN_10006725	Brugia.Pahangi_GLEAN_10010074
	IPR000892	Ribosomal protein S26e	1	Brugia.Pahangi_GLEAN_10009593
	IPR000897	Signal recognition particle, SRP54 subunit, GTPase	4	Brugia.Pahangi_GLEAN_10005053	Brugia.Pahangi_GLEAN_10008871	Brugia.Pahangi_GLEAN_10009698	Brugia.Pahangi_GLEAN_10010609
	IPR000898	Indoleamine 2,3-dioxygenase	1	Brugia.Pahangi_GLEAN_10007030
	IPR000900	Nebulin 35 residue motif	1	Brugia.Pahangi_GLEAN_10006188
	IPR000903	Myristoyl-CoA:protein N-myristoyltransferase	1	Brugia.Pahangi_GLEAN_10001856
	IPR000904	SEC7-like	5	Brugia.Pahangi_GLEAN_10005695	Brugia.Pahangi_GLEAN_10006728	Brugia.Pahangi_GLEAN_10008629	Brugia.Pahangi_GLEAN_10008851	Brugia.Pahangi_GLEAN_10009163
	IPR000905	Peptidase M22, glycoprotease	4	Brugia.Pahangi_GLEAN_10005326	Brugia.Pahangi_GLEAN_10008746	Brugia.Pahangi_GLEAN_10010507	Brugia.Pahangi_GLEAN_10010621
	IPR000906	ZU5	3	Brugia.Pahangi_GLEAN_10002865	Brugia.Pahangi_GLEAN_10007330	Brugia.Pahangi_GLEAN_10009622
	IPR000909	Phospholipase C, phosphatidylinositol-specific , X domain	8	Brugia.Pahangi_GLEAN_10003959	Brugia.Pahangi_GLEAN_10004152	Brugia.Pahangi_GLEAN_10005397	Brugia.Pahangi_GLEAN_10006842	Brugia.Pahangi_GLEAN_10007299	Brugia.Pahangi_GLEAN_10008798	Brugia.Pahangi_GLEAN_10009253	Brugia.Pahangi_GLEAN_10010262
	IPR000911	Ribosomal protein L11	3	Brugia.Pahangi_GLEAN_10004180	Brugia.Pahangi_GLEAN_10007042	Brugia.Pahangi_GLEAN_10010553
	IPR000915	Ribosomal protein L6E	1	Brugia.Pahangi_GLEAN_10005778
	IPR000917	Sulfatase	2	Brugia.Pahangi_GLEAN_10002362	Brugia.Pahangi_GLEAN_10005926
	IPR000922	D-galactoside/L-rhamnose binding SUEL lectin domain	2	Brugia.Pahangi_GLEAN_10002977	Brugia.Pahangi_GLEAN_10009458
	IPR000924	Glutamyl/glutaminyl-tRNA synthetase, class Ib	8	Brugia.Pahangi_GLEAN_10001863	Brugia.Pahangi_GLEAN_10002664	Brugia.Pahangi_GLEAN_10006461	Brugia.Pahangi_GLEAN_10006462	Brugia.Pahangi_GLEAN_10006748	Brugia.Pahangi_GLEAN_10010366	Brugia.Pahangi_GLEAN_10010368	Brugia.Pahangi_GLEAN_10010375
	IPR000926	GTP cyclohydrolase II, RibA	1	Brugia.Pahangi_GLEAN_10010482
	IPR000928	SNAP-25	1	Brugia.Pahangi_GLEAN_10006852
	IPR000933	Glycoside hydrolase, family 29	1	Brugia.Pahangi_GLEAN_10006025
	IPR000938	CAP Gly-rich domain	3	Brugia.Pahangi_GLEAN_10004929	Brugia.Pahangi_GLEAN_10006418	Brugia.Pahangi_GLEAN_10008419
	IPR000940	Methyltransferase, NNMT/PNMT/TEMT	2	Brugia.Pahangi_GLEAN_10001973	Brugia.Pahangi_GLEAN_10004123
	IPR000941	Enolase	1	Brugia.Pahangi_GLEAN_10004858
	IPR000943	RNA polymerase sigma-70 factor	2	Brugia.Pahangi_GLEAN_10010383	Brugia.Pahangi_GLEAN_10010406
	IPR000945	Dopamine-beta-monooxygenase	1	Brugia.Pahangi_GLEAN_10006115
	IPR000949	ELM2 domain	4	Brugia.Pahangi_GLEAN_10000983	Brugia.Pahangi_GLEAN_10003337	Brugia.Pahangi_GLEAN_10005450	Brugia.Pahangi_GLEAN_10006632
	IPR000953	Chromo domain/shadow	9	Brugia.Pahangi_GLEAN_10000843	Brugia.Pahangi_GLEAN_10001193	Brugia.Pahangi_GLEAN_10002437	Brugia.Pahangi_GLEAN_10002901	Brugia.Pahangi_GLEAN_10003260	Brugia.Pahangi_GLEAN_10003563	Brugia.Pahangi_GLEAN_10007241	Brugia.Pahangi_GLEAN_10008921	Brugia.Pahangi_GLEAN_10010701
	IPR000959	POLO box duplicated domain	1	Brugia.Pahangi_GLEAN_10003665
	IPR000960	Flavin monooxygenase FMO	2	Brugia.Pahangi_GLEAN_10002698	Brugia.Pahangi_GLEAN_10009319
	IPR000961	AGC-kinase, C-terminal	15	Brugia.Pahangi_GLEAN_10000776	Brugia.Pahangi_GLEAN_10002115	Brugia.Pahangi_GLEAN_10002723	Brugia.Pahangi_GLEAN_10002735	Brugia.Pahangi_GLEAN_10002769	Brugia.Pahangi_GLEAN_10002900	Brugia.Pahangi_GLEAN_10004644	Brugia.Pahangi_GLEAN_10005223	Brugia.Pahangi_GLEAN_10005508	Brugia.Pahangi_GLEAN_10006698	Brugia.Pahangi_GLEAN_10006851	Brugia.Pahangi_GLEAN_10007846	Brugia.Pahangi_GLEAN_10009556	Brugia.Pahangi_GLEAN_10009607	Brugia.Pahangi_GLEAN_10010087
	IPR000962	Zinc finger, DksA/TraR C4-type	1	Brugia.Pahangi_GLEAN_10005074
	IPR000967	Zinc finger, NF-X1-type	1	Brugia.Pahangi_GLEAN_10002954
	IPR000971	Globin, subset	10	Brugia.Pahangi_GLEAN_10002727	Brugia.Pahangi_GLEAN_10003789	Brugia.Pahangi_GLEAN_10003790	Brugia.Pahangi_GLEAN_10005303	Brugia.Pahangi_GLEAN_10005901	Brugia.Pahangi_GLEAN_10005995	Brugia.Pahangi_GLEAN_10006029	Brugia.Pahangi_GLEAN_10007088	Brugia.Pahangi_GLEAN_10008914	Brugia.Pahangi_GLEAN_10009625
	IPR000977	DNA ligase, ATP-dependent	2	Brugia.Pahangi_GLEAN_10001433	Brugia.Pahangi_GLEAN_10006101
	IPR000979	Phosphodiesterase MJ0936	1	Brugia.Pahangi_GLEAN_10007859
	IPR000980	SH2 domain	43	Brugia.Pahangi_GLEAN_10001169	Brugia.Pahangi_GLEAN_10001274	Brugia.Pahangi_GLEAN_10001301	Brugia.Pahangi_GLEAN_10001672	Brugia.Pahangi_GLEAN_10001977	Brugia.Pahangi_GLEAN_10002136	Brugia.Pahangi_GLEAN_10003102	Brugia.Pahangi_GLEAN_10003254	Brugia.Pahangi_GLEAN_10003771	Brugia.Pahangi_GLEAN_10003976	Brugia.Pahangi_GLEAN_10004062	Brugia.Pahangi_GLEAN_10004337	Brugia.Pahangi_GLEAN_10004563	Brugia.Pahangi_GLEAN_10004625	Brugia.Pahangi_GLEAN_10005111
	IPR000988	Ribosomal protein L24e-related	2	Brugia.Pahangi_GLEAN_10005673	Brugia.Pahangi_GLEAN_10009664
	IPR000990	Innexin	18	Brugia.Pahangi_GLEAN_10002754	Brugia.Pahangi_GLEAN_10002755	Brugia.Pahangi_GLEAN_10004144	Brugia.Pahangi_GLEAN_10004674	Brugia.Pahangi_GLEAN_10006515	Brugia.Pahangi_GLEAN_10006873	Brugia.Pahangi_GLEAN_10006890	Brugia.Pahangi_GLEAN_10006975	Brugia.Pahangi_GLEAN_10007301	Brugia.Pahangi_GLEAN_10007302	Brugia.Pahangi_GLEAN_10007493	Brugia.Pahangi_GLEAN_10007558	Brugia.Pahangi_GLEAN_10007597	Brugia.Pahangi_GLEAN_10009020	Brugia.Pahangi_GLEAN_10009333
	IPR000994	Peptidase M24, structural domain	10	Brugia.Pahangi_GLEAN_10001738	Brugia.Pahangi_GLEAN_10003812	Brugia.Pahangi_GLEAN_10004414	Brugia.Pahangi_GLEAN_10005511	Brugia.Pahangi_GLEAN_10006989	Brugia.Pahangi_GLEAN_10009654	Brugia.Pahangi_GLEAN_10010088	Brugia.Pahangi_GLEAN_10010089	Brugia.Pahangi_GLEAN_10010536	Brugia.Pahangi_GLEAN_10010622
	IPR000995	Muscarinic acetylcholine receptor	2	Brugia.Pahangi_GLEAN_10001094	Brugia.Pahangi_GLEAN_10004821
	IPR000996	Clathrin light chain	1	Brugia.Pahangi_GLEAN_10002571
	IPR000997	Cholinesterase	4	Brugia.Pahangi_GLEAN_10001501	Brugia.Pahangi_GLEAN_10004362	Brugia.Pahangi_GLEAN_10004439	Brugia.Pahangi_GLEAN_10008005
	IPR000998	MAM domain	6	Brugia.Pahangi_GLEAN_10001384	Brugia.Pahangi_GLEAN_10001385	Brugia.Pahangi_GLEAN_10003314	Brugia.Pahangi_GLEAN_10005573	Brugia.Pahangi_GLEAN_10009181	Brugia.Pahangi_GLEAN_10009343
	IPR000999	Ribonuclease III domain	4	Brugia.Pahangi_GLEAN_10005059	Brugia.Pahangi_GLEAN_10005470	Brugia.Pahangi_GLEAN_10005780	Brugia.Pahangi_GLEAN_10006828
	IPR001001	DNA polymerase III, beta chain	1	Brugia.Pahangi_GLEAN_10010384
	IPR001005	SANT/Myb domain	12	Brugia.Pahangi_GLEAN_10000983	Brugia.Pahangi_GLEAN_10001225	Brugia.Pahangi_GLEAN_10002796	Brugia.Pahangi_GLEAN_10003260	Brugia.Pahangi_GLEAN_10003411	Brugia.Pahangi_GLEAN_10003859	Brugia.Pahangi_GLEAN_10004817	Brugia.Pahangi_GLEAN_10005402	Brugia.Pahangi_GLEAN_10005450	Brugia.Pahangi_GLEAN_10005581	Brugia.Pahangi_GLEAN_10006494	Brugia.Pahangi_GLEAN_10008191
	IPR001007	von Willebrand factor, type C	2	Brugia.Pahangi_GLEAN_10002012	Brugia.Pahangi_GLEAN_10009732
	IPR001012	UBX	6	Brugia.Pahangi_GLEAN_10000922	Brugia.Pahangi_GLEAN_10003841	Brugia.Pahangi_GLEAN_10005826	Brugia.Pahangi_GLEAN_10009817	Brugia.Pahangi_GLEAN_10009894	Brugia.Pahangi_GLEAN_10009981
	IPR001014	Ribosomal protein L23/L25, conserved site	1	Brugia.Pahangi_GLEAN_10002168
	IPR001015	Ferrochelatase	3	Brugia.Pahangi_GLEAN_10001483	Brugia.Pahangi_GLEAN_10005830	Brugia.Pahangi_GLEAN_10010588
	IPR001017	Dehydrogenase, E1 component	6	Brugia.Pahangi_GLEAN_10005719	Brugia.Pahangi_GLEAN_10005720	Brugia.Pahangi_GLEAN_10006464	Brugia.Pahangi_GLEAN_10007333	Brugia.Pahangi_GLEAN_10010396	Brugia.Pahangi_GLEAN_10010448
	IPR001019	Guanine nucleotide binding protein (G-protein), alpha subunit	14	Brugia.Pahangi_GLEAN_10000715	Brugia.Pahangi_GLEAN_10001134	Brugia.Pahangi_GLEAN_10002078	Brugia.Pahangi_GLEAN_10005642	Brugia.Pahangi_GLEAN_10005643	Brugia.Pahangi_GLEAN_10005644	Brugia.Pahangi_GLEAN_10006529	Brugia.Pahangi_GLEAN_10007486	Brugia.Pahangi_GLEAN_10008913	Brugia.Pahangi_GLEAN_10009219	Brugia.Pahangi_GLEAN_10010053	Brugia.Pahangi_GLEAN_10010055	Brugia.Pahangi_GLEAN_10010056	Brugia.Pahangi_GLEAN_10010075
	IPR001021	Ribosomal protein L25, long-form	1	Brugia.Pahangi_GLEAN_10010632
	IPR001023	Heat shock protein Hsp70	12	Brugia.Pahangi_GLEAN_10000873	Brugia.Pahangi_GLEAN_10001824	Brugia.Pahangi_GLEAN_10002456	Brugia.Pahangi_GLEAN_10007094	Brugia.Pahangi_GLEAN_10008626	Brugia.Pahangi_GLEAN_10009263	Brugia.Pahangi_GLEAN_10010338	Brugia.Pahangi_GLEAN_10010512	Brugia.Pahangi_GLEAN_10010613	Brugia.Pahangi_GLEAN_10010614	Brugia.Pahangi_GLEAN_10010848	Brugia.Pahangi_GLEAN_10010849
	IPR001024	Lipoxygenase, LH2	3	Brugia.Pahangi_GLEAN_10004244	Brugia.Pahangi_GLEAN_10007632	Brugia.Pahangi_GLEAN_10007637
	IPR001025	Bromo adjacent homology (BAH) domain	4	Brugia.Pahangi_GLEAN_10001485	Brugia.Pahangi_GLEAN_10002545	Brugia.Pahangi_GLEAN_10003336	Brugia.Pahangi_GLEAN_10005580
	IPR001026	Epsin domain, N-terminal	2	Brugia.Pahangi_GLEAN_10006242	Brugia.Pahangi_GLEAN_10010144
	IPR001030	Aconitase/3-isopropylmalate dehydratase large subunit, alpha/beta/alpha	2	Brugia.Pahangi_GLEAN_10005091	Brugia.Pahangi_GLEAN_10005207
	IPR001033	Alpha-catenin	2	Brugia.Pahangi_GLEAN_10005579	Brugia.Pahangi_GLEAN_10006428
	IPR001036	Acriflavin resistance protein	5	Brugia.Pahangi_GLEAN_10010163	Brugia.Pahangi_GLEAN_10010312	Brugia.Pahangi_GLEAN_10010340	Brugia.Pahangi_GLEAN_10010656	Brugia.Pahangi_GLEAN_10010657
	IPR001040	Translation Initiation factor eIF- 4e	3	Brugia.Pahangi_GLEAN_10002452	Brugia.Pahangi_GLEAN_10006564	Brugia.Pahangi_GLEAN_10009254
	IPR001041	2Fe-2S ferredoxin-type domain	7	Brugia.Pahangi_GLEAN_10002404	Brugia.Pahangi_GLEAN_10002964	Brugia.Pahangi_GLEAN_10005570	Brugia.Pahangi_GLEAN_10009802	Brugia.Pahangi_GLEAN_10010333	Brugia.Pahangi_GLEAN_10010414	Brugia.Pahangi_GLEAN_10010527
	IPR001044	Xeroderma pigmentosum group G protein	1	Brugia.Pahangi_GLEAN_10001066
	IPR001045	Spermine synthase	3	Brugia.Pahangi_GLEAN_10004228	Brugia.Pahangi_GLEAN_10009359	Brugia.Pahangi_GLEAN_10009545
	IPR001046	Natural resistance-associated macrophage protein	1	Brugia.Pahangi_GLEAN_10003802
	IPR001047	Ribosomal protein S8e	1	Brugia.Pahangi_GLEAN_10007234
	IPR001048	Aspartate/glutamate/uridylate kinase	1	Brugia.Pahangi_GLEAN_10010377
	IPR001050	Syndecan	1	Brugia.Pahangi_GLEAN_10005484
	IPR001054	Adenylyl cyclase class-3/4/guanylyl cyclase	11	Brugia.Pahangi_GLEAN_10001333	Brugia.Pahangi_GLEAN_10002487	Brugia.Pahangi_GLEAN_10003120	Brugia.Pahangi_GLEAN_10003430	Brugia.Pahangi_GLEAN_10003689	Brugia.Pahangi_GLEAN_10006167	Brugia.Pahangi_GLEAN_10008009	Brugia.Pahangi_GLEAN_10008251	Brugia.Pahangi_GLEAN_10008991	Brugia.Pahangi_GLEAN_10009599	Brugia.Pahangi_GLEAN_10010463
	IPR001055	Adrenodoxin	3	Brugia.Pahangi_GLEAN_10002964	Brugia.Pahangi_GLEAN_10009802	Brugia.Pahangi_GLEAN_10010333
	IPR001059	Translation elongation factor P/YeiP, central	1	Brugia.Pahangi_GLEAN_10010523
	IPR001060	Fps/Fes/Fer/CIP4 homology	4	Brugia.Pahangi_GLEAN_10006021	Brugia.Pahangi_GLEAN_10008387	Brugia.Pahangi_GLEAN_10008496	Brugia.Pahangi_GLEAN_10008664
	IPR001063	Ribosomal protein L22/L17	2	Brugia.Pahangi_GLEAN_10006151	Brugia.Pahangi_GLEAN_10009942
	IPR001067	Nuclear translocator	1	Brugia.Pahangi_GLEAN_10003104
	IPR001075	NIF system FeS cluster assembly, NifU, C-terminal	2	Brugia.Pahangi_GLEAN_10005961	Brugia.Pahangi_GLEAN_10010391
	IPR001078	2-oxoacid dehydrogenase acyltransferase, catalytic domain	6	Brugia.Pahangi_GLEAN_10001721	Brugia.Pahangi_GLEAN_10008503	Brugia.Pahangi_GLEAN_10008900	Brugia.Pahangi_GLEAN_10008901	Brugia.Pahangi_GLEAN_10010607	Brugia.Pahangi_GLEAN_10010620
	IPR001079	Galectin, carbohydrate recognition domain	7	Brugia.Pahangi_GLEAN_10001005	Brugia.Pahangi_GLEAN_10004363	Brugia.Pahangi_GLEAN_10004365	Brugia.Pahangi_GLEAN_10005869	Brugia.Pahangi_GLEAN_10006436	Brugia.Pahangi_GLEAN_10007433	Brugia.Pahangi_GLEAN_10009521
	IPR001085	Serine hydroxymethyltransferase	2	Brugia.Pahangi_GLEAN_10005034	Brugia.Pahangi_GLEAN_10009111
	IPR001087	Lipase, GDSL	1	Brugia.Pahangi_GLEAN_10009636
	IPR001090	Ephrin receptor, ligand binding	1	Brugia.Pahangi_GLEAN_10006382
	IPR001093	IMP dehydrogenase/GMP reductase	5	Brugia.Pahangi_GLEAN_10003047	Brugia.Pahangi_GLEAN_10003048	Brugia.Pahangi_GLEAN_10009058	Brugia.Pahangi_GLEAN_10009059	Brugia.Pahangi_GLEAN_10010325
	IPR001094	Flavodoxin	2	Brugia.Pahangi_GLEAN_10001670	Brugia.Pahangi_GLEAN_10001732
	IPR001096	Peptidase C13, legumain	2	Brugia.Pahangi_GLEAN_10003209	Brugia.Pahangi_GLEAN_10003480
	IPR001098	DNA-directed DNA polymerase, family A, palm domain	3	Brugia.Pahangi_GLEAN_10001921	Brugia.Pahangi_GLEAN_10003159	Brugia.Pahangi_GLEAN_10010593
	IPR001101	Plectin repeat	1	Brugia.Pahangi_GLEAN_10006914
	IPR001104	3-oxo-5-alpha-steroid 4-dehydrogenase, C-terminal	3	Brugia.Pahangi_GLEAN_10006387	Brugia.Pahangi_GLEAN_10006613	Brugia.Pahangi_GLEAN_10008181
	IPR001107	Band 7 protein	10	Brugia.Pahangi_GLEAN_10000932	Brugia.Pahangi_GLEAN_10000944	Brugia.Pahangi_GLEAN_10001148	Brugia.Pahangi_GLEAN_10002132	Brugia.Pahangi_GLEAN_10004901	Brugia.Pahangi_GLEAN_10005704	Brugia.Pahangi_GLEAN_10006130	Brugia.Pahangi_GLEAN_10007255	Brugia.Pahangi_GLEAN_10009186	Brugia.Pahangi_GLEAN_10010643
	IPR001108	Peptidase A22A, presenilin	2	Brugia.Pahangi_GLEAN_10001601	Brugia.Pahangi_GLEAN_10003001
	IPR001111	Transforming growth factor-beta, N-terminal	3	Brugia.Pahangi_GLEAN_10005552	Brugia.Pahangi_GLEAN_10006986	Brugia.Pahangi_GLEAN_10007944
	IPR001114	Adenylosuccinate synthetase	2	Brugia.Pahangi_GLEAN_10005864	Brugia.Pahangi_GLEAN_10010485
	IPR001124	Lipid-binding serum glycoprotein, C-terminal	7	Brugia.Pahangi_GLEAN_10003309	Brugia.Pahangi_GLEAN_10006235	Brugia.Pahangi_GLEAN_10006478	Brugia.Pahangi_GLEAN_10006650	Brugia.Pahangi_GLEAN_10007307	Brugia.Pahangi_GLEAN_10008456	Brugia.Pahangi_GLEAN_10009812
	IPR001125	Recoverin	6	Brugia.Pahangi_GLEAN_10001396	Brugia.Pahangi_GLEAN_10001751	Brugia.Pahangi_GLEAN_10004049	Brugia.Pahangi_GLEAN_10004862	Brugia.Pahangi_GLEAN_10008003	Brugia.Pahangi_GLEAN_10009420
	IPR001126	DNA-repair protein, UmuC-like	3	Brugia.Pahangi_GLEAN_10002624	Brugia.Pahangi_GLEAN_10004088	Brugia.Pahangi_GLEAN_10006466
	IPR001128	Cytochrome P450	6	Brugia.Pahangi_GLEAN_10002366	Brugia.Pahangi_GLEAN_10002512	Brugia.Pahangi_GLEAN_10003904	Brugia.Pahangi_GLEAN_10008023	Brugia.Pahangi_GLEAN_10009445	Brugia.Pahangi_GLEAN_10010243
	IPR001130	TatD superfamily	2	Brugia.Pahangi_GLEAN_10008211	Brugia.Pahangi_GLEAN_10010499
	IPR001132	SMAD domain, Dwarfin-type	7	Brugia.Pahangi_GLEAN_10001331	Brugia.Pahangi_GLEAN_10002834	Brugia.Pahangi_GLEAN_10004474	Brugia.Pahangi_GLEAN_10006489	Brugia.Pahangi_GLEAN_10006737	Brugia.Pahangi_GLEAN_10009807	Brugia.Pahangi_GLEAN_10009896
	IPR001134	Netrin domain	1	Brugia.Pahangi_GLEAN_10001745
	IPR001135	NADH-quinone oxidoreductase, subunit D	3	Brugia.Pahangi_GLEAN_10001339	Brugia.Pahangi_GLEAN_10010120	Brugia.Pahangi_GLEAN_10010630
	IPR001139	Glycoside hydrolase, family 30	1	Brugia.Pahangi_GLEAN_10009340
	IPR001140	ABC transporter, transmembrane domain	15	Brugia.Pahangi_GLEAN_10002812	Brugia.Pahangi_GLEAN_10002813	Brugia.Pahangi_GLEAN_10003202	Brugia.Pahangi_GLEAN_10006075	Brugia.Pahangi_GLEAN_10006732	Brugia.Pahangi_GLEAN_10007445	Brugia.Pahangi_GLEAN_10007446	Brugia.Pahangi_GLEAN_10008694	Brugia.Pahangi_GLEAN_10009017	Brugia.Pahangi_GLEAN_10009400	Brugia.Pahangi_GLEAN_10010446	Brugia.Pahangi_GLEAN_10010508	Brugia.Pahangi_GLEAN_10010741	Brugia.Pahangi_GLEAN_10010822	Brugia.Pahangi_GLEAN_10010823
	IPR001147	Ribosomal protein L21e	1	Brugia.Pahangi_GLEAN_10003156
	IPR001148	Alpha carbonic anhydrase	5	Brugia.Pahangi_GLEAN_10001388	Brugia.Pahangi_GLEAN_10003716	Brugia.Pahangi_GLEAN_10004676	Brugia.Pahangi_GLEAN_10005304	Brugia.Pahangi_GLEAN_10010667
	IPR001152	Thymosin beta-4	1	Brugia.Pahangi_GLEAN_10003014
	IPR001154	DNA topoisomerase II, eukaryotic-type	3	Brugia.Pahangi_GLEAN_10007240	Brugia.Pahangi_GLEAN_10007507	Brugia.Pahangi_GLEAN_10010661
	IPR001155	NADH:flavin oxidoreductase/NADH oxidase, N-terminal	1	Brugia.Pahangi_GLEAN_10003493
	IPR001158	DIX	4	Brugia.Pahangi_GLEAN_10001783	Brugia.Pahangi_GLEAN_10004024	Brugia.Pahangi_GLEAN_10008248	Brugia.Pahangi_GLEAN_10010714
	IPR001159	Double-stranded RNA-binding	9	Brugia.Pahangi_GLEAN_10001348	Brugia.Pahangi_GLEAN_10003019	Brugia.Pahangi_GLEAN_10005059	Brugia.Pahangi_GLEAN_10005780	Brugia.Pahangi_GLEAN_10006599	Brugia.Pahangi_GLEAN_10006828	Brugia.Pahangi_GLEAN_10007107	Brugia.Pahangi_GLEAN_10007108	Brugia.Pahangi_GLEAN_10008413
	IPR001161	Xeroderma pigmentosum group B protein (XP-B)	1	Brugia.Pahangi_GLEAN_10005616
	IPR001162	Excinuclease ABC, C subunit, C-terminal	1	Brugia.Pahangi_GLEAN_10010416
	IPR001163	Like-Sm ribonucleoprotein (LSM) domain	15	Brugia.Pahangi_GLEAN_10000917	Brugia.Pahangi_GLEAN_10001323	Brugia.Pahangi_GLEAN_10003466	Brugia.Pahangi_GLEAN_10003480	Brugia.Pahangi_GLEAN_10003827	Brugia.Pahangi_GLEAN_10003828	Brugia.Pahangi_GLEAN_10004011	Brugia.Pahangi_GLEAN_10004076	Brugia.Pahangi_GLEAN_10004867	Brugia.Pahangi_GLEAN_10005113	Brugia.Pahangi_GLEAN_10005378	Brugia.Pahangi_GLEAN_10007690	Brugia.Pahangi_GLEAN_10008164	Brugia.Pahangi_GLEAN_10008737	Brugia.Pahangi_GLEAN_10009694
	IPR001164	Arf GTPase activating protein	4	Brugia.Pahangi_GLEAN_10006250	Brugia.Pahangi_GLEAN_10008286	Brugia.Pahangi_GLEAN_10010146	Brugia.Pahangi_GLEAN_10010702
	IPR001166	Crustacean neurohormone	1	Brugia.Pahangi_GLEAN_10009973
	IPR001170	Natriuretic peptide receptor	1	Brugia.Pahangi_GLEAN_10009599
	IPR001171	Ergosterol biosynthesis ERG4/ERG24	1	Brugia.Pahangi_GLEAN_10002063
	IPR001173	Glycosyl transferase, family 2	13	Brugia.Pahangi_GLEAN_10001538	Brugia.Pahangi_GLEAN_10003588	Brugia.Pahangi_GLEAN_10003679	Brugia.Pahangi_GLEAN_10005395	Brugia.Pahangi_GLEAN_10006314	Brugia.Pahangi_GLEAN_10006516	Brugia.Pahangi_GLEAN_10007188	Brugia.Pahangi_GLEAN_10007499	Brugia.Pahangi_GLEAN_10008616	Brugia.Pahangi_GLEAN_10008809	Brugia.Pahangi_GLEAN_10008903	Brugia.Pahangi_GLEAN_10009104	Brugia.Pahangi_GLEAN_10009105
	IPR001176	1-aminocyclopropane-1-carboxylate synthase	3	Brugia.Pahangi_GLEAN_10001788	Brugia.Pahangi_GLEAN_10005032	Brugia.Pahangi_GLEAN_10005582
	IPR001179	Peptidyl-prolyl cis-trans isomerase, FKBP-type, domain	8	Brugia.Pahangi_GLEAN_10001270	Brugia.Pahangi_GLEAN_10002871	Brugia.Pahangi_GLEAN_10003498	Brugia.Pahangi_GLEAN_10004242	Brugia.Pahangi_GLEAN_10004666	Brugia.Pahangi_GLEAN_10005084	Brugia.Pahangi_GLEAN_10005960	Brugia.Pahangi_GLEAN_10010599
	IPR001180	Citron-like	5	Brugia.Pahangi_GLEAN_10001389	Brugia.Pahangi_GLEAN_10002770	Brugia.Pahangi_GLEAN_10005883	Brugia.Pahangi_GLEAN_10007714	Brugia.Pahangi_GLEAN_10008605
	IPR001189	Manganese/iron superoxide dismutase	2	Brugia.Pahangi_GLEAN_10006431	Brugia.Pahangi_GLEAN_10010506
	IPR001190	Speract/scavenger receptor	1	Brugia.Pahangi_GLEAN_10007713
	IPR001192	Phosphoinositide phospholipase C	7	Brugia.Pahangi_GLEAN_10003959	Brugia.Pahangi_GLEAN_10004152	Brugia.Pahangi_GLEAN_10006842	Brugia.Pahangi_GLEAN_10007299	Brugia.Pahangi_GLEAN_10008798	Brugia.Pahangi_GLEAN_10009253	Brugia.Pahangi_GLEAN_10010262
	IPR001193	Peptidase M50, mammalian sterol-regulatory element binding protein	1	Brugia.Pahangi_GLEAN_10007040
	IPR001194	DENN	6	Brugia.Pahangi_GLEAN_10005018	Brugia.Pahangi_GLEAN_10005516	Brugia.Pahangi_GLEAN_10005519	Brugia.Pahangi_GLEAN_10006042	Brugia.Pahangi_GLEAN_10007632	Brugia.Pahangi_GLEAN_10008639
	IPR001196	Ribosomal protein L15, conserved site	1	Brugia.Pahangi_GLEAN_10002133
	IPR001199	Cytochrome b5	5	Brugia.Pahangi_GLEAN_10003979	Brugia.Pahangi_GLEAN_10004297	Brugia.Pahangi_GLEAN_10006565	Brugia.Pahangi_GLEAN_10007987	Brugia.Pahangi_GLEAN_10009296
	IPR001202	WW/Rsp5/WWP	18	Brugia.Pahangi_GLEAN_10000725	Brugia.Pahangi_GLEAN_10001206	Brugia.Pahangi_GLEAN_10001603	Brugia.Pahangi_GLEAN_10002161	Brugia.Pahangi_GLEAN_10002479	Brugia.Pahangi_GLEAN_10002663	Brugia.Pahangi_GLEAN_10002680	Brugia.Pahangi_GLEAN_10002758	Brugia.Pahangi_GLEAN_10003031	Brugia.Pahangi_GLEAN_10003608	Brugia.Pahangi_GLEAN_10004046	Brugia.Pahangi_GLEAN_10004545	Brugia.Pahangi_GLEAN_10004570	Brugia.Pahangi_GLEAN_10004770	Brugia.Pahangi_GLEAN_10004881
	IPR001204	Phosphate transporter	4	Brugia.Pahangi_GLEAN_10000762	Brugia.Pahangi_GLEAN_10007554	Brugia.Pahangi_GLEAN_10007555	Brugia.Pahangi_GLEAN_10007556
	IPR001206	Diacylglycerol kinase, catalytic domain	3	Brugia.Pahangi_GLEAN_10004208	Brugia.Pahangi_GLEAN_10009009	Brugia.Pahangi_GLEAN_10010305
	IPR001208	Mini-chromosome maintenance, DNA-dependent ATPase	7	Brugia.Pahangi_GLEAN_10001375	Brugia.Pahangi_GLEAN_10003566	Brugia.Pahangi_GLEAN_10004567	Brugia.Pahangi_GLEAN_10004611	Brugia.Pahangi_GLEAN_10007235	Brugia.Pahangi_GLEAN_10009006	Brugia.Pahangi_GLEAN_10010699
	IPR001209	Ribosomal protein S14	2	Brugia.Pahangi_GLEAN_10001476	Brugia.Pahangi_GLEAN_10001517
	IPR001211	Phospholipase A2, eukaryotic	2	Brugia.Pahangi_GLEAN_10003666	Brugia.Pahangi_GLEAN_10006608
	IPR001212	Somatomedin B domain	2	Brugia.Pahangi_GLEAN_10004534	Brugia.Pahangi_GLEAN_10005814
	IPR001214	SET domain	13	Brugia.Pahangi_GLEAN_10001193	Brugia.Pahangi_GLEAN_10003443	Brugia.Pahangi_GLEAN_10003550	Brugia.Pahangi_GLEAN_10004770	Brugia.Pahangi_GLEAN_10005110	Brugia.Pahangi_GLEAN_10005347	Brugia.Pahangi_GLEAN_10005580	Brugia.Pahangi_GLEAN_10006353	Brugia.Pahangi_GLEAN_10006532	Brugia.Pahangi_GLEAN_10007878	Brugia.Pahangi_GLEAN_10009146	Brugia.Pahangi_GLEAN_10009158	Brugia.Pahangi_GLEAN_10009958
	IPR001216	Cysteine synthase/cystathionine beta-synthase P-phosphate-binding site	1	Brugia.Pahangi_GLEAN_10006574
	IPR001217	STAT transcription factor, core	1	Brugia.Pahangi_GLEAN_10009824
	IPR001222	Zinc finger, TFIIS-type	3	Brugia.Pahangi_GLEAN_10002457	Brugia.Pahangi_GLEAN_10004287	Brugia.Pahangi_GLEAN_10008938
	IPR001223	Glycoside hydrolase, family 18, catalytic domain	3	Brugia.Pahangi_GLEAN_10001162	Brugia.Pahangi_GLEAN_10008597	Brugia.Pahangi_GLEAN_10009075
	IPR001227	Acyl transferase domain	4	Brugia.Pahangi_GLEAN_10001817	Brugia.Pahangi_GLEAN_10002380	Brugia.Pahangi_GLEAN_10002381	Brugia.Pahangi_GLEAN_10010747
	IPR001228	4-diphosphocytidyl-2C-methyl-D-erythritol synthase	1	Brugia.Pahangi_GLEAN_10010394
	IPR001232	SKP1 component	1	Brugia.Pahangi_GLEAN_10008841
	IPR001233	Uncharacterised protein family UPF0027	1	Brugia.Pahangi_GLEAN_10002598
	IPR001236	Lactate/malate dehydrogenase, N-terminal	3	Brugia.Pahangi_GLEAN_10003371	Brugia.Pahangi_GLEAN_10007349	Brugia.Pahangi_GLEAN_10010500
	IPR001237	43kDa postsynaptic protein	1	Brugia.Pahangi_GLEAN_10008147
	IPR001241	DNA topoisomerase, type IIA	4	Brugia.Pahangi_GLEAN_10007240	Brugia.Pahangi_GLEAN_10007507	Brugia.Pahangi_GLEAN_10010616	Brugia.Pahangi_GLEAN_10010661
	IPR001242	Condensation domain	2	Brugia.Pahangi_GLEAN_10001817	Brugia.Pahangi_GLEAN_10006402
	IPR001245	Serine-threonine/tyrosine-protein kinase catalytic domain	57	Brugia.Pahangi_GLEAN_10000942	Brugia.Pahangi_GLEAN_10001274	Brugia.Pahangi_GLEAN_10001301	Brugia.Pahangi_GLEAN_10001482	Brugia.Pahangi_GLEAN_10001498	Brugia.Pahangi_GLEAN_10001767	Brugia.Pahangi_GLEAN_10002039	Brugia.Pahangi_GLEAN_10002441	Brugia.Pahangi_GLEAN_10002858	Brugia.Pahangi_GLEAN_10003314	Brugia.Pahangi_GLEAN_10003430	Brugia.Pahangi_GLEAN_10003849	Brugia.Pahangi_GLEAN_10004062	Brugia.Pahangi_GLEAN_10004138	Brugia.Pahangi_GLEAN_10004238
	IPR001247	Exoribonuclease, phosphorolytic domain 1	8	Brugia.Pahangi_GLEAN_10001686	Brugia.Pahangi_GLEAN_10001687	Brugia.Pahangi_GLEAN_10003450	Brugia.Pahangi_GLEAN_10005040	Brugia.Pahangi_GLEAN_10006329	Brugia.Pahangi_GLEAN_10006588	Brugia.Pahangi_GLEAN_10006621	Brugia.Pahangi_GLEAN_10009396
	IPR001250	Mannose-6-phosphate isomerase, type I	3	Brugia.Pahangi_GLEAN_10000722	Brugia.Pahangi_GLEAN_10003004	Brugia.Pahangi_GLEAN_10008751
	IPR001251	CRAL-TRIO domain	13	Brugia.Pahangi_GLEAN_10001118	Brugia.Pahangi_GLEAN_10002736	Brugia.Pahangi_GLEAN_10003797	Brugia.Pahangi_GLEAN_10003920	Brugia.Pahangi_GLEAN_10005276	Brugia.Pahangi_GLEAN_10005797	Brugia.Pahangi_GLEAN_10005859	Brugia.Pahangi_GLEAN_10005939	Brugia.Pahangi_GLEAN_10006089	Brugia.Pahangi_GLEAN_10009339	Brugia.Pahangi_GLEAN_10009341	Brugia.Pahangi_GLEAN_10009353	Brugia.Pahangi_GLEAN_10009505
	IPR001252	Malate dehydrogenase, active site	1	Brugia.Pahangi_GLEAN_10007349
	IPR001253	Translation initiation factor 1A (eIF-1A)	2	Brugia.Pahangi_GLEAN_10003700	Brugia.Pahangi_GLEAN_10009779
	IPR001254	Peptidase S1/S6, chymotrypsin/Hap	8	Brugia.Pahangi_GLEAN_10001561	Brugia.Pahangi_GLEAN_10002393	Brugia.Pahangi_GLEAN_10004791	Brugia.Pahangi_GLEAN_10004828	Brugia.Pahangi_GLEAN_10006378	Brugia.Pahangi_GLEAN_10007136	Brugia.Pahangi_GLEAN_10007406	Brugia.Pahangi_GLEAN_10008804
	IPR001258	NHL repeat	6	Brugia.Pahangi_GLEAN_10000867	Brugia.Pahangi_GLEAN_10001558	Brugia.Pahangi_GLEAN_10003259	Brugia.Pahangi_GLEAN_10003811	Brugia.Pahangi_GLEAN_10006197	Brugia.Pahangi_GLEAN_10006202
	IPR001260	Coproporphyrinogen III oxidase, aerobic	1	Brugia.Pahangi_GLEAN_10010583
	IPR001261	ArgE/DapE/ACY1/CPG2/YscS, conserved site	1	Brugia.Pahangi_GLEAN_10002881
	IPR001263	Phosphoinositide 3-kinase, accessory (PIK) domain	5	Brugia.Pahangi_GLEAN_10003973	Brugia.Pahangi_GLEAN_10003975	Brugia.Pahangi_GLEAN_10007073	Brugia.Pahangi_GLEAN_10009726	Brugia.Pahangi_GLEAN_10010688
	IPR001266	Ribosomal protein S19e	2	Brugia.Pahangi_GLEAN_10005183	Brugia.Pahangi_GLEAN_10009706
	IPR001268	NADH:ubiquinone oxidoreductase, 30kDa subunit	1	Brugia.Pahangi_GLEAN_10005952
	IPR001269	tRNA-dihydrouridine synthase	7	Brugia.Pahangi_GLEAN_10001223	Brugia.Pahangi_GLEAN_10003019	Brugia.Pahangi_GLEAN_10004679	Brugia.Pahangi_GLEAN_10004936	Brugia.Pahangi_GLEAN_10010351	Brugia.Pahangi_GLEAN_10010359	Brugia.Pahangi_GLEAN_10010362
	IPR001270	Chaperonin ClpA/B	3	Brugia.Pahangi_GLEAN_10002638	Brugia.Pahangi_GLEAN_10005056	Brugia.Pahangi_GLEAN_10010461
	IPR001273	Aromatic amino acid hydroxylase	3	Brugia.Pahangi_GLEAN_10007428	Brugia.Pahangi_GLEAN_10007429	Brugia.Pahangi_GLEAN_10010666
	IPR001275	DM DNA-binding	7	Brugia.Pahangi_GLEAN_10002138	Brugia.Pahangi_GLEAN_10006088	Brugia.Pahangi_GLEAN_10006665	Brugia.Pahangi_GLEAN_10006666	Brugia.Pahangi_GLEAN_10008140	Brugia.Pahangi_GLEAN_10009271	Brugia.Pahangi_GLEAN_10010841
	IPR001278	Arginyl-tRNA synthetase, class Ia	4	Brugia.Pahangi_GLEAN_10008843	Brugia.Pahangi_GLEAN_10010237	Brugia.Pahangi_GLEAN_10010238	Brugia.Pahangi_GLEAN_10010447
	IPR001279	Beta-lactamase-like	11	Brugia.Pahangi_GLEAN_10001575	Brugia.Pahangi_GLEAN_10002998	Brugia.Pahangi_GLEAN_10003804	Brugia.Pahangi_GLEAN_10005931	Brugia.Pahangi_GLEAN_10007067	Brugia.Pahangi_GLEAN_10007757	Brugia.Pahangi_GLEAN_10009231	Brugia.Pahangi_GLEAN_10009864	Brugia.Pahangi_GLEAN_10010346	Brugia.Pahangi_GLEAN_10010354	Brugia.Pahangi_GLEAN_10010679
	IPR001282	Glucose-6-phosphate dehydrogenase	1	Brugia.Pahangi_GLEAN_10009769
	IPR001283	Allergen V5/Tpx-1-related	8	Brugia.Pahangi_GLEAN_10001942	Brugia.Pahangi_GLEAN_10001943	Brugia.Pahangi_GLEAN_10001944	Brugia.Pahangi_GLEAN_10003718	Brugia.Pahangi_GLEAN_10003916	Brugia.Pahangi_GLEAN_10007278	Brugia.Pahangi_GLEAN_10010043	Brugia.Pahangi_GLEAN_10010044
	IPR001288	Translation initiation factor 3	1	Brugia.Pahangi_GLEAN_10010344
	IPR001289	CCAAT-binding transcription factor, subunit B	1	Brugia.Pahangi_GLEAN_10010006
	IPR001295	Dihydroorotate dehydrogenase, conserved site	2	Brugia.Pahangi_GLEAN_10004207	Brugia.Pahangi_GLEAN_10005058
	IPR001296	Glycosyl transferase, family 1	4	Brugia.Pahangi_GLEAN_10001854	Brugia.Pahangi_GLEAN_10002114	Brugia.Pahangi_GLEAN_10009067	Brugia.Pahangi_GLEAN_10010288
	IPR001298	Filamin/ABP280 repeat	4	Brugia.Pahangi_GLEAN_10000794	Brugia.Pahangi_GLEAN_10000867	Brugia.Pahangi_GLEAN_10006906	Brugia.Pahangi_GLEAN_10010835
	IPR001300	Peptidase C2, calpain, catalytic domain	5	Brugia.Pahangi_GLEAN_10001945	Brugia.Pahangi_GLEAN_10003648	Brugia.Pahangi_GLEAN_10004090	Brugia.Pahangi_GLEAN_10005530	Brugia.Pahangi_GLEAN_10006712
	IPR001303	Class II aldolase/adducin N-terminal	2	Brugia.Pahangi_GLEAN_10003132	Brugia.Pahangi_GLEAN_10010620
	IPR001304	C-type lectin	11	Brugia.Pahangi_GLEAN_10000909	Brugia.Pahangi_GLEAN_10000980	Brugia.Pahangi_GLEAN_10000989	Brugia.Pahangi_GLEAN_10002537	Brugia.Pahangi_GLEAN_10003885	Brugia.Pahangi_GLEAN_10003899	Brugia.Pahangi_GLEAN_10003926	Brugia.Pahangi_GLEAN_10005407	Brugia.Pahangi_GLEAN_10005703	Brugia.Pahangi_GLEAN_10010012	Brugia.Pahangi_GLEAN_10010062
	IPR001305	Heat shock protein DnaJ, cysteine-rich domain	4	Brugia.Pahangi_GLEAN_10000866	Brugia.Pahangi_GLEAN_10005420	Brugia.Pahangi_GLEAN_10009592	Brugia.Pahangi_GLEAN_10010654
	IPR001308	Electron transfer flavoprotein, alpha subunit	1	Brugia.Pahangi_GLEAN_10003251
	IPR001309	Peptidase C14, ICE, catalytic subunit p20	2	Brugia.Pahangi_GLEAN_10006642	Brugia.Pahangi_GLEAN_10008511
	IPR001310	Histidine triad (HIT) protein	3	Brugia.Pahangi_GLEAN_10006717	Brugia.Pahangi_GLEAN_10007026	Brugia.Pahangi_GLEAN_10008617
	IPR001312	Hexokinase	6	Brugia.Pahangi_GLEAN_10000809	Brugia.Pahangi_GLEAN_10001202	Brugia.Pahangi_GLEAN_10003250	Brugia.Pahangi_GLEAN_10004060	Brugia.Pahangi_GLEAN_10009585	Brugia.Pahangi_GLEAN_10009861
	IPR001313	Pumilio RNA-binding repeat	5	Brugia.Pahangi_GLEAN_10000880	Brugia.Pahangi_GLEAN_10004792	Brugia.Pahangi_GLEAN_10006273	Brugia.Pahangi_GLEAN_10010096	Brugia.Pahangi_GLEAN_10010240
	IPR001314	Peptidase S1A, chymotrypsin-type	5	Brugia.Pahangi_GLEAN_10001561	Brugia.Pahangi_GLEAN_10004791	Brugia.Pahangi_GLEAN_10004828	Brugia.Pahangi_GLEAN_10006378	Brugia.Pahangi_GLEAN_10008804
	IPR001315	Caspase Recruitment	2	Brugia.Pahangi_GLEAN_10006642	Brugia.Pahangi_GLEAN_10007575
	IPR001320	Ionotropic glutamate receptor	2	Brugia.Pahangi_GLEAN_10007218	Brugia.Pahangi_GLEAN_10008551
	IPR001322	Lamin Tail Domain	2	Brugia.Pahangi_GLEAN_10003896	Brugia.Pahangi_GLEAN_10010838
	IPR001326	Translation elongation factor EF1B, beta/delta chains, conserved site	1	Brugia.Pahangi_GLEAN_10008374
	IPR001328	Peptidyl-tRNA hydrolase	1	Brugia.Pahangi_GLEAN_10010631
	IPR001330	Prenyltransferase/squalene oxidase	3	Brugia.Pahangi_GLEAN_10005878	Brugia.Pahangi_GLEAN_10009061	Brugia.Pahangi_GLEAN_10009062
	IPR001331	Guanine-nucleotide dissociation stimulator, CDC24, conserved site	4	Brugia.Pahangi_GLEAN_10003078	Brugia.Pahangi_GLEAN_10007587	Brugia.Pahangi_GLEAN_10009024	Brugia.Pahangi_GLEAN_10009135
	IPR001333	Peptidase M32, carboxypeptidase Taq metallopeptidase	1	Brugia.Pahangi_GLEAN_10010513
	IPR001339	mRNA capping enzyme	2	Brugia.Pahangi_GLEAN_10002415	Brugia.Pahangi_GLEAN_10007938
	IPR001341	Aspartate kinase domain	1	Brugia.Pahangi_GLEAN_10010377
	IPR001345	Phosphoglycerate/bisphosphoglycerate mutase, active site	1	Brugia.Pahangi_GLEAN_10005944
	IPR001347	Sugar isomerase (SIS)	1	Brugia.Pahangi_GLEAN_10010109
	IPR001349	Cytochrome c oxidase, subunit VIa	1	Brugia.Pahangi_GLEAN_10006153
	IPR001352	Ribonuclease HII/HIII	1	Brugia.Pahangi_GLEAN_10010272
	IPR001353	Proteasome, subunit alpha/beta	15	Brugia.Pahangi_GLEAN_10001416	Brugia.Pahangi_GLEAN_10002043	Brugia.Pahangi_GLEAN_10003748	Brugia.Pahangi_GLEAN_10004084	Brugia.Pahangi_GLEAN_10004679	Brugia.Pahangi_GLEAN_10005187	Brugia.Pahangi_GLEAN_10005554	Brugia.Pahangi_GLEAN_10007458	Brugia.Pahangi_GLEAN_10008074	Brugia.Pahangi_GLEAN_10008125	Brugia.Pahangi_GLEAN_10008804	Brugia.Pahangi_GLEAN_10008950	Brugia.Pahangi_GLEAN_10009280	Brugia.Pahangi_GLEAN_10009515	Brugia.Pahangi_GLEAN_10010591
	IPR001356	Homeodomain	58	Brugia.Pahangi_GLEAN_10000811	Brugia.Pahangi_GLEAN_10001182	Brugia.Pahangi_GLEAN_10001281	Brugia.Pahangi_GLEAN_10001316	Brugia.Pahangi_GLEAN_10001360	Brugia.Pahangi_GLEAN_10001363	Brugia.Pahangi_GLEAN_10001585	Brugia.Pahangi_GLEAN_10001755	Brugia.Pahangi_GLEAN_10001907	Brugia.Pahangi_GLEAN_10002219	Brugia.Pahangi_GLEAN_10002790	Brugia.Pahangi_GLEAN_10002795	Brugia.Pahangi_GLEAN_10003161	Brugia.Pahangi_GLEAN_10003437	Brugia.Pahangi_GLEAN_10003521
	IPR001357	BRCT domain	11	Brugia.Pahangi_GLEAN_10001611	Brugia.Pahangi_GLEAN_10002075	Brugia.Pahangi_GLEAN_10003144	Brugia.Pahangi_GLEAN_10004553	Brugia.Pahangi_GLEAN_10004985	Brugia.Pahangi_GLEAN_10005086	Brugia.Pahangi_GLEAN_10006466	Brugia.Pahangi_GLEAN_10007206	Brugia.Pahangi_GLEAN_10009345	Brugia.Pahangi_GLEAN_10009696	Brugia.Pahangi_GLEAN_10009697
	IPR001359	Synapsin	1	Brugia.Pahangi_GLEAN_10001030
	IPR001365	Adenosine/AMP deaminase domain	3	Brugia.Pahangi_GLEAN_10003882	Brugia.Pahangi_GLEAN_10005805	Brugia.Pahangi_GLEAN_10009949
	IPR001369	Purine phosphorylase, family 2	2	Brugia.Pahangi_GLEAN_10002045	Brugia.Pahangi_GLEAN_10003440
	IPR001370	Baculoviral inhibition of apoptosis protein repeat	2	Brugia.Pahangi_GLEAN_10004910	Brugia.Pahangi_GLEAN_10005258
	IPR001372	Dynein light chain, type 1/2	2	Brugia.Pahangi_GLEAN_10005853	Brugia.Pahangi_GLEAN_10005854
	IPR001373	Cullin, N-terminal	7	Brugia.Pahangi_GLEAN_10002928	Brugia.Pahangi_GLEAN_10004640	Brugia.Pahangi_GLEAN_10004641	Brugia.Pahangi_GLEAN_10004932	Brugia.Pahangi_GLEAN_10005773	Brugia.Pahangi_GLEAN_10007139	Brugia.Pahangi_GLEAN_10007142
	IPR001374	Single-stranded nucleic acid binding R3H	2	Brugia.Pahangi_GLEAN_10002953	Brugia.Pahangi_GLEAN_10007213
	IPR001375	Peptidase S9, prolyl oligopeptidase, catalytic domain	4	Brugia.Pahangi_GLEAN_10004133	Brugia.Pahangi_GLEAN_10004718	Brugia.Pahangi_GLEAN_10007411	Brugia.Pahangi_GLEAN_10010728
	IPR001377	Ribosomal protein S6e	1	Brugia.Pahangi_GLEAN_10000777
	IPR001380	Ribosomal protein L13e	1	Brugia.Pahangi_GLEAN_10004886
	IPR001382	Glycoside hydrolase, family 47	4	Brugia.Pahangi_GLEAN_10003727	Brugia.Pahangi_GLEAN_10004036	Brugia.Pahangi_GLEAN_10004773	Brugia.Pahangi_GLEAN_10005512
	IPR001387	Helix-turn-helix type 3	1	Brugia.Pahangi_GLEAN_10010409
	IPR001388	Synaptobrevin	3	Brugia.Pahangi_GLEAN_10001855	Brugia.Pahangi_GLEAN_10002167	Brugia.Pahangi_GLEAN_10008630
	IPR001392	Clathrin adaptor, mu subunit	3	Brugia.Pahangi_GLEAN_10001756	Brugia.Pahangi_GLEAN_10003109	Brugia.Pahangi_GLEAN_10004750
	IPR001393	Calsequestrin	1	Brugia.Pahangi_GLEAN_10005027
	IPR001394	Peptidase C19, ubiquitin carboxyl-terminal hydrolase 2	23	Brugia.Pahangi_GLEAN_10000796	Brugia.Pahangi_GLEAN_10001113	Brugia.Pahangi_GLEAN_10001432	Brugia.Pahangi_GLEAN_10001564	Brugia.Pahangi_GLEAN_10002419	Brugia.Pahangi_GLEAN_10002420	Brugia.Pahangi_GLEAN_10002934	Brugia.Pahangi_GLEAN_10003507	Brugia.Pahangi_GLEAN_10003655	Brugia.Pahangi_GLEAN_10003930	Brugia.Pahangi_GLEAN_10004072	Brugia.Pahangi_GLEAN_10005756	Brugia.Pahangi_GLEAN_10006716	Brugia.Pahangi_GLEAN_10007133	Brugia.Pahangi_GLEAN_10007634
	IPR001395	Aldo/keto reductase	5	Brugia.Pahangi_GLEAN_10002053	Brugia.Pahangi_GLEAN_10003297	Brugia.Pahangi_GLEAN_10009015	Brugia.Pahangi_GLEAN_10010186	Brugia.Pahangi_GLEAN_10010818
	IPR001398	Macrophage migration inhibitory factor	1	Brugia.Pahangi_GLEAN_10003553
	IPR001401	Dynamin, GTPase domain	6	Brugia.Pahangi_GLEAN_10000849	Brugia.Pahangi_GLEAN_10003860	Brugia.Pahangi_GLEAN_10007320	Brugia.Pahangi_GLEAN_10007557	Brugia.Pahangi_GLEAN_10008094	Brugia.Pahangi_GLEAN_10008581
	IPR001404	Heat shock protein Hsp90	4	Brugia.Pahangi_GLEAN_10005402	Brugia.Pahangi_GLEAN_10006012	Brugia.Pahangi_GLEAN_10009248	Brugia.Pahangi_GLEAN_10010520
	IPR001406	Pseudouridine synthase I, TruA	3	Brugia.Pahangi_GLEAN_10001461	Brugia.Pahangi_GLEAN_10006230	Brugia.Pahangi_GLEAN_10010385
	IPR001408	G-protein alpha subunit, group I	4	Brugia.Pahangi_GLEAN_10000715	Brugia.Pahangi_GLEAN_10005642	Brugia.Pahangi_GLEAN_10006529	Brugia.Pahangi_GLEAN_10009219
	IPR001412	Aminoacyl-tRNA synthetase, class I, conserved site	23	Brugia.Pahangi_GLEAN_10001863	Brugia.Pahangi_GLEAN_10002601	Brugia.Pahangi_GLEAN_10002664	Brugia.Pahangi_GLEAN_10002950	Brugia.Pahangi_GLEAN_10003249	Brugia.Pahangi_GLEAN_10003673	Brugia.Pahangi_GLEAN_10004217	Brugia.Pahangi_GLEAN_10004991	Brugia.Pahangi_GLEAN_10005208	Brugia.Pahangi_GLEAN_10005847	Brugia.Pahangi_GLEAN_10006461	Brugia.Pahangi_GLEAN_10008843	Brugia.Pahangi_GLEAN_10009835	Brugia.Pahangi_GLEAN_10010238	Brugia.Pahangi_GLEAN_10010321
	IPR001423	Lysophospholipase patatin, conserved site	1	Brugia.Pahangi_GLEAN_10003485
	IPR001424	Superoxide dismutase, copper/zinc binding domain	4	Brugia.Pahangi_GLEAN_10001354	Brugia.Pahangi_GLEAN_10001355	Brugia.Pahangi_GLEAN_10001356	Brugia.Pahangi_GLEAN_10001600
	IPR001431	Peptidase M16, zinc-binding site	4	Brugia.Pahangi_GLEAN_10001975	Brugia.Pahangi_GLEAN_10003477	Brugia.Pahangi_GLEAN_10004029	Brugia.Pahangi_GLEAN_10004030
	IPR001433	Oxidoreductase FAD/NAD(P)-binding	2	Brugia.Pahangi_GLEAN_10001731	Brugia.Pahangi_GLEAN_10003785
	IPR001436	Alpha crystallin/Heat shock protein	7	Brugia.Pahangi_GLEAN_10001076	Brugia.Pahangi_GLEAN_10001471	Brugia.Pahangi_GLEAN_10003774	Brugia.Pahangi_GLEAN_10004788	Brugia.Pahangi_GLEAN_10007748	Brugia.Pahangi_GLEAN_10008644	Brugia.Pahangi_GLEAN_10009301
	IPR001437	Transcription elongation factor, GreA/GreB, C-terminal	1	Brugia.Pahangi_GLEAN_10010436
	IPR001440	Tetratricopeptide TPR-1	16	Brugia.Pahangi_GLEAN_10001916	Brugia.Pahangi_GLEAN_10002508	Brugia.Pahangi_GLEAN_10002573	Brugia.Pahangi_GLEAN_10003592	Brugia.Pahangi_GLEAN_10004256	Brugia.Pahangi_GLEAN_10004666	Brugia.Pahangi_GLEAN_10004949	Brugia.Pahangi_GLEAN_10005232	Brugia.Pahangi_GLEAN_10005485	Brugia.Pahangi_GLEAN_10007039	Brugia.Pahangi_GLEAN_10007512	Brugia.Pahangi_GLEAN_10007544	Brugia.Pahangi_GLEAN_10007706	Brugia.Pahangi_GLEAN_10009070	Brugia.Pahangi_GLEAN_10009618
	IPR001441	Di-trans-poly-cis-decaprenylcistransferase-like	2	Brugia.Pahangi_GLEAN_10003506	Brugia.Pahangi_GLEAN_10010686
	IPR001442	Collagen IV, non-collagenous	2	Brugia.Pahangi_GLEAN_10001500	Brugia.Pahangi_GLEAN_10007207
	IPR001450	4Fe-4S binding domain	4	Brugia.Pahangi_GLEAN_10005609	Brugia.Pahangi_GLEAN_10008832	Brugia.Pahangi_GLEAN_10010344	Brugia.Pahangi_GLEAN_10010352
	IPR001451	Bacterial transferase hexapeptide repeat	5	Brugia.Pahangi_GLEAN_10005426	Brugia.Pahangi_GLEAN_10006614	Brugia.Pahangi_GLEAN_10010068	Brugia.Pahangi_GLEAN_10010371	Brugia.Pahangi_GLEAN_10010633
	IPR001452	Src homology-3 domain	49	Brugia.Pahangi_GLEAN_10001169	Brugia.Pahangi_GLEAN_10001231	Brugia.Pahangi_GLEAN_10001445	Brugia.Pahangi_GLEAN_10001480	Brugia.Pahangi_GLEAN_10001847	Brugia.Pahangi_GLEAN_10001871	Brugia.Pahangi_GLEAN_10002065	Brugia.Pahangi_GLEAN_10002483	Brugia.Pahangi_GLEAN_10003075	Brugia.Pahangi_GLEAN_10003078	Brugia.Pahangi_GLEAN_10003396	Brugia.Pahangi_GLEAN_10003629	Brugia.Pahangi_GLEAN_10003795	Brugia.Pahangi_GLEAN_10004065	Brugia.Pahangi_GLEAN_10004204
	IPR001453	Molybdopterin binding	3	Brugia.Pahangi_GLEAN_10002412	Brugia.Pahangi_GLEAN_10007719	Brugia.Pahangi_GLEAN_10009262
	IPR001457	NADH:ubiquinone/plastoquinone oxidoreductase, chain 6	1	Brugia.Pahangi_GLEAN_10010541
	IPR001460	Penicillin-binding protein, transpeptidase	1	Brugia.Pahangi_GLEAN_10010639
	IPR001461	Peptidase A1	4	Brugia.Pahangi_GLEAN_10002349	Brugia.Pahangi_GLEAN_10003766	Brugia.Pahangi_GLEAN_10008579	Brugia.Pahangi_GLEAN_10008879
	IPR001463	Sodium:alanine symporter	2	Brugia.Pahangi_GLEAN_10010388	Brugia.Pahangi_GLEAN_10010470
	IPR001464	Annexin	4	Brugia.Pahangi_GLEAN_10002622	Brugia.Pahangi_GLEAN_10003221	Brugia.Pahangi_GLEAN_10007990	Brugia.Pahangi_GLEAN_10007991
	IPR001466	Beta-lactamase-related	7	Brugia.Pahangi_GLEAN_10000891	Brugia.Pahangi_GLEAN_10005813	Brugia.Pahangi_GLEAN_10006076	Brugia.Pahangi_GLEAN_10007431	Brugia.Pahangi_GLEAN_10009795	Brugia.Pahangi_GLEAN_10009797	Brugia.Pahangi_GLEAN_10010234
	IPR001473	Clathrin, heavy chain, propeller, N-terminal	1	Brugia.Pahangi_GLEAN_10005593
	IPR001474	GTP cyclohydrolase I	1	Brugia.Pahangi_GLEAN_10004650
	IPR001478	PDZ domain	59	Brugia.Pahangi_GLEAN_10000986	Brugia.Pahangi_GLEAN_10001374	Brugia.Pahangi_GLEAN_10001439	Brugia.Pahangi_GLEAN_10001445	Brugia.Pahangi_GLEAN_10001480	Brugia.Pahangi_GLEAN_10001762	Brugia.Pahangi_GLEAN_10001871	Brugia.Pahangi_GLEAN_10002154	Brugia.Pahangi_GLEAN_10002661	Brugia.Pahangi_GLEAN_10003031	Brugia.Pahangi_GLEAN_10003130	Brugia.Pahangi_GLEAN_10003178	Brugia.Pahangi_GLEAN_10003179	Brugia.Pahangi_GLEAN_10003216	Brugia.Pahangi_GLEAN_10003320
	IPR001482	Type II secretion system protein E	1	Brugia.Pahangi_GLEAN_10010482
	IPR001487	Bromodomain	18	Brugia.Pahangi_GLEAN_10001126	Brugia.Pahangi_GLEAN_10001127	Brugia.Pahangi_GLEAN_10001485	Brugia.Pahangi_GLEAN_10002446	Brugia.Pahangi_GLEAN_10003308	Brugia.Pahangi_GLEAN_10003659	Brugia.Pahangi_GLEAN_10004166	Brugia.Pahangi_GLEAN_10004462	Brugia.Pahangi_GLEAN_10007277	Brugia.Pahangi_GLEAN_10007896	Brugia.Pahangi_GLEAN_10008120	Brugia.Pahangi_GLEAN_10008451	Brugia.Pahangi_GLEAN_10008693	Brugia.Pahangi_GLEAN_10008971	Brugia.Pahangi_GLEAN_10008972
	IPR001494	Importin-beta, N-terminal	5	Brugia.Pahangi_GLEAN_10004856	Brugia.Pahangi_GLEAN_10005454	Brugia.Pahangi_GLEAN_10006267	Brugia.Pahangi_GLEAN_10006590	Brugia.Pahangi_GLEAN_10008516
	IPR001496	SOCS protein, C-terminal	4	Brugia.Pahangi_GLEAN_10003102	Brugia.Pahangi_GLEAN_10003362	Brugia.Pahangi_GLEAN_10003771	Brugia.Pahangi_GLEAN_10009989
	IPR001498	Impact, N-terminal	1	Brugia.Pahangi_GLEAN_10009540
	IPR001503	Glycosyl transferase, family 10	4	Brugia.Pahangi_GLEAN_10001860	Brugia.Pahangi_GLEAN_10003784	Brugia.Pahangi_GLEAN_10008492	Brugia.Pahangi_GLEAN_10010204
	IPR001505	Copper centre Cu(A)	1	Brugia.Pahangi_GLEAN_10010440
	IPR001506	Peptidase M12A, astacin	18	Brugia.Pahangi_GLEAN_10001327	Brugia.Pahangi_GLEAN_10001723	Brugia.Pahangi_GLEAN_10001968	Brugia.Pahangi_GLEAN_10003461	Brugia.Pahangi_GLEAN_10003462	Brugia.Pahangi_GLEAN_10003706	Brugia.Pahangi_GLEAN_10004601	Brugia.Pahangi_GLEAN_10005204	Brugia.Pahangi_GLEAN_10005738	Brugia.Pahangi_GLEAN_10005991	Brugia.Pahangi_GLEAN_10007249	Brugia.Pahangi_GLEAN_10007860	Brugia.Pahangi_GLEAN_10007873	Brugia.Pahangi_GLEAN_10008430	Brugia.Pahangi_GLEAN_10008479
	IPR001507	Zona pellucida sperm-binding protein	40	Brugia.Pahangi_GLEAN_10000789	Brugia.Pahangi_GLEAN_10000936	Brugia.Pahangi_GLEAN_10001292	Brugia.Pahangi_GLEAN_10002151	Brugia.Pahangi_GLEAN_10002240	Brugia.Pahangi_GLEAN_10002257	Brugia.Pahangi_GLEAN_10002282	Brugia.Pahangi_GLEAN_10002283	Brugia.Pahangi_GLEAN_10002943	Brugia.Pahangi_GLEAN_10004192	Brugia.Pahangi_GLEAN_10004332	Brugia.Pahangi_GLEAN_10004388	Brugia.Pahangi_GLEAN_10004404	Brugia.Pahangi_GLEAN_10004833	Brugia.Pahangi_GLEAN_10005161
	IPR001508	NMDA receptor	2	Brugia.Pahangi_GLEAN_10007218	Brugia.Pahangi_GLEAN_10008551
	IPR001509	NAD-dependent epimerase/dehydratase	11	Brugia.Pahangi_GLEAN_10002841	Brugia.Pahangi_GLEAN_10002960	Brugia.Pahangi_GLEAN_10002969	Brugia.Pahangi_GLEAN_10004283	Brugia.Pahangi_GLEAN_10004612	Brugia.Pahangi_GLEAN_10007829	Brugia.Pahangi_GLEAN_10009364	Brugia.Pahangi_GLEAN_10009841	Brugia.Pahangi_GLEAN_10009871	Brugia.Pahangi_GLEAN_10010255	Brugia.Pahangi_GLEAN_10010502
	IPR001510	Zinc finger, PARP-type	2	Brugia.Pahangi_GLEAN_10001433	Brugia.Pahangi_GLEAN_10006411
	IPR001514	DNA-directed RNA polymerase, 30-40kDa subunit, conserved site	1	Brugia.Pahangi_GLEAN_10002430
	IPR001515	Ribosomal protein L32e	1	Brugia.Pahangi_GLEAN_10001219
	IPR001523	Paired box protein, N-terminal	7	Brugia.Pahangi_GLEAN_10002510	Brugia.Pahangi_GLEAN_10003377	Brugia.Pahangi_GLEAN_10007031	Brugia.Pahangi_GLEAN_10009200	Brugia.Pahangi_GLEAN_10009346	Brugia.Pahangi_GLEAN_10010730	Brugia.Pahangi_GLEAN_10010810
	IPR001525	C-5 cytosine methyltransferase	2	Brugia.Pahangi_GLEAN_10002314	Brugia.Pahangi_GLEAN_10004798
	IPR001529	DNA-directed RNA polymerase, M/15kDa subunit	1	Brugia.Pahangi_GLEAN_10002457
	IPR001533	Transcriptional coactivator/pterin dehydratase	1	Brugia.Pahangi_GLEAN_10005755
	IPR001534	Transthyretin-like	28	Brugia.Pahangi_GLEAN_10000833	Brugia.Pahangi_GLEAN_10000834	Brugia.Pahangi_GLEAN_10002082	Brugia.Pahangi_GLEAN_10002429	Brugia.Pahangi_GLEAN_10002791	Brugia.Pahangi_GLEAN_10003662	Brugia.Pahangi_GLEAN_10003663	Brugia.Pahangi_GLEAN_10004158	Brugia.Pahangi_GLEAN_10004339	Brugia.Pahangi_GLEAN_10004864	Brugia.Pahangi_GLEAN_10004865	Brugia.Pahangi_GLEAN_10004866	Brugia.Pahangi_GLEAN_10005950	Brugia.Pahangi_GLEAN_10007860	Brugia.Pahangi_GLEAN_10007982
	IPR001540	Glycoside hydrolase, family 20	1	Brugia.Pahangi_GLEAN_10004412
	IPR001544	Aminotransferase, class IV	1	Brugia.Pahangi_GLEAN_10006024
	IPR001548	Peptidase M2, peptidyl-dipeptidase A	1	Brugia.Pahangi_GLEAN_10005218
	IPR001557	L-lactate/malate dehydrogenase	3	Brugia.Pahangi_GLEAN_10003371	Brugia.Pahangi_GLEAN_10007349	Brugia.Pahangi_GLEAN_10010500
	IPR001563	Peptidase S10, serine carboxypeptidase	3	Brugia.Pahangi_GLEAN_10000969	Brugia.Pahangi_GLEAN_10001024	Brugia.Pahangi_GLEAN_10010733
	IPR001564	Nucleoside diphosphate kinase	3	Brugia.Pahangi_GLEAN_10001810	Brugia.Pahangi_GLEAN_10006683	Brugia.Pahangi_GLEAN_10010587
	IPR001565	Synaptotagmin	7	Brugia.Pahangi_GLEAN_10001735	Brugia.Pahangi_GLEAN_10004054	Brugia.Pahangi_GLEAN_10005606	Brugia.Pahangi_GLEAN_10008857	Brugia.Pahangi_GLEAN_10008859	Brugia.Pahangi_GLEAN_10009131	Brugia.Pahangi_GLEAN_10010027
	IPR001567	Peptidase M3A/M3B	2	Brugia.Pahangi_GLEAN_10008547	Brugia.Pahangi_GLEAN_10009995
	IPR001568	Ribonuclease T2	1	Brugia.Pahangi_GLEAN_10001196
	IPR001569	Ribosomal protein L37e	1	Brugia.Pahangi_GLEAN_10008244
	IPR001576	Phosphoglycerate kinase	2	Brugia.Pahangi_GLEAN_10005928	Brugia.Pahangi_GLEAN_10010572
	IPR001577	Peptidase M8, leishmanolysin	2	Brugia.Pahangi_GLEAN_10004367	Brugia.Pahangi_GLEAN_10006139
	IPR001578	Peptidase C12, ubiquitin carboxyl-terminal hydrolase 1	2	Brugia.Pahangi_GLEAN_10007710	Brugia.Pahangi_GLEAN_10009518
	IPR001580	Calreticulin/calnexin	3	Brugia.Pahangi_GLEAN_10003547	Brugia.Pahangi_GLEAN_10003548	Brugia.Pahangi_GLEAN_10005769
	IPR001585	Transaldolase	2	Brugia.Pahangi_GLEAN_10008036	Brugia.Pahangi_GLEAN_10010574
	IPR001589	Actinin-type, actin-binding, conserved site	6	Brugia.Pahangi_GLEAN_10003696	Brugia.Pahangi_GLEAN_10006906	Brugia.Pahangi_GLEAN_10006916	Brugia.Pahangi_GLEAN_10008758	Brugia.Pahangi_GLEAN_10009241	Brugia.Pahangi_GLEAN_10009578
	IPR001590	Peptidase M12B, ADAM/reprolysin	8	Brugia.Pahangi_GLEAN_10002590	Brugia.Pahangi_GLEAN_10002861	Brugia.Pahangi_GLEAN_10002956	Brugia.Pahangi_GLEAN_10003627	Brugia.Pahangi_GLEAN_10003783	Brugia.Pahangi_GLEAN_10004345	Brugia.Pahangi_GLEAN_10006796	Brugia.Pahangi_GLEAN_10009805
	IPR001593	Ribosomal protein S3Ae	2	Brugia.Pahangi_GLEAN_10001820	Brugia.Pahangi_GLEAN_10005603
	IPR001594	Zinc finger, DHHC-type, palmitoyltransferase	10	Brugia.Pahangi_GLEAN_10001809	Brugia.Pahangi_GLEAN_10001969	Brugia.Pahangi_GLEAN_10002538	Brugia.Pahangi_GLEAN_10003897	Brugia.Pahangi_GLEAN_10004546	Brugia.Pahangi_GLEAN_10005425	Brugia.Pahangi_GLEAN_10007100	Brugia.Pahangi_GLEAN_10007825	Brugia.Pahangi_GLEAN_10008056	Brugia.Pahangi_GLEAN_10010128
	IPR001599	Alpha-2-macroglobulin	2	Brugia.Pahangi_GLEAN_10005843	Brugia.Pahangi_GLEAN_10006227
	IPR001604	DNA/RNA non-specific endonuclease	1	Brugia.Pahangi_GLEAN_10000937
	IPR001605	Pleckstrin homology domain, spectrin-type	3	Brugia.Pahangi_GLEAN_10003696	Brugia.Pahangi_GLEAN_10008758	Brugia.Pahangi_GLEAN_10009163
	IPR001606	ARID/BRIGHT DNA-binding domain	4	Brugia.Pahangi_GLEAN_10002383	Brugia.Pahangi_GLEAN_10003465	Brugia.Pahangi_GLEAN_10004018	Brugia.Pahangi_GLEAN_10008732
	IPR001607	Zinc finger, UBP-type	5	Brugia.Pahangi_GLEAN_10002419	Brugia.Pahangi_GLEAN_10006716	Brugia.Pahangi_GLEAN_10008186	Brugia.Pahangi_GLEAN_10009071	Brugia.Pahangi_GLEAN_10009935
	IPR001608	Alanine racemase, N-terminal	1	Brugia.Pahangi_GLEAN_10006005
	IPR001609	Myosin head, motor domain	15	Brugia.Pahangi_GLEAN_10001194	Brugia.Pahangi_GLEAN_10001369	Brugia.Pahangi_GLEAN_10001835	Brugia.Pahangi_GLEAN_10002709	Brugia.Pahangi_GLEAN_10003630	Brugia.Pahangi_GLEAN_10004002	Brugia.Pahangi_GLEAN_10005692	Brugia.Pahangi_GLEAN_10005793	Brugia.Pahangi_GLEAN_10006723	Brugia.Pahangi_GLEAN_10008026	Brugia.Pahangi_GLEAN_10008455	Brugia.Pahangi_GLEAN_10008681	Brugia.Pahangi_GLEAN_10009234	Brugia.Pahangi_GLEAN_10010021	Brugia.Pahangi_GLEAN_10010314
	IPR001610	PAC motif	1	Brugia.Pahangi_GLEAN_10006836
	IPR001611	Leucine-rich repeat	39	Brugia.Pahangi_GLEAN_10000752	Brugia.Pahangi_GLEAN_10001092	Brugia.Pahangi_GLEAN_10001503	Brugia.Pahangi_GLEAN_10002604	Brugia.Pahangi_GLEAN_10002681	Brugia.Pahangi_GLEAN_10002704	Brugia.Pahangi_GLEAN_10003219	Brugia.Pahangi_GLEAN_10003272	Brugia.Pahangi_GLEAN_10003424	Brugia.Pahangi_GLEAN_10003435	Brugia.Pahangi_GLEAN_10003818	Brugia.Pahangi_GLEAN_10003865	Brugia.Pahangi_GLEAN_10003938	Brugia.Pahangi_GLEAN_10003961	Brugia.Pahangi_GLEAN_10003962
	IPR001612	Caveolin	1	Brugia.Pahangi_GLEAN_10009853
	IPR001613	Flavin amine oxidase	1	Brugia.Pahangi_GLEAN_10004041
	IPR001614	Myelin proteolipid protein PLP	1	Brugia.Pahangi_GLEAN_10007971
	IPR001619	Sec1-like protein	6	Brugia.Pahangi_GLEAN_10001890	Brugia.Pahangi_GLEAN_10002955	Brugia.Pahangi_GLEAN_10005001	Brugia.Pahangi_GLEAN_10006327	Brugia.Pahangi_GLEAN_10008988	Brugia.Pahangi_GLEAN_10009938
	IPR001623	Heat shock protein DnaJ, N-terminal	32	Brugia.Pahangi_GLEAN_10000866	Brugia.Pahangi_GLEAN_10001534	Brugia.Pahangi_GLEAN_10001899	Brugia.Pahangi_GLEAN_10001900	Brugia.Pahangi_GLEAN_10001901	Brugia.Pahangi_GLEAN_10002310	Brugia.Pahangi_GLEAN_10002419	Brugia.Pahangi_GLEAN_10002626	Brugia.Pahangi_GLEAN_10002752	Brugia.Pahangi_GLEAN_10003133	Brugia.Pahangi_GLEAN_10003212	Brugia.Pahangi_GLEAN_10003373	Brugia.Pahangi_GLEAN_10004527	Brugia.Pahangi_GLEAN_10005134	Brugia.Pahangi_GLEAN_10005287
	IPR001627	Semaphorin/CD100 antigen	5	Brugia.Pahangi_GLEAN_10001049	Brugia.Pahangi_GLEAN_10002913	Brugia.Pahangi_GLEAN_10004135	Brugia.Pahangi_GLEAN_10004292	Brugia.Pahangi_GLEAN_10006254
	IPR001628	Zinc finger, nuclear hormone receptor-type	26	Brugia.Pahangi_GLEAN_10001014	Brugia.Pahangi_GLEAN_10001267	Brugia.Pahangi_GLEAN_10001268	Brugia.Pahangi_GLEAN_10001318	Brugia.Pahangi_GLEAN_10001457	Brugia.Pahangi_GLEAN_10002042	Brugia.Pahangi_GLEAN_10003817	Brugia.Pahangi_GLEAN_10004212	Brugia.Pahangi_GLEAN_10004477	Brugia.Pahangi_GLEAN_10004709	Brugia.Pahangi_GLEAN_10005020	Brugia.Pahangi_GLEAN_10005150	Brugia.Pahangi_GLEAN_10005380	Brugia.Pahangi_GLEAN_10006172	Brugia.Pahangi_GLEAN_10006259
	IPR001630	cAMP response element binding (CREB) protein	1	Brugia.Pahangi_GLEAN_10003681
	IPR001631	DNA topoisomerase I, C-terminal	1	Brugia.Pahangi_GLEAN_10009674
	IPR001632	G-protein, beta subunit	3	Brugia.Pahangi_GLEAN_10002076	Brugia.Pahangi_GLEAN_10008519	Brugia.Pahangi_GLEAN_10008520
	IPR001636	SAICAR synthetase	1	Brugia.Pahangi_GLEAN_10010504
	IPR001638	Extracellular solute-binding protein, family 3	2	Brugia.Pahangi_GLEAN_10007218	Brugia.Pahangi_GLEAN_10008551
	IPR001640	Prolipoprotein diacylglyceryl transferase	1	Brugia.Pahangi_GLEAN_10010636
	IPR001645	Folylpolyglutamate synthetase	1	Brugia.Pahangi_GLEAN_10006568
	IPR001648	Ribosomal protein S18	2	Brugia.Pahangi_GLEAN_10003025	Brugia.Pahangi_GLEAN_10009137
	IPR001650	Helicase, C-terminal	71	Brugia.Pahangi_GLEAN_10000761	Brugia.Pahangi_GLEAN_10001225	Brugia.Pahangi_GLEAN_10001289	Brugia.Pahangi_GLEAN_10001358	Brugia.Pahangi_GLEAN_10001426	Brugia.Pahangi_GLEAN_10001499	Brugia.Pahangi_GLEAN_10001519	Brugia.Pahangi_GLEAN_10001665	Brugia.Pahangi_GLEAN_10001931	Brugia.Pahangi_GLEAN_10002019	Brugia.Pahangi_GLEAN_10002107	Brugia.Pahangi_GLEAN_10002112	Brugia.Pahangi_GLEAN_10002170	Brugia.Pahangi_GLEAN_10002469	Brugia.Pahangi_GLEAN_10002666
	IPR001653	Diaminopimelate epimerase, DapF	1	Brugia.Pahangi_GLEAN_10010328
	IPR001656	Pseudouridine synthase, TruD	1	Brugia.Pahangi_GLEAN_10009773
	IPR001657	Hedgehog protein	1	Brugia.Pahangi_GLEAN_10010065
	IPR001660	Sterile alpha motif domain	16	Brugia.Pahangi_GLEAN_10000975	Brugia.Pahangi_GLEAN_10001705	Brugia.Pahangi_GLEAN_10001744	Brugia.Pahangi_GLEAN_10003090	Brugia.Pahangi_GLEAN_10003091	Brugia.Pahangi_GLEAN_10003699	Brugia.Pahangi_GLEAN_10004130	Brugia.Pahangi_GLEAN_10004232	Brugia.Pahangi_GLEAN_10004426	Brugia.Pahangi_GLEAN_10006211	Brugia.Pahangi_GLEAN_10006979	Brugia.Pahangi_GLEAN_10007506	Brugia.Pahangi_GLEAN_10008347	Brugia.Pahangi_GLEAN_10008366	Brugia.Pahangi_GLEAN_10009140
	IPR001661	Glycoside hydrolase, family 37	10	Brugia.Pahangi_GLEAN_10000824	Brugia.Pahangi_GLEAN_10004378	Brugia.Pahangi_GLEAN_10005914	Brugia.Pahangi_GLEAN_10005915	Brugia.Pahangi_GLEAN_10005916	Brugia.Pahangi_GLEAN_10006389	Brugia.Pahangi_GLEAN_10006866	Brugia.Pahangi_GLEAN_10008525	Brugia.Pahangi_GLEAN_10008527	Brugia.Pahangi_GLEAN_10009630
	IPR001662	Translation elongation factor EF1B, gamma chain, conserved	1	Brugia.Pahangi_GLEAN_10006857
	IPR001664	Intermediate filament protein	4	Brugia.Pahangi_GLEAN_10003111	Brugia.Pahangi_GLEAN_10003896	Brugia.Pahangi_GLEAN_10009145	Brugia.Pahangi_GLEAN_10010838
	IPR001666	Phosphatidylinositol transfer protein	2	Brugia.Pahangi_GLEAN_10004775	Brugia.Pahangi_GLEAN_10007268
	IPR001667	Phosphoesterase, RecJ-like	1	Brugia.Pahangi_GLEAN_10010629
	IPR001672	Phosphoglucose isomerase (PGI)	1	Brugia.Pahangi_GLEAN_10004434
	IPR001674	GMP synthase, C-terminal	2	Brugia.Pahangi_GLEAN_10003347	Brugia.Pahangi_GLEAN_10010376
	IPR001678	Bacterial Fmu (Sun)/eukaryotic nucleolar NOL1/Nop2p	5	Brugia.Pahangi_GLEAN_10005619	Brugia.Pahangi_GLEAN_10005744	Brugia.Pahangi_GLEAN_10005745	Brugia.Pahangi_GLEAN_10007151	Brugia.Pahangi_GLEAN_10008313
	IPR001679	NAD-dependent DNA ligase	1	Brugia.Pahangi_GLEAN_10005086
	IPR001680	WD40 repeat	133	Brugia.Pahangi_GLEAN_10000961	Brugia.Pahangi_GLEAN_10000999	Brugia.Pahangi_GLEAN_10001045	Brugia.Pahangi_GLEAN_10001158	Brugia.Pahangi_GLEAN_10001251	Brugia.Pahangi_GLEAN_10001252	Brugia.Pahangi_GLEAN_10001293	Brugia.Pahangi_GLEAN_10001359	Brugia.Pahangi_GLEAN_10001682	Brugia.Pahangi_GLEAN_10001684	Brugia.Pahangi_GLEAN_10001685	Brugia.Pahangi_GLEAN_10001749	Brugia.Pahangi_GLEAN_10002076	Brugia.Pahangi_GLEAN_10002224	Brugia.Pahangi_GLEAN_10002427
	IPR001683	Phox homologous domain	11	Brugia.Pahangi_GLEAN_10001340	Brugia.Pahangi_GLEAN_10001546	Brugia.Pahangi_GLEAN_10003953	Brugia.Pahangi_GLEAN_10003972	Brugia.Pahangi_GLEAN_10003974	Brugia.Pahangi_GLEAN_10004683	Brugia.Pahangi_GLEAN_10005634	Brugia.Pahangi_GLEAN_10006124	Brugia.Pahangi_GLEAN_10007697	Brugia.Pahangi_GLEAN_10008679	Brugia.Pahangi_GLEAN_10009127
	IPR001694	NADH:ubiquinone oxidoreductase, subunit 1/F420H2 oxidoreductase subunit H	1	Brugia.Pahangi_GLEAN_10010414
	IPR001697	Pyruvate kinase	3	Brugia.Pahangi_GLEAN_10003401	Brugia.Pahangi_GLEAN_10004758	Brugia.Pahangi_GLEAN_10004761
	IPR001698	WASH complex, F-actin capping protein, beta subunit	2	Brugia.Pahangi_GLEAN_10000723	Brugia.Pahangi_GLEAN_10010690
	IPR001699	Transcription factor, T-box	5	Brugia.Pahangi_GLEAN_10004381	Brugia.Pahangi_GLEAN_10004382	Brugia.Pahangi_GLEAN_10004510	Brugia.Pahangi_GLEAN_10006813	Brugia.Pahangi_GLEAN_10008334
	IPR001708	Membrane insertion protein, OxaA/YidC	3	Brugia.Pahangi_GLEAN_10004834	Brugia.Pahangi_GLEAN_10004836	Brugia.Pahangi_GLEAN_10004837
	IPR001709	Flavoprotein pyridine nucleotide cytochrome reductase	4	Brugia.Pahangi_GLEAN_10001670	Brugia.Pahangi_GLEAN_10001731	Brugia.Pahangi_GLEAN_10002707	Brugia.Pahangi_GLEAN_10003785
	IPR001711	Phospholipase C, phosphatidylinositol-specific, Y domain	7	Brugia.Pahangi_GLEAN_10003959	Brugia.Pahangi_GLEAN_10004152	Brugia.Pahangi_GLEAN_10006842	Brugia.Pahangi_GLEAN_10007299	Brugia.Pahangi_GLEAN_10008798	Brugia.Pahangi_GLEAN_10009253	Brugia.Pahangi_GLEAN_10010262
	IPR001714	Peptidase M24, methionine aminopeptidase	3	Brugia.Pahangi_GLEAN_10006989	Brugia.Pahangi_GLEAN_10010089	Brugia.Pahangi_GLEAN_10010622
	IPR001715	Calponin homology domain	25	Brugia.Pahangi_GLEAN_10000808	Brugia.Pahangi_GLEAN_10001042	Brugia.Pahangi_GLEAN_10001709	Brugia.Pahangi_GLEAN_10002196	Brugia.Pahangi_GLEAN_10002245	Brugia.Pahangi_GLEAN_10002614	Brugia.Pahangi_GLEAN_10002724	Brugia.Pahangi_GLEAN_10003696	Brugia.Pahangi_GLEAN_10003765	Brugia.Pahangi_GLEAN_10003814	Brugia.Pahangi_GLEAN_10004711	Brugia.Pahangi_GLEAN_10004712	Brugia.Pahangi_GLEAN_10004882	Brugia.Pahangi_GLEAN_10004980	Brugia.Pahangi_GLEAN_10006008
	IPR001719	Endodeoxyribonuclease IV	1	Brugia.Pahangi_GLEAN_10001563
	IPR001720	PI3 kinase, P85 regulatory subunit	2	Brugia.Pahangi_GLEAN_10001977	Brugia.Pahangi_GLEAN_10007403
	IPR001723	Steroid hormone receptor	15	Brugia.Pahangi_GLEAN_10002042	Brugia.Pahangi_GLEAN_10004213	Brugia.Pahangi_GLEAN_10004710	Brugia.Pahangi_GLEAN_10005020	Brugia.Pahangi_GLEAN_10005150	Brugia.Pahangi_GLEAN_10005380	Brugia.Pahangi_GLEAN_10006172	Brugia.Pahangi_GLEAN_10006792	Brugia.Pahangi_GLEAN_10007737	Brugia.Pahangi_GLEAN_10008228	Brugia.Pahangi_GLEAN_10008615	Brugia.Pahangi_GLEAN_10008707	Brugia.Pahangi_GLEAN_10009305	Brugia.Pahangi_GLEAN_10009895	Brugia.Pahangi_GLEAN_10010049
	IPR001727	Uncharacterised protein family UPF0016	1	Brugia.Pahangi_GLEAN_10005318
	IPR001728	Thyroid hormone receptor	1	Brugia.Pahangi_GLEAN_10001014
	IPR001731	Porphobilinogen synthase	1	Brugia.Pahangi_GLEAN_10010415
	IPR001732	UDP-glucose/GDP-mannose dehydrogenase, N-terminal	1	Brugia.Pahangi_GLEAN_10004437
	IPR001733	Peptidase S26B, eukaryotic signal peptidase	1	Brugia.Pahangi_GLEAN_10001157
	IPR001734	Sodium/solute symporter	4	Brugia.Pahangi_GLEAN_10005131	Brugia.Pahangi_GLEAN_10005132	Brugia.Pahangi_GLEAN_10005133	Brugia.Pahangi_GLEAN_10006863
	IPR001736	Phospholipase D/Transphosphatidylase	3	Brugia.Pahangi_GLEAN_10002703	Brugia.Pahangi_GLEAN_10003070	Brugia.Pahangi_GLEAN_10006558
	IPR001737	Ribosomal RNA adenine methylase transferase	3	Brugia.Pahangi_GLEAN_10001236	Brugia.Pahangi_GLEAN_10007619	Brugia.Pahangi_GLEAN_10010405
	IPR001739	Methyl-CpG DNA binding	2	Brugia.Pahangi_GLEAN_10004166	Brugia.Pahangi_GLEAN_10007878
	IPR001748	G10 protein	1	Brugia.Pahangi_GLEAN_10003158
	IPR001750	NADH:ubiquinone/plastoquinone oxidoreductase	2	Brugia.Pahangi_GLEAN_10005039	Brugia.Pahangi_GLEAN_10010540
	IPR001752	Kinesin, motor domain	12	Brugia.Pahangi_GLEAN_10001172	Brugia.Pahangi_GLEAN_10003162	Brugia.Pahangi_GLEAN_10005136	Brugia.Pahangi_GLEAN_10005406	Brugia.Pahangi_GLEAN_10007527	Brugia.Pahangi_GLEAN_10008221	Brugia.Pahangi_GLEAN_10008367	Brugia.Pahangi_GLEAN_10008417	Brugia.Pahangi_GLEAN_10008891	Brugia.Pahangi_GLEAN_10009570	Brugia.Pahangi_GLEAN_10010083	Brugia.Pahangi_GLEAN_10010274
	IPR001753	Crotonase, core	5	Brugia.Pahangi_GLEAN_10000729	Brugia.Pahangi_GLEAN_10002402	Brugia.Pahangi_GLEAN_10004581	Brugia.Pahangi_GLEAN_10008079	Brugia.Pahangi_GLEAN_10009731
	IPR001754	Orotidine 5'-phosphate decarboxylase domain	3	Brugia.Pahangi_GLEAN_10003598	Brugia.Pahangi_GLEAN_10010656	Brugia.Pahangi_GLEAN_10010657
	IPR001757	ATPase, P-type, K/Mg/Cd/Cu/Zn/Na/Ca/Na/H-transporter	13	Brugia.Pahangi_GLEAN_10002371	Brugia.Pahangi_GLEAN_10002480	Brugia.Pahangi_GLEAN_10003187	Brugia.Pahangi_GLEAN_10003446	Brugia.Pahangi_GLEAN_10003982	Brugia.Pahangi_GLEAN_10004017	Brugia.Pahangi_GLEAN_10005812	Brugia.Pahangi_GLEAN_10005949	Brugia.Pahangi_GLEAN_10006313	Brugia.Pahangi_GLEAN_10006833	Brugia.Pahangi_GLEAN_10008468	Brugia.Pahangi_GLEAN_10009157	Brugia.Pahangi_GLEAN_10009695
	IPR001762	Blood coagulation inhibitor, Disintegrin	3	Brugia.Pahangi_GLEAN_10002861	Brugia.Pahangi_GLEAN_10002956	Brugia.Pahangi_GLEAN_10003783
	IPR001763	Rhodanese-like	7	Brugia.Pahangi_GLEAN_10002079	Brugia.Pahangi_GLEAN_10003539	Brugia.Pahangi_GLEAN_10003541	Brugia.Pahangi_GLEAN_10003794	Brugia.Pahangi_GLEAN_10006414	Brugia.Pahangi_GLEAN_10008652	Brugia.Pahangi_GLEAN_10010121
	IPR001765	Carbonic anhydrase	1	Brugia.Pahangi_GLEAN_10004040
	IPR001766	Transcription factor, fork head	11	Brugia.Pahangi_GLEAN_10004245	Brugia.Pahangi_GLEAN_10004548	Brugia.Pahangi_GLEAN_10004550	Brugia.Pahangi_GLEAN_10005121	Brugia.Pahangi_GLEAN_10006966	Brugia.Pahangi_GLEAN_10007124	Brugia.Pahangi_GLEAN_10007795	Brugia.Pahangi_GLEAN_10008660	Brugia.Pahangi_GLEAN_10010135	Brugia.Pahangi_GLEAN_10010260	Brugia.Pahangi_GLEAN_10010284
	IPR001767	Hint domain	2	Brugia.Pahangi_GLEAN_10006754	Brugia.Pahangi_GLEAN_10010065
	IPR001770	G-protein, gamma subunit	2	Brugia.Pahangi_GLEAN_10001130	Brugia.Pahangi_GLEAN_10009440
	IPR001772	Kinase-associated KA1	2	Brugia.Pahangi_GLEAN_10006002	Brugia.Pahangi_GLEAN_10007923
	IPR001774	Delta/Serrate/lag-2 (DSL) protein	1	Brugia.Pahangi_GLEAN_10003918
	IPR001780	Ribosomal protein L35A	2	Brugia.Pahangi_GLEAN_10008738	Brugia.Pahangi_GLEAN_10009191
	IPR001781	Zinc finger, LIM-type	27	Brugia.Pahangi_GLEAN_10001673	Brugia.Pahangi_GLEAN_10002204	Brugia.Pahangi_GLEAN_10002631	Brugia.Pahangi_GLEAN_10002793	Brugia.Pahangi_GLEAN_10004038	Brugia.Pahangi_GLEAN_10004694	Brugia.Pahangi_GLEAN_10004873	Brugia.Pahangi_GLEAN_10005286	Brugia.Pahangi_GLEAN_10005518	Brugia.Pahangi_GLEAN_10005547	Brugia.Pahangi_GLEAN_10006188	Brugia.Pahangi_GLEAN_10006257	Brugia.Pahangi_GLEAN_10006684	Brugia.Pahangi_GLEAN_10007421	Brugia.Pahangi_GLEAN_10007478
	IPR001783	Lumazine-binding protein	1	Brugia.Pahangi_GLEAN_10010635
	IPR001787	Ribosomal protein L21	1	Brugia.Pahangi_GLEAN_10007362
	IPR001789	Signal transduction response regulator, receiver domain	3	Brugia.Pahangi_GLEAN_10010463	Brugia.Pahangi_GLEAN_10010525	Brugia.Pahangi_GLEAN_10010584
	IPR001790	Ribosomal protein L10/acidic P0	2	Brugia.Pahangi_GLEAN_10008040	Brugia.Pahangi_GLEAN_10009014
	IPR001791	Laminin G domain	15	Brugia.Pahangi_GLEAN_10003030	Brugia.Pahangi_GLEAN_10003712	Brugia.Pahangi_GLEAN_10004001	Brugia.Pahangi_GLEAN_10005306	Brugia.Pahangi_GLEAN_10006105	Brugia.Pahangi_GLEAN_10006106	Brugia.Pahangi_GLEAN_10006122	Brugia.Pahangi_GLEAN_10006244	Brugia.Pahangi_GLEAN_10006245	Brugia.Pahangi_GLEAN_10006697	Brugia.Pahangi_GLEAN_10006701	Brugia.Pahangi_GLEAN_10006939	Brugia.Pahangi_GLEAN_10009819	Brugia.Pahangi_GLEAN_10010769	Brugia.Pahangi_GLEAN_10010846
	IPR001794	Frataxin, subgroup	1	Brugia.Pahangi_GLEAN_10005655
	IPR001796	Dihydrofolate reductase domain	1	Brugia.Pahangi_GLEAN_10004684
	IPR001799	Ephrin	3	Brugia.Pahangi_GLEAN_10004935	Brugia.Pahangi_GLEAN_10005513	Brugia.Pahangi_GLEAN_10006028
	IPR001804	Isocitrate/isopropylmalate dehydrogenase	4	Brugia.Pahangi_GLEAN_10001476	Brugia.Pahangi_GLEAN_10004064	Brugia.Pahangi_GLEAN_10007914	Brugia.Pahangi_GLEAN_10010417
	IPR001805	Adenosine kinase	1	Brugia.Pahangi_GLEAN_10007652
	IPR001806	Small GTPase superfamily	53	Brugia.Pahangi_GLEAN_10001304	Brugia.Pahangi_GLEAN_10001618	Brugia.Pahangi_GLEAN_10001913	Brugia.Pahangi_GLEAN_10002100	Brugia.Pahangi_GLEAN_10002267	Brugia.Pahangi_GLEAN_10002285	Brugia.Pahangi_GLEAN_10002334	Brugia.Pahangi_GLEAN_10002719	Brugia.Pahangi_GLEAN_10002733	Brugia.Pahangi_GLEAN_10002827	Brugia.Pahangi_GLEAN_10002837	Brugia.Pahangi_GLEAN_10002938	Brugia.Pahangi_GLEAN_10003102	Brugia.Pahangi_GLEAN_10003375	Brugia.Pahangi_GLEAN_10003410
	IPR001807	Chloride channel, voltage gated	6	Brugia.Pahangi_GLEAN_10002449	Brugia.Pahangi_GLEAN_10003956	Brugia.Pahangi_GLEAN_10004592	Brugia.Pahangi_GLEAN_10004593	Brugia.Pahangi_GLEAN_10008293	Brugia.Pahangi_GLEAN_10010740
	IPR001810	F-box domain, cyclin-like	31	Brugia.Pahangi_GLEAN_10001697	Brugia.Pahangi_GLEAN_10001935	Brugia.Pahangi_GLEAN_10002005	Brugia.Pahangi_GLEAN_10002215	Brugia.Pahangi_GLEAN_10002505	Brugia.Pahangi_GLEAN_10003064	Brugia.Pahangi_GLEAN_10003128	Brugia.Pahangi_GLEAN_10003246	Brugia.Pahangi_GLEAN_10003533	Brugia.Pahangi_GLEAN_10003539	Brugia.Pahangi_GLEAN_10003664	Brugia.Pahangi_GLEAN_10003738	Brugia.Pahangi_GLEAN_10003744	Brugia.Pahangi_GLEAN_10003863	Brugia.Pahangi_GLEAN_10004178
	IPR001813	Ribosomal protein 60S	3	Brugia.Pahangi_GLEAN_10002134	Brugia.Pahangi_GLEAN_10003141	Brugia.Pahangi_GLEAN_10009014
	IPR001816	Translation elongation factor EFTs/EF1B	1	Brugia.Pahangi_GLEAN_10006399
	IPR001818	Peptidase M10, metallopeptidase	6	Brugia.Pahangi_GLEAN_10001952	Brugia.Pahangi_GLEAN_10001971	Brugia.Pahangi_GLEAN_10005393	Brugia.Pahangi_GLEAN_10007937	Brugia.Pahangi_GLEAN_10007940	Brugia.Pahangi_GLEAN_10009003
	IPR001828	Extracellular ligand-binding receptor	12	Brugia.Pahangi_GLEAN_10003430	Brugia.Pahangi_GLEAN_10003689	Brugia.Pahangi_GLEAN_10004238	Brugia.Pahangi_GLEAN_10005016	Brugia.Pahangi_GLEAN_10006167	Brugia.Pahangi_GLEAN_10006442	Brugia.Pahangi_GLEAN_10006896	Brugia.Pahangi_GLEAN_10007217	Brugia.Pahangi_GLEAN_10008944	Brugia.Pahangi_GLEAN_10009599	Brugia.Pahangi_GLEAN_10009600	Brugia.Pahangi_GLEAN_10010138
	IPR001830	Glycosyl transferase, family 20	2	Brugia.Pahangi_GLEAN_10001619	Brugia.Pahangi_GLEAN_10003958
	IPR001834	NADH:cytochrome b5 reductase (CBR)	1	Brugia.Pahangi_GLEAN_10003785
	IPR001837	Adenylate cyclase-associated CAP	1	Brugia.Pahangi_GLEAN_10005924
	IPR001838	Potassium channel, inwardly rectifying, Kir-like	2	Brugia.Pahangi_GLEAN_10004699	Brugia.Pahangi_GLEAN_10007254
	IPR001839	Transforming growth factor-beta, C-terminal	5	Brugia.Pahangi_GLEAN_10001609	Brugia.Pahangi_GLEAN_10003449	Brugia.Pahangi_GLEAN_10005552	Brugia.Pahangi_GLEAN_10006986	Brugia.Pahangi_GLEAN_10007944
	IPR001841	Zinc finger, RING-type	72	Brugia.Pahangi_GLEAN_10000868	Brugia.Pahangi_GLEAN_10001203	Brugia.Pahangi_GLEAN_10001611	Brugia.Pahangi_GLEAN_10001617	Brugia.Pahangi_GLEAN_10001639	Brugia.Pahangi_GLEAN_10001931	Brugia.Pahangi_GLEAN_10002014	Brugia.Pahangi_GLEAN_10002050	Brugia.Pahangi_GLEAN_10002126	Brugia.Pahangi_GLEAN_10002289	Brugia.Pahangi_GLEAN_10002333	Brugia.Pahangi_GLEAN_10002915	Brugia.Pahangi_GLEAN_10002950	Brugia.Pahangi_GLEAN_10003374	Brugia.Pahangi_GLEAN_10003800
	IPR001844	Chaperonin Cpn60	2	Brugia.Pahangi_GLEAN_10008564	Brugia.Pahangi_GLEAN_10010425
	IPR001846	von Willebrand factor, type D domain	1	Brugia.Pahangi_GLEAN_10009732
	IPR001848	Ribosomal protein S10	3	Brugia.Pahangi_GLEAN_10001995	Brugia.Pahangi_GLEAN_10004020	Brugia.Pahangi_GLEAN_10006474
	IPR001849	Pleckstrin homology domain	54	Brugia.Pahangi_GLEAN_10000966	Brugia.Pahangi_GLEAN_10001435	Brugia.Pahangi_GLEAN_10001632	Brugia.Pahangi_GLEAN_10001672	Brugia.Pahangi_GLEAN_10001951	Brugia.Pahangi_GLEAN_10001976	Brugia.Pahangi_GLEAN_10002479	Brugia.Pahangi_GLEAN_10002769	Brugia.Pahangi_GLEAN_10002918	Brugia.Pahangi_GLEAN_10002975	Brugia.Pahangi_GLEAN_10003130	Brugia.Pahangi_GLEAN_10003135	Brugia.Pahangi_GLEAN_10003205	Brugia.Pahangi_GLEAN_10003860	Brugia.Pahangi_GLEAN_10004291
	IPR001854	Ribosomal protein L29	1	Brugia.Pahangi_GLEAN_10004990
	IPR001857	Ribosomal protein L19	1	Brugia.Pahangi_GLEAN_10002610
	IPR001858	Phosphatidylethanolamine-binding, conserved site	1	Brugia.Pahangi_GLEAN_10001464
	IPR001865	Ribosomal protein S2	1	Brugia.Pahangi_GLEAN_10008897
	IPR001867	Signal transduction response regulator, C-terminal	1	Brugia.Pahangi_GLEAN_10010525
	IPR001870	B30.2/SPRY domain	9	Brugia.Pahangi_GLEAN_10002982	Brugia.Pahangi_GLEAN_10003020	Brugia.Pahangi_GLEAN_10004178	Brugia.Pahangi_GLEAN_10005533	Brugia.Pahangi_GLEAN_10005986	Brugia.Pahangi_GLEAN_10008119	Brugia.Pahangi_GLEAN_10009132	Brugia.Pahangi_GLEAN_10009647	Brugia.Pahangi_GLEAN_10010752
	IPR001872	Peptidase A8, signal peptidase II	1	Brugia.Pahangi_GLEAN_10010389
	IPR001873	Na+ channel, amiloride-sensitive	10	Brugia.Pahangi_GLEAN_10002768	Brugia.Pahangi_GLEAN_10003886	Brugia.Pahangi_GLEAN_10005372	Brugia.Pahangi_GLEAN_10005373	Brugia.Pahangi_GLEAN_10006940	Brugia.Pahangi_GLEAN_10007573	Brugia.Pahangi_GLEAN_10010105	Brugia.Pahangi_GLEAN_10010106	Brugia.Pahangi_GLEAN_10010187	Brugia.Pahangi_GLEAN_10010303
	IPR001876	Zinc finger, RanBP2-type	7	Brugia.Pahangi_GLEAN_10003648	Brugia.Pahangi_GLEAN_10006219	Brugia.Pahangi_GLEAN_10007155	Brugia.Pahangi_GLEAN_10007522	Brugia.Pahangi_GLEAN_10007718	Brugia.Pahangi_GLEAN_10007893	Brugia.Pahangi_GLEAN_10009670
	IPR001878	Zinc finger, CCHC-type	7	Brugia.Pahangi_GLEAN_10002308	Brugia.Pahangi_GLEAN_10002319	Brugia.Pahangi_GLEAN_10004840	Brugia.Pahangi_GLEAN_10005563	Brugia.Pahangi_GLEAN_10006730	Brugia.Pahangi_GLEAN_10008892	Brugia.Pahangi_GLEAN_10009348
	IPR001879	GPCR, family 2, extracellular hormone receptor domain	5	Brugia.Pahangi_GLEAN_10002123	Brugia.Pahangi_GLEAN_10003030	Brugia.Pahangi_GLEAN_10003818	Brugia.Pahangi_GLEAN_10009458	Brugia.Pahangi_GLEAN_10010014
	IPR001881	EGF-like calcium-binding	33	Brugia.Pahangi_GLEAN_10000708	Brugia.Pahangi_GLEAN_10000841	Brugia.Pahangi_GLEAN_10001315	Brugia.Pahangi_GLEAN_10001604	Brugia.Pahangi_GLEAN_10001634	Brugia.Pahangi_GLEAN_10001752	Brugia.Pahangi_GLEAN_10001753	Brugia.Pahangi_GLEAN_10001790	Brugia.Pahangi_GLEAN_10002284	Brugia.Pahangi_GLEAN_10003030	Brugia.Pahangi_GLEAN_10003262	Brugia.Pahangi_GLEAN_10003263	Brugia.Pahangi_GLEAN_10003684	Brugia.Pahangi_GLEAN_10003712	Brugia.Pahangi_GLEAN_10003915
	IPR001882	Biotin-binding site	1	Brugia.Pahangi_GLEAN_10010365
	IPR001884	Translation elongation factor IF5A	1	Brugia.Pahangi_GLEAN_10004598
	IPR001891	Malic oxidoreductase	5	Brugia.Pahangi_GLEAN_10008326	Brugia.Pahangi_GLEAN_10008327	Brugia.Pahangi_GLEAN_10008328	Brugia.Pahangi_GLEAN_10008329	Brugia.Pahangi_GLEAN_10008927
	IPR001892	Ribosomal protein S13	1	Brugia.Pahangi_GLEAN_10010675
	IPR001893	Cysteine-rich Golgi apparatus protein 1 repeat	1	Brugia.Pahangi_GLEAN_10004197
	IPR001895	Guanine-nucleotide dissociation stimulator CDC25	7	Brugia.Pahangi_GLEAN_10002570	Brugia.Pahangi_GLEAN_10003185	Brugia.Pahangi_GLEAN_10003959	Brugia.Pahangi_GLEAN_10008788	Brugia.Pahangi_GLEAN_10009426	Brugia.Pahangi_GLEAN_10009826	Brugia.Pahangi_GLEAN_10009832
	IPR001898	Sodium/sulphate symporter	1	Brugia.Pahangi_GLEAN_10004961
	IPR001900	Ribonuclease II/R	2	Brugia.Pahangi_GLEAN_10001217	Brugia.Pahangi_GLEAN_10001321
	IPR001901	Protein translocase complex, SecE/Sec61-gamma subunit	1	Brugia.Pahangi_GLEAN_10001566
	IPR001902	Sulphate anion transporter	1	Brugia.Pahangi_GLEAN_10002091
	IPR001905	Ammonium transporter	1	Brugia.Pahangi_GLEAN_10003826
	IPR001907	Peptidase S14, ClpP	2	Brugia.Pahangi_GLEAN_10005084	Brugia.Pahangi_GLEAN_10010706
	IPR001911	Ribosomal protein S21	1	Brugia.Pahangi_GLEAN_10007457
	IPR001912	Ribosomal protein S4/S9, N-terminal	1	Brugia.Pahangi_GLEAN_10002674
	IPR001915	Peptidase M48	1	Brugia.Pahangi_GLEAN_10002270
	IPR001917	Aminotransferase, class-II, pyridoxal-phosphate binding site	1	Brugia.Pahangi_GLEAN_10007559
	IPR001921	Ribosomal protein L7A/L8	2	Brugia.Pahangi_GLEAN_10001411	Brugia.Pahangi_GLEAN_10008979
	IPR001925	Porin, eukaryotic type	2	Brugia.Pahangi_GLEAN_10007304	Brugia.Pahangi_GLEAN_10010753
	IPR001926	Pyridoxal phosphate-dependent enzyme, beta subunit	5	Brugia.Pahangi_GLEAN_10005288	Brugia.Pahangi_GLEAN_10006574	Brugia.Pahangi_GLEAN_10006575	Brugia.Pahangi_GLEAN_10006576	Brugia.Pahangi_GLEAN_10006700
	IPR001930	Peptidase M1, alanine aminopeptidase/leukotriene A4 hydrolase	5	Brugia.Pahangi_GLEAN_10002580	Brugia.Pahangi_GLEAN_10003018	Brugia.Pahangi_GLEAN_10008362	Brugia.Pahangi_GLEAN_10009282	Brugia.Pahangi_GLEAN_10010161
	IPR001931	Ribosomal protein S21e	2	Brugia.Pahangi_GLEAN_10000743	Brugia.Pahangi_GLEAN_10001671
	IPR001932	Protein phosphatase 2C-like	11	Brugia.Pahangi_GLEAN_10003522	Brugia.Pahangi_GLEAN_10004868	Brugia.Pahangi_GLEAN_10004902	Brugia.Pahangi_GLEAN_10004903	Brugia.Pahangi_GLEAN_10005322	Brugia.Pahangi_GLEAN_10005608	Brugia.Pahangi_GLEAN_10005633	Brugia.Pahangi_GLEAN_10006359	Brugia.Pahangi_GLEAN_10007270	Brugia.Pahangi_GLEAN_10007344	Brugia.Pahangi_GLEAN_10008596
	IPR001936	Ras GTPase-activating protein	3	Brugia.Pahangi_GLEAN_10001632	Brugia.Pahangi_GLEAN_10007242	Brugia.Pahangi_GLEAN_10007802
	IPR001940	Peptidase S1C, HrtA/DegP2/Q/S	1	Brugia.Pahangi_GLEAN_10010643
	IPR001943	UVR domain	2	Brugia.Pahangi_GLEAN_10010416	Brugia.Pahangi_GLEAN_10010647
	IPR001944	Glycoside hydrolase, family 35	1	Brugia.Pahangi_GLEAN_10002221
	IPR001945	Xeroderma pigmentosum group D protein	1	Brugia.Pahangi_GLEAN_10004780
	IPR001948	Peptidase M18	1	Brugia.Pahangi_GLEAN_10003556
	IPR001949	NADH:ubiquinone oxidoreductase, 51kDa subunit, conserved site	1	Brugia.Pahangi_GLEAN_10003753
	IPR001950	Translation initiation factor SUI1	3	Brugia.Pahangi_GLEAN_10000742	Brugia.Pahangi_GLEAN_10002726	Brugia.Pahangi_GLEAN_10006315
	IPR001951	Histone H4	1	Brugia.Pahangi_GLEAN_10009782
	IPR001957	Chromosomal replication control, initiator DnaA	1	Brugia.Pahangi_GLEAN_10010484
	IPR001958	Tetracycline resistance protein, TetA/multidrug resistance protein MdtG	1	Brugia.Pahangi_GLEAN_10002416
	IPR001962	Asparagine synthase	1	Brugia.Pahangi_GLEAN_10010165
	IPR001965	Zinc finger, PHD-type	21	Brugia.Pahangi_GLEAN_10001179	Brugia.Pahangi_GLEAN_10002923	Brugia.Pahangi_GLEAN_10003454	Brugia.Pahangi_GLEAN_10003465	Brugia.Pahangi_GLEAN_10004166	Brugia.Pahangi_GLEAN_10004188	Brugia.Pahangi_GLEAN_10004227	Brugia.Pahangi_GLEAN_10005342	Brugia.Pahangi_GLEAN_10005347	Brugia.Pahangi_GLEAN_10005580	Brugia.Pahangi_GLEAN_10007002	Brugia.Pahangi_GLEAN_10007029	Brugia.Pahangi_GLEAN_10007896	Brugia.Pahangi_GLEAN_10008120	Brugia.Pahangi_GLEAN_10008193
	IPR001967	Peptidase S11, D-alanyl-D-alanine carboxypeptidase A, N-terminal	1	Brugia.Pahangi_GLEAN_10010480
	IPR001969	Peptidase aspartic, active site	3	Brugia.Pahangi_GLEAN_10002349	Brugia.Pahangi_GLEAN_10008579	Brugia.Pahangi_GLEAN_10008879
	IPR001971	Ribosomal protein S11	3	Brugia.Pahangi_GLEAN_10003560	Brugia.Pahangi_GLEAN_10005868	Brugia.Pahangi_GLEAN_10010433
	IPR001972	Stomatin	7	Brugia.Pahangi_GLEAN_10000932	Brugia.Pahangi_GLEAN_10000944	Brugia.Pahangi_GLEAN_10003394	Brugia.Pahangi_GLEAN_10004901	Brugia.Pahangi_GLEAN_10006130	Brugia.Pahangi_GLEAN_10007255	Brugia.Pahangi_GLEAN_10009186
	IPR001975	Ribosomal protein L40e	1	Brugia.Pahangi_GLEAN_10006148
	IPR001976	Ribosomal protein S24e	1	Brugia.Pahangi_GLEAN_10002353
	IPR001977	Dephospho-CoA kinase	2	Brugia.Pahangi_GLEAN_10003253	Brugia.Pahangi_GLEAN_10005334
	IPR001978	Troponin	3	Brugia.Pahangi_GLEAN_10006240	Brugia.Pahangi_GLEAN_10006832	Brugia.Pahangi_GLEAN_10006876
	IPR001985	S-adenosylmethionine decarboxylase	1	Brugia.Pahangi_GLEAN_10009612
	IPR001986	Enolpyruvate transferase domain	1	Brugia.Pahangi_GLEAN_10010602
	IPR001991	Sodium:dicarboxylate symporter	1	Brugia.Pahangi_GLEAN_10010658
	IPR001995	Peptidase A2A, retrovirus, catalytic	1	Brugia.Pahangi_GLEAN_10001667
	IPR001999	Osteonectin-like, conserved site	1	Brugia.Pahangi_GLEAN_10007303
	IPR002000	Lysosome-associated membrane glycoprotein	1	Brugia.Pahangi_GLEAN_10006587
	IPR002002	Octopamine receptor	1	Brugia.Pahangi_GLEAN_10008473
	IPR002004	Polyadenylate-binding protein/Hyperplastic disc protein	2	Brugia.Pahangi_GLEAN_10002808	Brugia.Pahangi_GLEAN_10008994
	IPR002007	Haem peroxidase, animal	10	Brugia.Pahangi_GLEAN_10000793	Brugia.Pahangi_GLEAN_10002704	Brugia.Pahangi_GLEAN_10004786	Brugia.Pahangi_GLEAN_10004787	Brugia.Pahangi_GLEAN_10005502	Brugia.Pahangi_GLEAN_10006742	Brugia.Pahangi_GLEAN_10006951	Brugia.Pahangi_GLEAN_10008173	Brugia.Pahangi_GLEAN_10008224	Brugia.Pahangi_GLEAN_10008225
	IPR002011	Tyrosine-protein kinase, receptor class II, conserved site	2	Brugia.Pahangi_GLEAN_10003314	Brugia.Pahangi_GLEAN_10006858
	IPR002013	Synaptojanin, N-terminal	4	Brugia.Pahangi_GLEAN_10003149	Brugia.Pahangi_GLEAN_10003240	Brugia.Pahangi_GLEAN_10003981	Brugia.Pahangi_GLEAN_10004543
	IPR002014	VHS	3	Brugia.Pahangi_GLEAN_10001287	Brugia.Pahangi_GLEAN_10008608	Brugia.Pahangi_GLEAN_10009415
	IPR002015	Proteasome/cyclosome, regulatory subunit	3	Brugia.Pahangi_GLEAN_10005003	Brugia.Pahangi_GLEAN_10005006	Brugia.Pahangi_GLEAN_10005535
	IPR002017	Spectrin repeat	9	Brugia.Pahangi_GLEAN_10003696	Brugia.Pahangi_GLEAN_10003920	Brugia.Pahangi_GLEAN_10004881	Brugia.Pahangi_GLEAN_10006912	Brugia.Pahangi_GLEAN_10006913	Brugia.Pahangi_GLEAN_10006915	Brugia.Pahangi_GLEAN_10008353	Brugia.Pahangi_GLEAN_10008758	Brugia.Pahangi_GLEAN_10009241
	IPR002018	Carboxylesterase, type B	12	Brugia.Pahangi_GLEAN_10001501	Brugia.Pahangi_GLEAN_10001502	Brugia.Pahangi_GLEAN_10002168	Brugia.Pahangi_GLEAN_10003359	Brugia.Pahangi_GLEAN_10004362	Brugia.Pahangi_GLEAN_10004408	Brugia.Pahangi_GLEAN_10004439	Brugia.Pahangi_GLEAN_10006795	Brugia.Pahangi_GLEAN_10008005	Brugia.Pahangi_GLEAN_10009325	Brugia.Pahangi_GLEAN_10009555	Brugia.Pahangi_GLEAN_10009867
	IPR002020	Citrate synthase-like	3	Brugia.Pahangi_GLEAN_10004478	Brugia.Pahangi_GLEAN_10009904	Brugia.Pahangi_GLEAN_10010598
	IPR002023	NADH:ubiquinone oxidoreductase, 24kDa subunit	1	Brugia.Pahangi_GLEAN_10003003
	IPR002024	Bacterioferritin	1	Brugia.Pahangi_GLEAN_10010519
	IPR002033	Sec-independent periplasmic protein translocase TatC	1	Brugia.Pahangi_GLEAN_10010465
	IPR002035	von Willebrand factor, type A	20	Brugia.Pahangi_GLEAN_10001790	Brugia.Pahangi_GLEAN_10002894	Brugia.Pahangi_GLEAN_10003264	Brugia.Pahangi_GLEAN_10003411	Brugia.Pahangi_GLEAN_10003657	Brugia.Pahangi_GLEAN_10003876	Brugia.Pahangi_GLEAN_10004106	Brugia.Pahangi_GLEAN_10004464	Brugia.Pahangi_GLEAN_10004707	Brugia.Pahangi_GLEAN_10005161	Brugia.Pahangi_GLEAN_10006207	Brugia.Pahangi_GLEAN_10007077	Brugia.Pahangi_GLEAN_10007078	Brugia.Pahangi_GLEAN_10007366	Brugia.Pahangi_GLEAN_10007673
	IPR002036	Uncharacterised protein family UPF0054, metalloprotease YbeY, predicted	1	Brugia.Pahangi_GLEAN_10010528
	IPR002041	Ran GTPase	19	Brugia.Pahangi_GLEAN_10002285	Brugia.Pahangi_GLEAN_10002827	Brugia.Pahangi_GLEAN_10002837	Brugia.Pahangi_GLEAN_10002938	Brugia.Pahangi_GLEAN_10004311	Brugia.Pahangi_GLEAN_10004528	Brugia.Pahangi_GLEAN_10005120	Brugia.Pahangi_GLEAN_10005236	Brugia.Pahangi_GLEAN_10006212	Brugia.Pahangi_GLEAN_10006440	Brugia.Pahangi_GLEAN_10006547	Brugia.Pahangi_GLEAN_10006617	Brugia.Pahangi_GLEAN_10008642	Brugia.Pahangi_GLEAN_10008849	Brugia.Pahangi_GLEAN_10009363
	IPR002043	Uracil-DNA glycosylase	1	Brugia.Pahangi_GLEAN_10004471
	IPR002044	Carbohydrate binding module family 20	1	Brugia.Pahangi_GLEAN_10002071
	IPR002048	Calcium-binding EF-hand	40	Brugia.Pahangi_GLEAN_10001006	Brugia.Pahangi_GLEAN_10001275	Brugia.Pahangi_GLEAN_10001396	Brugia.Pahangi_GLEAN_10001512	Brugia.Pahangi_GLEAN_10001539	Brugia.Pahangi_GLEAN_10001710	Brugia.Pahangi_GLEAN_10001751	Brugia.Pahangi_GLEAN_10002291	Brugia.Pahangi_GLEAN_10002570	Brugia.Pahangi_GLEAN_10004049	Brugia.Pahangi_GLEAN_10004172	Brugia.Pahangi_GLEAN_10004568	Brugia.Pahangi_GLEAN_10004609	Brugia.Pahangi_GLEAN_10004736	Brugia.Pahangi_GLEAN_10004827
	IPR002049	EGF-like, laminin	14	Brugia.Pahangi_GLEAN_10001745	Brugia.Pahangi_GLEAN_10002049	Brugia.Pahangi_GLEAN_10003879	Brugia.Pahangi_GLEAN_10004398	Brugia.Pahangi_GLEAN_10004399	Brugia.Pahangi_GLEAN_10006107	Brugia.Pahangi_GLEAN_10006245	Brugia.Pahangi_GLEAN_10006247	Brugia.Pahangi_GLEAN_10006426	Brugia.Pahangi_GLEAN_10006701	Brugia.Pahangi_GLEAN_10008368	Brugia.Pahangi_GLEAN_10009985	Brugia.Pahangi_GLEAN_10010770	Brugia.Pahangi_GLEAN_10010837
	IPR002052	DNA methylase, N-6 adenine-specific, conserved site	7	Brugia.Pahangi_GLEAN_10002478	Brugia.Pahangi_GLEAN_10004410	Brugia.Pahangi_GLEAN_10005166	Brugia.Pahangi_GLEAN_10006375	Brugia.Pahangi_GLEAN_10010481	Brugia.Pahangi_GLEAN_10010639	Brugia.Pahangi_GLEAN_10010811
	IPR002056	Protein import receptor MAS20-related	1	Brugia.Pahangi_GLEAN_10001933
	IPR002058	PAP/25A-associated	4	Brugia.Pahangi_GLEAN_10002319	Brugia.Pahangi_GLEAN_10005758	Brugia.Pahangi_GLEAN_10007471	Brugia.Pahangi_GLEAN_10008363
	IPR002059	Cold-shock protein, DNA-binding	3	Brugia.Pahangi_GLEAN_10001073	Brugia.Pahangi_GLEAN_10004840	Brugia.Pahangi_GLEAN_10010581
	IPR002060	Squalene/phytoene synthase	1	Brugia.Pahangi_GLEAN_10003955
	IPR002067	Mitochondrial carrier protein	6	Brugia.Pahangi_GLEAN_10002150	Brugia.Pahangi_GLEAN_10005295	Brugia.Pahangi_GLEAN_10006174	Brugia.Pahangi_GLEAN_10006981	Brugia.Pahangi_GLEAN_10007280	Brugia.Pahangi_GLEAN_10010159
	IPR002068	Heat shock protein Hsp20	9	Brugia.Pahangi_GLEAN_10001076	Brugia.Pahangi_GLEAN_10001471	Brugia.Pahangi_GLEAN_10002329	Brugia.Pahangi_GLEAN_10003774	Brugia.Pahangi_GLEAN_10004097	Brugia.Pahangi_GLEAN_10004788	Brugia.Pahangi_GLEAN_10007748	Brugia.Pahangi_GLEAN_10008644	Brugia.Pahangi_GLEAN_10009301
	IPR002073	3'5'-cyclic nucleotide phosphodiesterase, catalytic domain	6	Brugia.Pahangi_GLEAN_10001124	Brugia.Pahangi_GLEAN_10002778	Brugia.Pahangi_GLEAN_10004427	Brugia.Pahangi_GLEAN_10005282	Brugia.Pahangi_GLEAN_10007623	Brugia.Pahangi_GLEAN_10007972
	IPR002075	Nuclear transport factor 2	3	Brugia.Pahangi_GLEAN_10003615	Brugia.Pahangi_GLEAN_10004148	Brugia.Pahangi_GLEAN_10007317
	IPR002076	GNS1/SUR4 membrane protein	6	Brugia.Pahangi_GLEAN_10002197	Brugia.Pahangi_GLEAN_10003468	Brugia.Pahangi_GLEAN_10003469	Brugia.Pahangi_GLEAN_10006749	Brugia.Pahangi_GLEAN_10007648	Brugia.Pahangi_GLEAN_10010084
	IPR002077	Voltage-dependent calcium channel, alpha-1 subunit	3	Brugia.Pahangi_GLEAN_10005125	Brugia.Pahangi_GLEAN_10005381	Brugia.Pahangi_GLEAN_10006976
	IPR002078	RNA polymerase sigma factor 54, interaction	1	Brugia.Pahangi_GLEAN_10004107
	IPR002082	Aspartate carbamoyltransferase, eukaryotic	1	Brugia.Pahangi_GLEAN_10010410
	IPR002083	MATH	8	Brugia.Pahangi_GLEAN_10002354	Brugia.Pahangi_GLEAN_10002716	Brugia.Pahangi_GLEAN_10003985	Brugia.Pahangi_GLEAN_10007049	Brugia.Pahangi_GLEAN_10007365	Brugia.Pahangi_GLEAN_10007470	Brugia.Pahangi_GLEAN_10007628	Brugia.Pahangi_GLEAN_10010126
	IPR002085	Alcohol dehydrogenase superfamily, zinc-type	6	Brugia.Pahangi_GLEAN_10003942	Brugia.Pahangi_GLEAN_10005654	Brugia.Pahangi_GLEAN_10005699	Brugia.Pahangi_GLEAN_10006171	Brugia.Pahangi_GLEAN_10007023	Brugia.Pahangi_GLEAN_10010543
	IPR002087	Anti-proliferative protein	3	Brugia.Pahangi_GLEAN_10004325	Brugia.Pahangi_GLEAN_10007231	Brugia.Pahangi_GLEAN_10007977
	IPR002088	Protein prenyltransferase, alpha subunit	2	Brugia.Pahangi_GLEAN_10001461	Brugia.Pahangi_GLEAN_10005374
	IPR002092	DNA-directed RNA polymerase, phage-type	2	Brugia.Pahangi_GLEAN_10000815	Brugia.Pahangi_GLEAN_10003565
	IPR002093	BRCA2 repeat	1	Brugia.Pahangi_GLEAN_10007187
	IPR002097	Profilin/allergen	1	Brugia.Pahangi_GLEAN_10007760
	IPR002099	DNA mismatch repair protein	4	Brugia.Pahangi_GLEAN_10002554	Brugia.Pahangi_GLEAN_10002555	Brugia.Pahangi_GLEAN_10007881	Brugia.Pahangi_GLEAN_10010397
	IPR002100	Transcription factor, MADS-box	1	Brugia.Pahangi_GLEAN_10007482
	IPR002108	Actin-binding, cofilin/tropomyosin type	5	Brugia.Pahangi_GLEAN_10001990	Brugia.Pahangi_GLEAN_10006653	Brugia.Pahangi_GLEAN_10006654	Brugia.Pahangi_GLEAN_10007343	Brugia.Pahangi_GLEAN_10008482
	IPR002109	Glutaredoxin	6	Brugia.Pahangi_GLEAN_10000879	Brugia.Pahangi_GLEAN_10001027	Brugia.Pahangi_GLEAN_10006509	Brugia.Pahangi_GLEAN_10007269	Brugia.Pahangi_GLEAN_10007472	Brugia.Pahangi_GLEAN_10009830
	IPR002110	Ankyrin repeat	70	Brugia.Pahangi_GLEAN_10000975	Brugia.Pahangi_GLEAN_10001265	Brugia.Pahangi_GLEAN_10001527	Brugia.Pahangi_GLEAN_10001744	Brugia.Pahangi_GLEAN_10001753	Brugia.Pahangi_GLEAN_10001830	Brugia.Pahangi_GLEAN_10001882	Brugia.Pahangi_GLEAN_10001897	Brugia.Pahangi_GLEAN_10001987	Brugia.Pahangi_GLEAN_10002065	Brugia.Pahangi_GLEAN_10002798	Brugia.Pahangi_GLEAN_10002865	Brugia.Pahangi_GLEAN_10002901	Brugia.Pahangi_GLEAN_10002931	Brugia.Pahangi_GLEAN_10003045
	IPR002112	Transcription factor Jun	1	Brugia.Pahangi_GLEAN_10010771
	IPR002113	Adenine nucleotide translocator 1	2	Brugia.Pahangi_GLEAN_10007280	Brugia.Pahangi_GLEAN_10009851
	IPR002117	p53 tumour suppressor family	1	Brugia.Pahangi_GLEAN_10010720
	IPR002119	Histone H2A	4	Brugia.Pahangi_GLEAN_10003101	Brugia.Pahangi_GLEAN_10003847	Brugia.Pahangi_GLEAN_10007806	Brugia.Pahangi_GLEAN_10009162
	IPR002121	Helicase/RNase D C-terminal, HRDC domain	2	Brugia.Pahangi_GLEAN_10002170	Brugia.Pahangi_GLEAN_10008338
	IPR002123	Phospholipid/glycerol acyltransferase	13	Brugia.Pahangi_GLEAN_10004811	Brugia.Pahangi_GLEAN_10005549	Brugia.Pahangi_GLEAN_10006534	Brugia.Pahangi_GLEAN_10007389	Brugia.Pahangi_GLEAN_10008178	Brugia.Pahangi_GLEAN_10008179	Brugia.Pahangi_GLEAN_10008187	Brugia.Pahangi_GLEAN_10008623	Brugia.Pahangi_GLEAN_10008862	Brugia.Pahangi_GLEAN_10009510	Brugia.Pahangi_GLEAN_10009758	Brugia.Pahangi_GLEAN_10009760	Brugia.Pahangi_GLEAN_10010597
	IPR002124	Cytochrome c oxidase, subunit Vb	1	Brugia.Pahangi_GLEAN_10004844
	IPR002125	CMP/dCMP deaminase, zinc-binding	4	Brugia.Pahangi_GLEAN_10001135	Brugia.Pahangi_GLEAN_10005045	Brugia.Pahangi_GLEAN_10005287	Brugia.Pahangi_GLEAN_10006200
	IPR002126	Cadherin	14	Brugia.Pahangi_GLEAN_10000872	Brugia.Pahangi_GLEAN_10001472	Brugia.Pahangi_GLEAN_10002102	Brugia.Pahangi_GLEAN_10003030	Brugia.Pahangi_GLEAN_10003325	Brugia.Pahangi_GLEAN_10003327	Brugia.Pahangi_GLEAN_10003380	Brugia.Pahangi_GLEAN_10005306	Brugia.Pahangi_GLEAN_10006696	Brugia.Pahangi_GLEAN_10006697	Brugia.Pahangi_GLEAN_10007461	Brugia.Pahangi_GLEAN_10007615	Brugia.Pahangi_GLEAN_10010846	Brugia.Pahangi_GLEAN_10010847
	IPR002129	Pyridoxal phosphate-dependent decarboxylase	8	Brugia.Pahangi_GLEAN_10001926	Brugia.Pahangi_GLEAN_10006035	Brugia.Pahangi_GLEAN_10006036	Brugia.Pahangi_GLEAN_10006710	Brugia.Pahangi_GLEAN_10006932	Brugia.Pahangi_GLEAN_10007313	Brugia.Pahangi_GLEAN_10008533	Brugia.Pahangi_GLEAN_10010229
	IPR002130	Cyclophilin-like peptidyl-prolyl cis-trans isomerase domain	14	Brugia.Pahangi_GLEAN_10001085	Brugia.Pahangi_GLEAN_10001574	Brugia.Pahangi_GLEAN_10002828	Brugia.Pahangi_GLEAN_10003113	Brugia.Pahangi_GLEAN_10003993	Brugia.Pahangi_GLEAN_10004364	Brugia.Pahangi_GLEAN_10005528	Brugia.Pahangi_GLEAN_10005564	Brugia.Pahangi_GLEAN_10005663	Brugia.Pahangi_GLEAN_10006652	Brugia.Pahangi_GLEAN_10007625	Brugia.Pahangi_GLEAN_10007649	Brugia.Pahangi_GLEAN_10008109	Brugia.Pahangi_GLEAN_10010724
	IPR002131	Glycoprotein hormone receptor	1	Brugia.Pahangi_GLEAN_10008872
	IPR002132	Ribosomal protein L5	2	Brugia.Pahangi_GLEAN_10001239	Brugia.Pahangi_GLEAN_10010432
	IPR002133	S-adenosylmethionine synthetase	2	Brugia.Pahangi_GLEAN_10007723	Brugia.Pahangi_GLEAN_10010578
	IPR002136	Ribosomal protein L4/L1e	2	Brugia.Pahangi_GLEAN_10005824	Brugia.Pahangi_GLEAN_10007359
	IPR002139	Ribokinase	1	Brugia.Pahangi_GLEAN_10003093
	IPR002140	Ribosome maturation protein SBDS	1	Brugia.Pahangi_GLEAN_10007528
	IPR002143	Ribosomal protein L1	4	Brugia.Pahangi_GLEAN_10005101	Brugia.Pahangi_GLEAN_10005102	Brugia.Pahangi_GLEAN_10009220	Brugia.Pahangi_GLEAN_10010553
	IPR002151	Kinesin light chain	1	Brugia.Pahangi_GLEAN_10002206
	IPR002153	Transient receptor potential channel, canonical	3	Brugia.Pahangi_GLEAN_10003125	Brugia.Pahangi_GLEAN_10008715	Brugia.Pahangi_GLEAN_10008726
	IPR002155	Thiolase	3	Brugia.Pahangi_GLEAN_10002242	Brugia.Pahangi_GLEAN_10008331	Brugia.Pahangi_GLEAN_10009099
	IPR002156	Ribonuclease H domain	4	Brugia.Pahangi_GLEAN_10006205	Brugia.Pahangi_GLEAN_10007015	Brugia.Pahangi_GLEAN_10007618	Brugia.Pahangi_GLEAN_10010442
	IPR002159	CD36 antigen	3	Brugia.Pahangi_GLEAN_10001080	Brugia.Pahangi_GLEAN_10004940	Brugia.Pahangi_GLEAN_10007848
	IPR002164	Nucleosome assembly protein (NAP)	1	Brugia.Pahangi_GLEAN_10009977
	IPR002165	Plexin	3	Brugia.Pahangi_GLEAN_10002913	Brugia.Pahangi_GLEAN_10004292	Brugia.Pahangi_GLEAN_10006254
	IPR002167	Graves disease carrier protein	1	Brugia.Pahangi_GLEAN_10006174
	IPR002168	Lipase, GDXG, active site	1	Brugia.Pahangi_GLEAN_10009555
	IPR002171	Ribosomal protein L2	3	Brugia.Pahangi_GLEAN_10002059	Brugia.Pahangi_GLEAN_10002061	Brugia.Pahangi_GLEAN_10008476
	IPR002172	Low-density lipoprotein (LDL) receptor class A repeat	20	Brugia.Pahangi_GLEAN_10001383	Brugia.Pahangi_GLEAN_10002284	Brugia.Pahangi_GLEAN_10002880	Brugia.Pahangi_GLEAN_10003021	Brugia.Pahangi_GLEAN_10003262	Brugia.Pahangi_GLEAN_10003263	Brugia.Pahangi_GLEAN_10003314	Brugia.Pahangi_GLEAN_10004205	Brugia.Pahangi_GLEAN_10005703	Brugia.Pahangi_GLEAN_10006103	Brugia.Pahangi_GLEAN_10006107	Brugia.Pahangi_GLEAN_10006110	Brugia.Pahangi_GLEAN_10006729	Brugia.Pahangi_GLEAN_10006946	Brugia.Pahangi_GLEAN_10007266
	IPR002173	Carbohydrate/puine kinase, PfkB, conserved site	1	Brugia.Pahangi_GLEAN_10007652
	IPR002178	Phosphotransferase system, phosphoenolpyruvate-dependent sugar EIIA 2	1	Brugia.Pahangi_GLEAN_10006276
	IPR002181	Fibrinogen, alpha/beta/gamma chain, C-terminal globular	3	Brugia.Pahangi_GLEAN_10004205	Brugia.Pahangi_GLEAN_10006122	Brugia.Pahangi_GLEAN_10007831
	IPR002182	NB-ARC	1	Brugia.Pahangi_GLEAN_10001246
	IPR002189	WASH complex, F-actin capping protein, alpha subunit	1	Brugia.Pahangi_GLEAN_10008641
	IPR002192	Pyruvate phosphate dikinase, PEP/pyruvate-binding	1	Brugia.Pahangi_GLEAN_10010449
	IPR002194	Chaperonin TCP-1, conserved site	6	Brugia.Pahangi_GLEAN_10001989	Brugia.Pahangi_GLEAN_10002667	Brugia.Pahangi_GLEAN_10003164	Brugia.Pahangi_GLEAN_10003888	Brugia.Pahangi_GLEAN_10006456	Brugia.Pahangi_GLEAN_10009493
	IPR002195	Dihydroorotase, conserved site	1	Brugia.Pahangi_GLEAN_10010374
	IPR002198	Short-chain dehydrogenase/reductase SDR	25	Brugia.Pahangi_GLEAN_10000726	Brugia.Pahangi_GLEAN_10001953	Brugia.Pahangi_GLEAN_10001970	Brugia.Pahangi_GLEAN_10002734	Brugia.Pahangi_GLEAN_10002947	Brugia.Pahangi_GLEAN_10003355	Brugia.Pahangi_GLEAN_10003366	Brugia.Pahangi_GLEAN_10003455	Brugia.Pahangi_GLEAN_10003510	Brugia.Pahangi_GLEAN_10004524	Brugia.Pahangi_GLEAN_10004525	Brugia.Pahangi_GLEAN_10004571	Brugia.Pahangi_GLEAN_10004580	Brugia.Pahangi_GLEAN_10005756	Brugia.Pahangi_GLEAN_10005872
	IPR002202	Hydroxymethylglutaryl-CoA reductase, class I/II	1	Brugia.Pahangi_GLEAN_10008021
	IPR002205	DNA topoisomerase, type IIA, subunit A/C-terminal	4	Brugia.Pahangi_GLEAN_10007240	Brugia.Pahangi_GLEAN_10007507	Brugia.Pahangi_GLEAN_10010403	Brugia.Pahangi_GLEAN_10010661
	IPR002208	SecY protein	2	Brugia.Pahangi_GLEAN_10006248	Brugia.Pahangi_GLEAN_10010433
	IPR002213	UDP-glucuronosyl/UDP-glucosyltransferase	1	Brugia.Pahangi_GLEAN_10004824
	IPR002218	Glucose-inhibited division protein A-related	2	Brugia.Pahangi_GLEAN_10010247	Brugia.Pahangi_GLEAN_10010535
	IPR002219	Protein kinase C-like, phorbol ester/diacylglycerol binding	24	Brugia.Pahangi_GLEAN_10000720	Brugia.Pahangi_GLEAN_10000962	Brugia.Pahangi_GLEAN_10001343	Brugia.Pahangi_GLEAN_10002115	Brugia.Pahangi_GLEAN_10002570	Brugia.Pahangi_GLEAN_10002769	Brugia.Pahangi_GLEAN_10003130	Brugia.Pahangi_GLEAN_10003205	Brugia.Pahangi_GLEAN_10003290	Brugia.Pahangi_GLEAN_10004291	Brugia.Pahangi_GLEAN_10004643	Brugia.Pahangi_GLEAN_10005223	Brugia.Pahangi_GLEAN_10005237	Brugia.Pahangi_GLEAN_10005508	Brugia.Pahangi_GLEAN_10005519
	IPR002220	Dihydrodipicolinate synthetase-like	1	Brugia.Pahangi_GLEAN_10010510
	IPR002222	Ribosomal protein S19/S15	1	Brugia.Pahangi_GLEAN_10004141
	IPR002223	Proteinase inhibitor I2, Kunitz metazoa	17	Brugia.Pahangi_GLEAN_10001074	Brugia.Pahangi_GLEAN_10001361	Brugia.Pahangi_GLEAN_10001625	Brugia.Pahangi_GLEAN_10001998	Brugia.Pahangi_GLEAN_10002365	Brugia.Pahangi_GLEAN_10002896	Brugia.Pahangi_GLEAN_10003585	Brugia.Pahangi_GLEAN_10003595	Brugia.Pahangi_GLEAN_10003625	Brugia.Pahangi_GLEAN_10003646	Brugia.Pahangi_GLEAN_10003915	Brugia.Pahangi_GLEAN_10005487	Brugia.Pahangi_GLEAN_10005865	Brugia.Pahangi_GLEAN_10006522	Brugia.Pahangi_GLEAN_10006525
	IPR002225	3-beta hydroxysteroid dehydrogenase/isomerase	2	Brugia.Pahangi_GLEAN_10001859	Brugia.Pahangi_GLEAN_10008092
	IPR002227	Tyrosinase	5	Brugia.Pahangi_GLEAN_10000910	Brugia.Pahangi_GLEAN_10004093	Brugia.Pahangi_GLEAN_10004136	Brugia.Pahangi_GLEAN_10004137	Brugia.Pahangi_GLEAN_10004975
	IPR002241	Glycoside hydrolase, family 27	1	Brugia.Pahangi_GLEAN_10009261
	IPR002257	Flavin monooxygenase (FMO) 5	2	Brugia.Pahangi_GLEAN_10002698	Brugia.Pahangi_GLEAN_10009319
	IPR002259	Equilibrative nucleoside transporter	2	Brugia.Pahangi_GLEAN_10002023	Brugia.Pahangi_GLEAN_10009175
	IPR002289	Gamma-aminobutyric-acid A receptor, beta subunit	1	Brugia.Pahangi_GLEAN_10006334
	IPR002290	Serine/threonine- / dual-specificity protein kinase, catalytic domain	231	Brugia.Pahangi_GLEAN_10000878	Brugia.Pahangi_GLEAN_10000897	Brugia.Pahangi_GLEAN_10000928	Brugia.Pahangi_GLEAN_10000942	Brugia.Pahangi_GLEAN_10001149	Brugia.Pahangi_GLEAN_10001274	Brugia.Pahangi_GLEAN_10001301	Brugia.Pahangi_GLEAN_10001317	Brugia.Pahangi_GLEAN_10001389	Brugia.Pahangi_GLEAN_10001400	Brugia.Pahangi_GLEAN_10001542	Brugia.Pahangi_GLEAN_10001623	Brugia.Pahangi_GLEAN_10001648	Brugia.Pahangi_GLEAN_10001729	Brugia.Pahangi_GLEAN_10001734
	IPR002291	Phosphorylase kinase, gamma catalytic subunit	1	Brugia.Pahangi_GLEAN_10007511
	IPR002293	Amino acid/polyamine transporter I	5	Brugia.Pahangi_GLEAN_10005052	Brugia.Pahangi_GLEAN_10006862	Brugia.Pahangi_GLEAN_10007488	Brugia.Pahangi_GLEAN_10008237	Brugia.Pahangi_GLEAN_10010711
	IPR002296	N6 adenine-specific DNA methyltransferase, N12 class	2	Brugia.Pahangi_GLEAN_10002478	Brugia.Pahangi_GLEAN_10004410
	IPR002297	DNA-directed DNA-polymerase, family A, mitochondria	1	Brugia.Pahangi_GLEAN_10001921
	IPR002298	DNA polymerase A	2	Brugia.Pahangi_GLEAN_10003159	Brugia.Pahangi_GLEAN_10010593
	IPR002300	Aminoacyl-tRNA synthetase, class Ia	9	Brugia.Pahangi_GLEAN_10002027	Brugia.Pahangi_GLEAN_10002601	Brugia.Pahangi_GLEAN_10003249	Brugia.Pahangi_GLEAN_10004217	Brugia.Pahangi_GLEAN_10004991	Brugia.Pahangi_GLEAN_10005847	Brugia.Pahangi_GLEAN_10010420	Brugia.Pahangi_GLEAN_10010531	Brugia.Pahangi_GLEAN_10010655
	IPR002301	Isoleucyl-tRNA synthetase	3	Brugia.Pahangi_GLEAN_10002601	Brugia.Pahangi_GLEAN_10004217	Brugia.Pahangi_GLEAN_10010420
	IPR002302	Leucyl-tRNA synthetase, class Ia, bacterial/mitochondrial	2	Brugia.Pahangi_GLEAN_10003249	Brugia.Pahangi_GLEAN_10010531
	IPR002303	Valyl-tRNA synthetase	3	Brugia.Pahangi_GLEAN_10004991	Brugia.Pahangi_GLEAN_10005847	Brugia.Pahangi_GLEAN_10010655
	IPR002305	Aminoacyl-tRNA synthetase, class Ic	7	Brugia.Pahangi_GLEAN_10000963	Brugia.Pahangi_GLEAN_10000964	Brugia.Pahangi_GLEAN_10002950	Brugia.Pahangi_GLEAN_10003673	Brugia.Pahangi_GLEAN_10009835	Brugia.Pahangi_GLEAN_10010321	Brugia.Pahangi_GLEAN_10010497
	IPR002306	Tryptophanyl-tRNA synthetase	3	Brugia.Pahangi_GLEAN_10002950	Brugia.Pahangi_GLEAN_10003673	Brugia.Pahangi_GLEAN_10010321
	IPR002307	Tyrosyl-tRNA synthetase	3	Brugia.Pahangi_GLEAN_10000963	Brugia.Pahangi_GLEAN_10009835	Brugia.Pahangi_GLEAN_10010497
	IPR002310	Glycyl-tRNA synthetase, class IIc, alpha subunit	1	Brugia.Pahangi_GLEAN_10010416
	IPR002312	Aspartyl/Asparaginyl-tRNA synthetase, class IIb	5	Brugia.Pahangi_GLEAN_10001121	Brugia.Pahangi_GLEAN_10003413	Brugia.Pahangi_GLEAN_10003725	Brugia.Pahangi_GLEAN_10005037	Brugia.Pahangi_GLEAN_10006304
	IPR002313	Lysyl-tRNA synthetase, class II	1	Brugia.Pahangi_GLEAN_10007739
	IPR002314	Aminoacyl-tRNA synthetase, class II (G/ H/ P/ S), conserved domain	11	Brugia.Pahangi_GLEAN_10002664	Brugia.Pahangi_GLEAN_10002720	Brugia.Pahangi_GLEAN_10004439	Brugia.Pahangi_GLEAN_10006003	Brugia.Pahangi_GLEAN_10007090	Brugia.Pahangi_GLEAN_10008295	Brugia.Pahangi_GLEAN_10010344	Brugia.Pahangi_GLEAN_10010349	Brugia.Pahangi_GLEAN_10010357	Brugia.Pahangi_GLEAN_10010360	Brugia.Pahangi_GLEAN_10010637
	IPR002315	Glycyl-tRNA synthetase, alpha2 dimer	1	Brugia.Pahangi_GLEAN_10007090
	IPR002316	Prolyl-tRNA synthetase, class IIa	2	Brugia.Pahangi_GLEAN_10002720	Brugia.Pahangi_GLEAN_10010637
	IPR002317	Seryl-tRNA synthetase, class IIa	5	Brugia.Pahangi_GLEAN_10005313	Brugia.Pahangi_GLEAN_10006003	Brugia.Pahangi_GLEAN_10010349	Brugia.Pahangi_GLEAN_10010357	Brugia.Pahangi_GLEAN_10010360
	IPR002318	Alanyl-tRNA synthetase, class IIc	3	Brugia.Pahangi_GLEAN_10003255	Brugia.Pahangi_GLEAN_10008325	Brugia.Pahangi_GLEAN_10010421
	IPR002319	Phenylalanyl-tRNA synthetase	3	Brugia.Pahangi_GLEAN_10005846	Brugia.Pahangi_GLEAN_10007734	Brugia.Pahangi_GLEAN_10010634
	IPR002320	Threonyl-tRNA synthetase, class IIa	2	Brugia.Pahangi_GLEAN_10008295	Brugia.Pahangi_GLEAN_10010344
	IPR002326	Cytochrome c1	2	Brugia.Pahangi_GLEAN_10009602	Brugia.Pahangi_GLEAN_10010648
	IPR002327	Cytochrome c, class IA/ IB	2	Brugia.Pahangi_GLEAN_10008452	Brugia.Pahangi_GLEAN_10010628
	IPR002328	Alcohol dehydrogenase, zinc-type, conserved site	1	Brugia.Pahangi_GLEAN_10007023
	IPR002343	Paraneoplastic encephalomyelitis antigen	1	Brugia.Pahangi_GLEAN_10004225
	IPR002347	Glucose/ribitol dehydrogenase	24	Brugia.Pahangi_GLEAN_10000726	Brugia.Pahangi_GLEAN_10001953	Brugia.Pahangi_GLEAN_10001970	Brugia.Pahangi_GLEAN_10002734	Brugia.Pahangi_GLEAN_10002947	Brugia.Pahangi_GLEAN_10003355	Brugia.Pahangi_GLEAN_10003366	Brugia.Pahangi_GLEAN_10003455	Brugia.Pahangi_GLEAN_10003510	Brugia.Pahangi_GLEAN_10004524	Brugia.Pahangi_GLEAN_10004525	Brugia.Pahangi_GLEAN_10004571	Brugia.Pahangi_GLEAN_10005872	Brugia.Pahangi_GLEAN_10006047	Brugia.Pahangi_GLEAN_10006081
	IPR002348	Interleukin 1/heparin-binding growth factor	2	Brugia.Pahangi_GLEAN_10006295	Brugia.Pahangi_GLEAN_10008625
	IPR002350	Proteinase inhibitor I1, Kazal	2	Brugia.Pahangi_GLEAN_10001104	Brugia.Pahangi_GLEAN_10010770
	IPR002353	Type II antifreeze protein	1	Brugia.Pahangi_GLEAN_10000909
	IPR002364	Quinone oxidoreductase/zeta-crystallin, conserved site	1	Brugia.Pahangi_GLEAN_10005654
	IPR002369	Integrin beta subunit, N-terminal	2	Brugia.Pahangi_GLEAN_10005612	Brugia.Pahangi_GLEAN_10006183
	IPR002373	cAMP/cGMP-dependent protein kinase	2	Brugia.Pahangi_GLEAN_10003185	Brugia.Pahangi_GLEAN_10006934
	IPR002374	cGMP-dependent kinase	1	Brugia.Pahangi_GLEAN_10010087
	IPR002376	Formyl transferase, N-terminal	2	Brugia.Pahangi_GLEAN_10010390	Brugia.Pahangi_GLEAN_10010557
	IPR002379	ATPase, F0/V0 complex, subunit C	5	Brugia.Pahangi_GLEAN_10001614	Brugia.Pahangi_GLEAN_10007540	Brugia.Pahangi_GLEAN_10007541	Brugia.Pahangi_GLEAN_10010364	Brugia.Pahangi_GLEAN_10010736
	IPR002394	Nicotinic acetylcholine receptor	8	Brugia.Pahangi_GLEAN_10001056	Brugia.Pahangi_GLEAN_10002182	Brugia.Pahangi_GLEAN_10004327	Brugia.Pahangi_GLEAN_10004757	Brugia.Pahangi_GLEAN_10007476	Brugia.Pahangi_GLEAN_10008733	Brugia.Pahangi_GLEAN_10009721	Brugia.Pahangi_GLEAN_10010063
	IPR002398	Peptidase C14, caspase precursor p45	1	Brugia.Pahangi_GLEAN_10006642
	IPR002401	Cytochrome P450, E-class, group I	4	Brugia.Pahangi_GLEAN_10002366	Brugia.Pahangi_GLEAN_10002512	Brugia.Pahangi_GLEAN_10009445	Brugia.Pahangi_GLEAN_10010243
	IPR002404	Insulin receptor substrate-1, PTB	2	Brugia.Pahangi_GLEAN_10002516	Brugia.Pahangi_GLEAN_10009494
	IPR002405	Inhibin, alpha subunit	1	Brugia.Pahangi_GLEAN_10006986
	IPR002413	Ves allergen	4	Brugia.Pahangi_GLEAN_10001942	Brugia.Pahangi_GLEAN_10001943	Brugia.Pahangi_GLEAN_10001944	Brugia.Pahangi_GLEAN_10003916
	IPR002415	H/ACA ribonucleoprotein complex, subunit Nhp2, eukaryote	1	Brugia.Pahangi_GLEAN_10006612
	IPR002420	Phosphoinositide 3-kinase, C2	3	Brugia.Pahangi_GLEAN_10003975	Brugia.Pahangi_GLEAN_10009726	Brugia.Pahangi_GLEAN_10010688
	IPR002421	5'-3' exonuclease, N-terminal	1	Brugia.Pahangi_GLEAN_10003134
	IPR002423	Chaperonin Cpn60/TCP-1	10	Brugia.Pahangi_GLEAN_10001989	Brugia.Pahangi_GLEAN_10002667	Brugia.Pahangi_GLEAN_10003164	Brugia.Pahangi_GLEAN_10003888	Brugia.Pahangi_GLEAN_10006456	Brugia.Pahangi_GLEAN_10008564	Brugia.Pahangi_GLEAN_10009037	Brugia.Pahangi_GLEAN_10009493	Brugia.Pahangi_GLEAN_10010425	Brugia.Pahangi_GLEAN_10010849
	IPR002429	Cytochrome c oxidase subunit II C-terminal	1	Brugia.Pahangi_GLEAN_10010440
	IPR002433	Ornithine decarboxylase	1	Brugia.Pahangi_GLEAN_10002842
	IPR002452	Alpha tubulin	8	Brugia.Pahangi_GLEAN_10000956	Brugia.Pahangi_GLEAN_10001266	Brugia.Pahangi_GLEAN_10005418	Brugia.Pahangi_GLEAN_10005461	Brugia.Pahangi_GLEAN_10008403	Brugia.Pahangi_GLEAN_10008808	Brugia.Pahangi_GLEAN_10009161	Brugia.Pahangi_GLEAN_10009535
	IPR002453	Beta tubulin	3	Brugia.Pahangi_GLEAN_10002026	Brugia.Pahangi_GLEAN_10002766	Brugia.Pahangi_GLEAN_10003038
	IPR002454	Gamma tubulin	1	Brugia.Pahangi_GLEAN_10003509
	IPR002455	GPCR, family 3, gamma-aminobutyric acid receptor, type B	3	Brugia.Pahangi_GLEAN_10000721	Brugia.Pahangi_GLEAN_10005016	Brugia.Pahangi_GLEAN_10006442
	IPR002456	GPCR, family 3, gamma-aminobutyric acid receptor, type B1	2	Brugia.Pahangi_GLEAN_10005016	Brugia.Pahangi_GLEAN_10006442
	IPR002464	DNA/RNA helicase, ATP-dependent, DEAH-box type, conserved site	12	Brugia.Pahangi_GLEAN_10000851	Brugia.Pahangi_GLEAN_10001358	Brugia.Pahangi_GLEAN_10001519	Brugia.Pahangi_GLEAN_10001665	Brugia.Pahangi_GLEAN_10004066	Brugia.Pahangi_GLEAN_10004780	Brugia.Pahangi_GLEAN_10006404	Brugia.Pahangi_GLEAN_10007181	Brugia.Pahangi_GLEAN_10007193	Brugia.Pahangi_GLEAN_10008424	Brugia.Pahangi_GLEAN_10008729	Brugia.Pahangi_GLEAN_10010701
	IPR002466	Adenosine deaminase/editase	1	Brugia.Pahangi_GLEAN_10001348
	IPR002467	Peptidase M24A, methionine aminopeptidase, subfamily 1	2	Brugia.Pahangi_GLEAN_10006989	Brugia.Pahangi_GLEAN_10010622
	IPR002468	Peptidase M24A, methionine aminopeptidase, subfamily 2	2	Brugia.Pahangi_GLEAN_10010088	Brugia.Pahangi_GLEAN_10010089
	IPR002469	Peptidase S9B, dipeptidylpeptidase IV N-terminal	2	Brugia.Pahangi_GLEAN_10004133	Brugia.Pahangi_GLEAN_10004718
	IPR002470	Peptidase S9A, prolyl oligopeptidase	1	Brugia.Pahangi_GLEAN_10007411
	IPR002471	Peptidase S9, serine active site	1	Brugia.Pahangi_GLEAN_10007411
	IPR002472	Palmitoyl protein thioesterase	1	Brugia.Pahangi_GLEAN_10009265
	IPR002474	Carbamoyl-phosphate synthase, small subunit N-terminal domain	1	Brugia.Pahangi_GLEAN_10010556
	IPR002475	Apoptosis regulator, Bcl2-like	1	Brugia.Pahangi_GLEAN_10008426
	IPR002477	Peptidoglycan binding-like	2	Brugia.Pahangi_GLEAN_10001971	Brugia.Pahangi_GLEAN_10007940
	IPR002478	Pseudouridine synthase/archaeosine transglycosylase	4	Brugia.Pahangi_GLEAN_10004529	Brugia.Pahangi_GLEAN_10004747	Brugia.Pahangi_GLEAN_10004771	Brugia.Pahangi_GLEAN_10004945
	IPR002482	Peptidoglycan-binding Lysin subgroup	4	Brugia.Pahangi_GLEAN_10004063	Brugia.Pahangi_GLEAN_10005823	Brugia.Pahangi_GLEAN_10006504	Brugia.Pahangi_GLEAN_10006505
	IPR002483	Splicing factor PWI	4	Brugia.Pahangi_GLEAN_10002963	Brugia.Pahangi_GLEAN_10007190	Brugia.Pahangi_GLEAN_10007598	Brugia.Pahangi_GLEAN_10009223
	IPR002486	Nematode cuticle collagen, N-terminal	42	Brugia.Pahangi_GLEAN_10000845	Brugia.Pahangi_GLEAN_10001022	Brugia.Pahangi_GLEAN_10001510	Brugia.Pahangi_GLEAN_10001983	Brugia.Pahangi_GLEAN_10002484	Brugia.Pahangi_GLEAN_10002906	Brugia.Pahangi_GLEAN_10003838	Brugia.Pahangi_GLEAN_10003880	Brugia.Pahangi_GLEAN_10004022	Brugia.Pahangi_GLEAN_10004733	Brugia.Pahangi_GLEAN_10005595	Brugia.Pahangi_GLEAN_10005730	Brugia.Pahangi_GLEAN_10006325	Brugia.Pahangi_GLEAN_10006326	Brugia.Pahangi_GLEAN_10006408
	IPR002489	Glutamate synthase, alpha subunit, C-terminal	1	Brugia.Pahangi_GLEAN_10009982
	IPR002490	ATPase, V0/A0 complex, 116kDa subunit	4	Brugia.Pahangi_GLEAN_10006262	Brugia.Pahangi_GLEAN_10006990	Brugia.Pahangi_GLEAN_10006991	Brugia.Pahangi_GLEAN_10007353
	IPR002495	Glycosyl transferase, family 8	3	Brugia.Pahangi_GLEAN_10006570	Brugia.Pahangi_GLEAN_10007763	Brugia.Pahangi_GLEAN_10010060
	IPR002498	Phosphatidylinositol-4-phosphate 5-kinase, core	2	Brugia.Pahangi_GLEAN_10004055	Brugia.Pahangi_GLEAN_10009037
	IPR002500	Phosphoadenosine phosphosulphate reductase	1	Brugia.Pahangi_GLEAN_10003032
	IPR002501	Pseudouridine synthase II	3	Brugia.Pahangi_GLEAN_10004529	Brugia.Pahangi_GLEAN_10005041	Brugia.Pahangi_GLEAN_10009945
	IPR002504	Inorganic polyphosphate/ATP-NAD kinase, predicted	1	Brugia.Pahangi_GLEAN_10010400
	IPR002509	Polysaccharide deacetylase	2	Brugia.Pahangi_GLEAN_10009039	Brugia.Pahangi_GLEAN_10010639
	IPR002510	TldD/PmbA	2	Brugia.Pahangi_GLEAN_10010581	Brugia.Pahangi_GLEAN_10010595
	IPR002515	Zinc finger, C2HC-type	1	Brugia.Pahangi_GLEAN_10003496
	IPR002516	Glycosyl transferase, family 11	1	Brugia.Pahangi_GLEAN_10007641
	IPR002524	Cation efflux protein	11	Brugia.Pahangi_GLEAN_10001050	Brugia.Pahangi_GLEAN_10001161	Brugia.Pahangi_GLEAN_10001420	Brugia.Pahangi_GLEAN_10002465	Brugia.Pahangi_GLEAN_10003764	Brugia.Pahangi_GLEAN_10004008	Brugia.Pahangi_GLEAN_10004009	Brugia.Pahangi_GLEAN_10008404	Brugia.Pahangi_GLEAN_10008598	Brugia.Pahangi_GLEAN_10010114	Brugia.Pahangi_GLEAN_10010412
	IPR002529	Fumarylacetoacetase, C-terminal	1	Brugia.Pahangi_GLEAN_10009785
	IPR002539	MaoC-like dehydratase	1	Brugia.Pahangi_GLEAN_10007628
	IPR002543	Cell division protein FtsK/SpoIIIE	1	Brugia.Pahangi_GLEAN_10010550
	IPR002544	FMRFamide-related peptide-like	1	Brugia.Pahangi_GLEAN_10010176
	IPR002547	tRNA-binding domain	3	Brugia.Pahangi_GLEAN_10005208	Brugia.Pahangi_GLEAN_10010360	Brugia.Pahangi_GLEAN_10010363
	IPR002549	Uncharacterised protein family UPF0118	1	Brugia.Pahangi_GLEAN_10007369
	IPR002550	Domain of unknown function DUF21	4	Brugia.Pahangi_GLEAN_10004173	Brugia.Pahangi_GLEAN_10004284	Brugia.Pahangi_GLEAN_10009321	Brugia.Pahangi_GLEAN_10010220
	IPR002553	Clathrin/coatomer adaptor, adaptin-like, N-terminal	7	Brugia.Pahangi_GLEAN_10001250	Brugia.Pahangi_GLEAN_10002831	Brugia.Pahangi_GLEAN_10003682	Brugia.Pahangi_GLEAN_10005976	Brugia.Pahangi_GLEAN_10006378	Brugia.Pahangi_GLEAN_10007460	Brugia.Pahangi_GLEAN_10008668
	IPR002554	Protein phosphatase 2A, regulatory B subunit, B56	2	Brugia.Pahangi_GLEAN_10001579	Brugia.Pahangi_GLEAN_10002565
	IPR002557	Chitin binding domain	8	Brugia.Pahangi_GLEAN_10004323	Brugia.Pahangi_GLEAN_10005487	Brugia.Pahangi_GLEAN_10007397	Brugia.Pahangi_GLEAN_10008848	Brugia.Pahangi_GLEAN_10009112	Brugia.Pahangi_GLEAN_10009686	Brugia.Pahangi_GLEAN_10009687	Brugia.Pahangi_GLEAN_10009930
	IPR002558	I/LWEQ	2	Brugia.Pahangi_GLEAN_10002516	Brugia.Pahangi_GLEAN_10005324
	IPR002562	3'-5' exonuclease domain	6	Brugia.Pahangi_GLEAN_10006624	Brugia.Pahangi_GLEAN_10008338	Brugia.Pahangi_GLEAN_10010188	Brugia.Pahangi_GLEAN_10010210	Brugia.Pahangi_GLEAN_10010491	Brugia.Pahangi_GLEAN_10010534
	IPR002566	Surface antigen msp4	3	Brugia.Pahangi_GLEAN_10005061	Brugia.Pahangi_GLEAN_10010382	Brugia.Pahangi_GLEAN_10010482
	IPR002569	Peptide methionine sulphoxide reductase MsrA	1	Brugia.Pahangi_GLEAN_10007161
	IPR002573	Choline/ethanolamine kinase	4	Brugia.Pahangi_GLEAN_10002181	Brugia.Pahangi_GLEAN_10002654	Brugia.Pahangi_GLEAN_10005514	Brugia.Pahangi_GLEAN_10009168
	IPR002579	Methionine sulphoxide reductase B	1	Brugia.Pahangi_GLEAN_10002738
	IPR002583	Ribosomal protein S20	1	Brugia.Pahangi_GLEAN_10010597
	IPR002586	CobQ/CobB/MinD/ParA nucleotide binding domain	1	Brugia.Pahangi_GLEAN_10010584
	IPR002589	Appr-1-p processing	1	Brugia.Pahangi_GLEAN_10005890
	IPR002591	Type I phosphodiesterase/nucleotide pyrophosphatase/phosphate transferase	8	Brugia.Pahangi_GLEAN_10003769	Brugia.Pahangi_GLEAN_10004366	Brugia.Pahangi_GLEAN_10004443	Brugia.Pahangi_GLEAN_10007684	Brugia.Pahangi_GLEAN_10007799	Brugia.Pahangi_GLEAN_10009330	Brugia.Pahangi_GLEAN_10009571	Brugia.Pahangi_GLEAN_10009957
	IPR002601	C6 domain	1	Brugia.Pahangi_GLEAN_10002292
	IPR002602	Domain of unknown function DB	17	Brugia.Pahangi_GLEAN_10001147	Brugia.Pahangi_GLEAN_10001170	Brugia.Pahangi_GLEAN_10002470	Brugia.Pahangi_GLEAN_10003051	Brugia.Pahangi_GLEAN_10003719	Brugia.Pahangi_GLEAN_10004234	Brugia.Pahangi_GLEAN_10005618	Brugia.Pahangi_GLEAN_10007596	Brugia.Pahangi_GLEAN_10008090	Brugia.Pahangi_GLEAN_10008091	Brugia.Pahangi_GLEAN_10008683	Brugia.Pahangi_GLEAN_10009298	Brugia.Pahangi_GLEAN_10009848	Brugia.Pahangi_GLEAN_10010196	Brugia.Pahangi_GLEAN_10010269
	IPR002610	Peptidase S54, rhomboid	3	Brugia.Pahangi_GLEAN_10004172	Brugia.Pahangi_GLEAN_10005601	Brugia.Pahangi_GLEAN_10005876
	IPR002616	Queuine/other tRNA-ribosyltransferase	3	Brugia.Pahangi_GLEAN_10005064	Brugia.Pahangi_GLEAN_10005700	Brugia.Pahangi_GLEAN_10009259
	IPR002618	UTP--glucose-1-phosphate uridylyltransferase	3	Brugia.Pahangi_GLEAN_10001664	Brugia.Pahangi_GLEAN_10005311	Brugia.Pahangi_GLEAN_10008613
	IPR002619	Domain of unknown function CX	2	Brugia.Pahangi_GLEAN_10006087	Brugia.Pahangi_GLEAN_10009130
	IPR002624	Deoxynucleoside kinase	1	Brugia.Pahangi_GLEAN_10007382
	IPR002625	Smr protein/MutS2 C-terminal	1	Brugia.Pahangi_GLEAN_10005474
	IPR002627	tRNA isopentenyltransferase	2	Brugia.Pahangi_GLEAN_10001680	Brugia.Pahangi_GLEAN_10010547
	IPR002634	BolA protein	2	Brugia.Pahangi_GLEAN_10003913	Brugia.Pahangi_GLEAN_10008399
	IPR002637	Ham1-like protein	1	Brugia.Pahangi_GLEAN_10001468
	IPR002638	Quinolinate phosphoribosyl transferase, C-terminal	1	Brugia.Pahangi_GLEAN_10007657
	IPR002640	Arylesterase	1	Brugia.Pahangi_GLEAN_10004494
	IPR002641	Patatin/Phospholipase A2-related	5	Brugia.Pahangi_GLEAN_10003485	Brugia.Pahangi_GLEAN_10003968	Brugia.Pahangi_GLEAN_10005774	Brugia.Pahangi_GLEAN_10008298	Brugia.Pahangi_GLEAN_10009153
	IPR002645	Sulphate transporter/antisigma-factor antagonist STAS	3	Brugia.Pahangi_GLEAN_10002091	Brugia.Pahangi_GLEAN_10003236	Brugia.Pahangi_GLEAN_10007171
	IPR002646	Poly A polymerase, head domain	2	Brugia.Pahangi_GLEAN_10001764	Brugia.Pahangi_GLEAN_10010452
	IPR002649	tRNA (guanine-N1-)-methyltransferase, bacteria	1	Brugia.Pahangi_GLEAN_10010503
	IPR002652	Importin-alpha, importin-beta-binding domain	2	Brugia.Pahangi_GLEAN_10001958	Brugia.Pahangi_GLEAN_10009358
	IPR002653	Zinc finger, A20-type	1	Brugia.Pahangi_GLEAN_10001706
	IPR002654	Glycosyl transferase, family 25	1	Brugia.Pahangi_GLEAN_10004933
	IPR002655	Acyl-CoA oxidase, C-terminal	2	Brugia.Pahangi_GLEAN_10001730	Brugia.Pahangi_GLEAN_10009883
	IPR002656	Acyltransferase 3	3	Brugia.Pahangi_GLEAN_10002473	Brugia.Pahangi_GLEAN_10002575	Brugia.Pahangi_GLEAN_10010804
	IPR002657	Bile acid:sodium symporter	1	Brugia.Pahangi_GLEAN_10009886
	IPR002659	Glycosyl transferase, family 31	8	Brugia.Pahangi_GLEAN_10001657	Brugia.Pahangi_GLEAN_10003084	Brugia.Pahangi_GLEAN_10005358	Brugia.Pahangi_GLEAN_10006406	Brugia.Pahangi_GLEAN_10006619	Brugia.Pahangi_GLEAN_10006774	Brugia.Pahangi_GLEAN_10009066	Brugia.Pahangi_GLEAN_10009800
	IPR002661	Ribosome recycling factor	2	Brugia.Pahangi_GLEAN_10000894	Brugia.Pahangi_GLEAN_10008947
	IPR002666	Reduced folate carrier	6	Brugia.Pahangi_GLEAN_10001725	Brugia.Pahangi_GLEAN_10005575	Brugia.Pahangi_GLEAN_10007392	Brugia.Pahangi_GLEAN_10007393	Brugia.Pahangi_GLEAN_10007394	Brugia.Pahangi_GLEAN_10010793
	IPR002671	Ribosomal protein L22e	1	Brugia.Pahangi_GLEAN_10004853
	IPR002672	Ribosomal protein L28e	1	Brugia.Pahangi_GLEAN_10009512
	IPR002673	Ribosomal protein L29e	1	Brugia.Pahangi_GLEAN_10009898
	IPR002674	Ribosomal protein L37ae	1	Brugia.Pahangi_GLEAN_10008772
	IPR002675	Ribosomal protein L38e	1	Brugia.Pahangi_GLEAN_10007688
	IPR002677	Ribosomal protein L32p	1	Brugia.Pahangi_GLEAN_10010538
	IPR002687	Pre-mRNA processing ribonucleoprotein, snoRNA-binding domain	2	Brugia.Pahangi_GLEAN_10001699	Brugia.Pahangi_GLEAN_10003176
	IPR002691	LIM-domain binding protein	1	Brugia.Pahangi_GLEAN_10005024
	IPR002694	Zinc finger, CHC2-type	1	Brugia.Pahangi_GLEAN_10010473
	IPR002695	AICARFT/IMPCHase bienzyme	1	Brugia.Pahangi_GLEAN_10010392
	IPR002699	ATPase, V1/A1 complex, subunit D	1	Brugia.Pahangi_GLEAN_10006300
	IPR002710	Dilute	2	Brugia.Pahangi_GLEAN_10002914	Brugia.Pahangi_GLEAN_10004002
	IPR002713	FF domain	3	Brugia.Pahangi_GLEAN_10002161	Brugia.Pahangi_GLEAN_10002758	Brugia.Pahangi_GLEAN_10002759
	IPR002715	Nascent polypeptide-associated complex NAC	1	Brugia.Pahangi_GLEAN_10008500
	IPR002717	MOZ/SAS-like protein	6	Brugia.Pahangi_GLEAN_10000768	Brugia.Pahangi_GLEAN_10003563	Brugia.Pahangi_GLEAN_10005434	Brugia.Pahangi_GLEAN_10007653	Brugia.Pahangi_GLEAN_10009847	Brugia.Pahangi_GLEAN_10010264
	IPR002719	Retinoblastoma-associated protein, B-box	1	Brugia.Pahangi_GLEAN_10002466
	IPR002720	Retinoblastoma-associated protein, A-box	1	Brugia.Pahangi_GLEAN_10002466
	IPR002728	Diphthamide synthesis, DPH1/DHP2	3	Brugia.Pahangi_GLEAN_10003845	Brugia.Pahangi_GLEAN_10003846	Brugia.Pahangi_GLEAN_10008284
	IPR002730	Ribonuclease P/MRP, subunit p29	1	Brugia.Pahangi_GLEAN_10002971
	IPR002731	ATPase, BadF/BadG/BcrA/BcrD type	1	Brugia.Pahangi_GLEAN_10003280
	IPR002733	AMMECR1 domain	1	Brugia.Pahangi_GLEAN_10009438
	IPR002734	Bacterial bifunctional deaminase-reductase, C-terminal	1	Brugia.Pahangi_GLEAN_10005045
	IPR002735	Translation initiation factor IF2/IF5	2	Brugia.Pahangi_GLEAN_10003667	Brugia.Pahangi_GLEAN_10004078
	IPR002737	UPF0103/Mediator of ErbB2-driven cell motility (Memo-related)	1	Brugia.Pahangi_GLEAN_10007004
	IPR002738	RNase P subunit p30	1	Brugia.Pahangi_GLEAN_10003759
	IPR002744	Domain of unknown function DUF59	2	Brugia.Pahangi_GLEAN_10000840	Brugia.Pahangi_GLEAN_10002860
	IPR002755	DNA primase, small subunit	1	Brugia.Pahangi_GLEAN_10004519
	IPR002759	Ribonuclease P/MRP protein subunit	1	Brugia.Pahangi_GLEAN_10006303
	IPR002761	Domain of unknown function DUF71, ATP-binding domain	1	Brugia.Pahangi_GLEAN_10004554
	IPR002769	Translation initiation factor IF6	1	Brugia.Pahangi_GLEAN_10004555
	IPR002773	Deoxyhypusine synthase	1	Brugia.Pahangi_GLEAN_10008118
	IPR002775	DNA/RNA-binding protein Alba-like	2	Brugia.Pahangi_GLEAN_10002912	Brugia.Pahangi_GLEAN_10008691
	IPR002777	Prefoldin beta-like	4	Brugia.Pahangi_GLEAN_10003692	Brugia.Pahangi_GLEAN_10008047	Brugia.Pahangi_GLEAN_10009588	Brugia.Pahangi_GLEAN_10009766
	IPR002778	Signal recognition particle, SRP19 subunit	1	Brugia.Pahangi_GLEAN_10009666
	IPR002781	Protein of unknown function DUF81	1	Brugia.Pahangi_GLEAN_10009660
	IPR002782	Protein of unknown function DUF82	1	Brugia.Pahangi_GLEAN_10006624
	IPR002784	Ribosomal protein L14	1	Brugia.Pahangi_GLEAN_10002685
	IPR002791	Domain of unknown function DUF89	1	Brugia.Pahangi_GLEAN_10003413
	IPR002792	TRAM domain	2	Brugia.Pahangi_GLEAN_10001518	Brugia.Pahangi_GLEAN_10010419
	IPR002804	Archease	1	Brugia.Pahangi_GLEAN_10002783
	IPR002809	Protein of unknown function DUF106, transmembrane	2	Brugia.Pahangi_GLEAN_10008129	Brugia.Pahangi_GLEAN_10008686
	IPR002815	Spo11/DNA topoisomerase VI, subunit A	1	Brugia.Pahangi_GLEAN_10000705
	IPR002816	Pheromone shutdown, TraB	1	Brugia.Pahangi_GLEAN_10003470
	IPR002818	ThiJ/PfpI	1	Brugia.Pahangi_GLEAN_10003036
	IPR002828	Survival protein SurE-like phosphatase/nucleotidase	1	Brugia.Pahangi_GLEAN_10005085
	IPR002830	Carboxylyase-related	1	Brugia.Pahangi_GLEAN_10010413
	IPR002833	Peptidyl-tRNA hydrolase, PTH2	2	Brugia.Pahangi_GLEAN_10002011	Brugia.Pahangi_GLEAN_10002630
	IPR002836	DNA-binding TFAR19-related protein	1	Brugia.Pahangi_GLEAN_10008578
	IPR002843	ATPase, V0/A0 complex, subunit C/D	2	Brugia.Pahangi_GLEAN_10004139	Brugia.Pahangi_GLEAN_10004140
	IPR002848	Translin	2	Brugia.Pahangi_GLEAN_10007126	Brugia.Pahangi_GLEAN_10009751
	IPR002853	Transcription factor TFIIE, alpha subunit	1	Brugia.Pahangi_GLEAN_10008498
	IPR002857	Zinc finger, CXXC-type	2	Brugia.Pahangi_GLEAN_10002314	Brugia.Pahangi_GLEAN_10009164
	IPR002861	Reeler domain	2	Brugia.Pahangi_GLEAN_10001635	Brugia.Pahangi_GLEAN_10004812
	IPR002867	Zinc finger, C6HC-type	5	Brugia.Pahangi_GLEAN_10003033	Brugia.Pahangi_GLEAN_10004077	Brugia.Pahangi_GLEAN_10005198	Brugia.Pahangi_GLEAN_10007205	Brugia.Pahangi_GLEAN_10009845
	IPR002870	Peptidase M12B, propeptide	4	Brugia.Pahangi_GLEAN_10002861	Brugia.Pahangi_GLEAN_10003626	Brugia.Pahangi_GLEAN_10006796	Brugia.Pahangi_GLEAN_10009805
	IPR002871	NIF system FeS cluster assembly, NifU, N-terminal	4	Brugia.Pahangi_GLEAN_10001010	Brugia.Pahangi_GLEAN_10009796	Brugia.Pahangi_GLEAN_10010610	Brugia.Pahangi_GLEAN_10010611
	IPR002872	Proline dehydrogenase	2	Brugia.Pahangi_GLEAN_10005091	Brugia.Pahangi_GLEAN_10006060
	IPR002876	Transcriptional regulator TACO1-like	2	Brugia.Pahangi_GLEAN_10004608	Brugia.Pahangi_GLEAN_10010564
	IPR002877	Ribosomal RNA methyltransferase RrmJ/FtsJ	4	Brugia.Pahangi_GLEAN_10000920	Brugia.Pahangi_GLEAN_10002859	Brugia.Pahangi_GLEAN_10004991	Brugia.Pahangi_GLEAN_10007264
	IPR002884	Proprotein convertase, P	4	Brugia.Pahangi_GLEAN_10002103	Brugia.Pahangi_GLEAN_10004839	Brugia.Pahangi_GLEAN_10005180	Brugia.Pahangi_GLEAN_10008945
	IPR002885	Pentatricopeptide repeat	2	Brugia.Pahangi_GLEAN_10001380	Brugia.Pahangi_GLEAN_10007439
	IPR002889	Carbohydrate-binding WSC	1	Brugia.Pahangi_GLEAN_10005092
	IPR002890	Alpha-2-macroglobulin, N-terminal	2	Brugia.Pahangi_GLEAN_10005844	Brugia.Pahangi_GLEAN_10006225
	IPR002891	Adenylylsulphate kinase	1	Brugia.Pahangi_GLEAN_10002083
	IPR002893	Zinc finger, MYND-type	7	Brugia.Pahangi_GLEAN_10001432	Brugia.Pahangi_GLEAN_10001677	Brugia.Pahangi_GLEAN_10004185	Brugia.Pahangi_GLEAN_10006150	Brugia.Pahangi_GLEAN_10007833	Brugia.Pahangi_GLEAN_10008471	Brugia.Pahangi_GLEAN_10009083
	IPR002903	S-adenosyl-L-methionine-dependent methyltransferase, MraW	1	Brugia.Pahangi_GLEAN_10005055
	IPR002904	Lysyl-tRNA synthetase, class I	1	Brugia.Pahangi_GLEAN_10010642
	IPR002905	N2,N2-dimethylguanosine tRNA methyltransferase	1	Brugia.Pahangi_GLEAN_10002323
	IPR002906	Ribosomal protein S27a	1	Brugia.Pahangi_GLEAN_10004976
	IPR002908	Frataxin-like	1	Brugia.Pahangi_GLEAN_10005655
	IPR002909	Cell surface receptor IPT/TIG	3	Brugia.Pahangi_GLEAN_10001786	Brugia.Pahangi_GLEAN_10004561	Brugia.Pahangi_GLEAN_10006254
	IPR002913	Lipid-binding START	7	Brugia.Pahangi_GLEAN_10001366	Brugia.Pahangi_GLEAN_10002124	Brugia.Pahangi_GLEAN_10004322	Brugia.Pahangi_GLEAN_10004455	Brugia.Pahangi_GLEAN_10004488	Brugia.Pahangi_GLEAN_10007376	Brugia.Pahangi_GLEAN_10007969
	IPR002915	Deoxyribose-phosphate aldolase/phospho-2-dehydro-3-deoxyheptonate aldolase	2	Brugia.Pahangi_GLEAN_10005057	Brugia.Pahangi_GLEAN_10006762
	IPR002918	Lipase, class 2	3	Brugia.Pahangi_GLEAN_10002359	Brugia.Pahangi_GLEAN_10002760	Brugia.Pahangi_GLEAN_10009381
	IPR002919	Trypsin Inhibitor-like, cysteine rich domain	9	Brugia.Pahangi_GLEAN_10001599	Brugia.Pahangi_GLEAN_10001790	Brugia.Pahangi_GLEAN_10001879	Brugia.Pahangi_GLEAN_10002033	Brugia.Pahangi_GLEAN_10003915	Brugia.Pahangi_GLEAN_10004092	Brugia.Pahangi_GLEAN_10006115	Brugia.Pahangi_GLEAN_10006207	Brugia.Pahangi_GLEAN_10010012
	IPR002921	Lipase, class 3	4	Brugia.Pahangi_GLEAN_10002023	Brugia.Pahangi_GLEAN_10004895	Brugia.Pahangi_GLEAN_10007271	Brugia.Pahangi_GLEAN_10008785
	IPR002928	Myosin tail	8	Brugia.Pahangi_GLEAN_10001833	Brugia.Pahangi_GLEAN_10002709	Brugia.Pahangi_GLEAN_10003230	Brugia.Pahangi_GLEAN_10005793	Brugia.Pahangi_GLEAN_10008681	Brugia.Pahangi_GLEAN_10009235	Brugia.Pahangi_GLEAN_10009236	Brugia.Pahangi_GLEAN_10010021
	IPR002930	Glycine cleavage H-protein	1	Brugia.Pahangi_GLEAN_10009643
	IPR002931	Transglutaminase-like	3	Brugia.Pahangi_GLEAN_10001673	Brugia.Pahangi_GLEAN_10003112	Brugia.Pahangi_GLEAN_10005686
	IPR002932	Glutamate synthase, central-C	1	Brugia.Pahangi_GLEAN_10009982
	IPR002933	Peptidase M20	3	Brugia.Pahangi_GLEAN_10001515	Brugia.Pahangi_GLEAN_10002881	Brugia.Pahangi_GLEAN_10005078
	IPR002934	Nucleotidyl transferase domain	2	Brugia.Pahangi_GLEAN_10007471	Brugia.Pahangi_GLEAN_10009229
	IPR002935	O-methyltransferase, family 3	4	Brugia.Pahangi_GLEAN_10003071	Brugia.Pahangi_GLEAN_10003072	Brugia.Pahangi_GLEAN_10008364	Brugia.Pahangi_GLEAN_10010380
	IPR002937	Amine oxidase	2	Brugia.Pahangi_GLEAN_10004041	Brugia.Pahangi_GLEAN_10008705
	IPR002938	Monooxygenase, FAD-binding	3	Brugia.Pahangi_GLEAN_10007701	Brugia.Pahangi_GLEAN_10010342	Brugia.Pahangi_GLEAN_10010660
	IPR002939	Chaperone DnaJ, C-terminal	4	Brugia.Pahangi_GLEAN_10000866	Brugia.Pahangi_GLEAN_10002419	Brugia.Pahangi_GLEAN_10009592	Brugia.Pahangi_GLEAN_10010654
	IPR002942	RNA-binding S4 domain	5	Brugia.Pahangi_GLEAN_10007827	Brugia.Pahangi_GLEAN_10008162	Brugia.Pahangi_GLEAN_10009733	Brugia.Pahangi_GLEAN_10009946	Brugia.Pahangi_GLEAN_10010497
	IPR002993	Ornithine decarboxylase antizyme	1	Brugia.Pahangi_GLEAN_10004254
	IPR002994	Surfeit locus 1	1	Brugia.Pahangi_GLEAN_10001181
	IPR002995	Surfeit locus 4	1	Brugia.Pahangi_GLEAN_10009522
	IPR002999	Tudor domain	15	Brugia.Pahangi_GLEAN_10001424	Brugia.Pahangi_GLEAN_10001537	Brugia.Pahangi_GLEAN_10002228	Brugia.Pahangi_GLEAN_10003438	Brugia.Pahangi_GLEAN_10004634	Brugia.Pahangi_GLEAN_10005587	Brugia.Pahangi_GLEAN_10006098	Brugia.Pahangi_GLEAN_10006609	Brugia.Pahangi_GLEAN_10007581	Brugia.Pahangi_GLEAN_10008236	Brugia.Pahangi_GLEAN_10008709	Brugia.Pahangi_GLEAN_10009678	Brugia.Pahangi_GLEAN_10009697	Brugia.Pahangi_GLEAN_10010206	Brugia.Pahangi_GLEAN_10010207
	IPR003000	NAD-dependent deacetylase, sirtuin family	4	Brugia.Pahangi_GLEAN_10002925	Brugia.Pahangi_GLEAN_10007670	Brugia.Pahangi_GLEAN_10007692	Brugia.Pahangi_GLEAN_10010172
	IPR003005	Amphiphysin	1	Brugia.Pahangi_GLEAN_10002483
	IPR003006	Immunoglobulin/major histocompatibility complex, conserved site	1	Brugia.Pahangi_GLEAN_10002039
	IPR003008	Tubulin/FtsZ, GTPase domain	14	Brugia.Pahangi_GLEAN_10000956	Brugia.Pahangi_GLEAN_10001266	Brugia.Pahangi_GLEAN_10002025	Brugia.Pahangi_GLEAN_10002026	Brugia.Pahangi_GLEAN_10002766	Brugia.Pahangi_GLEAN_10003038	Brugia.Pahangi_GLEAN_10003509	Brugia.Pahangi_GLEAN_10005418	Brugia.Pahangi_GLEAN_10005461	Brugia.Pahangi_GLEAN_10008403	Brugia.Pahangi_GLEAN_10008808	Brugia.Pahangi_GLEAN_10009161	Brugia.Pahangi_GLEAN_10009535	Brugia.Pahangi_GLEAN_10010529
	IPR003010	Nitrilase/cyanide hydratase	2	Brugia.Pahangi_GLEAN_10008617	Brugia.Pahangi_GLEAN_10008619
	IPR003014	PAN-1 domain	13	Brugia.Pahangi_GLEAN_10001292	Brugia.Pahangi_GLEAN_10001980	Brugia.Pahangi_GLEAN_10002006	Brugia.Pahangi_GLEAN_10002263	Brugia.Pahangi_GLEAN_10002373	Brugia.Pahangi_GLEAN_10005400	Brugia.Pahangi_GLEAN_10005507	Brugia.Pahangi_GLEAN_10006864	Brugia.Pahangi_GLEAN_10007364	Brugia.Pahangi_GLEAN_10009633	Brugia.Pahangi_GLEAN_10010002	Brugia.Pahangi_GLEAN_10010022	Brugia.Pahangi_GLEAN_10010690
	IPR003016	2-oxo acid dehydrogenase, lipoyl-binding site	5	Brugia.Pahangi_GLEAN_10001720	Brugia.Pahangi_GLEAN_10008503	Brugia.Pahangi_GLEAN_10008901	Brugia.Pahangi_GLEAN_10009643	Brugia.Pahangi_GLEAN_10010620
	IPR003018	GAF domain	2	Brugia.Pahangi_GLEAN_10001124	Brugia.Pahangi_GLEAN_10004427
	IPR003020	Bicarbonate transporter, eukaryotic	3	Brugia.Pahangi_GLEAN_10005008	Brugia.Pahangi_GLEAN_10006276	Brugia.Pahangi_GLEAN_10006902
	IPR003021	Repair protein Rad1/Rec1	1	Brugia.Pahangi_GLEAN_10009206
	IPR003024	Sodium bicarbonate cotransporter	1	Brugia.Pahangi_GLEAN_10006902
	IPR003029	Ribosomal protein S1, RNA-binding domain	10	Brugia.Pahangi_GLEAN_10000886	Brugia.Pahangi_GLEAN_10001153	Brugia.Pahangi_GLEAN_10001157	Brugia.Pahangi_GLEAN_10002132	Brugia.Pahangi_GLEAN_10005040	Brugia.Pahangi_GLEAN_10006404	Brugia.Pahangi_GLEAN_10008395	Brugia.Pahangi_GLEAN_10008816	Brugia.Pahangi_GLEAN_10009395	Brugia.Pahangi_GLEAN_10010617
	IPR003031	Delta crystallin	3	Brugia.Pahangi_GLEAN_10003163	Brugia.Pahangi_GLEAN_10010334	Brugia.Pahangi_GLEAN_10010335
	IPR003032	Ryanodine receptor Ryr	1	Brugia.Pahangi_GLEAN_10009132
	IPR003033	SCP2 sterol-binding domain	3	Brugia.Pahangi_GLEAN_10004580	Brugia.Pahangi_GLEAN_10008331	Brugia.Pahangi_GLEAN_10009186
	IPR003034	DNA-binding SAP	8	Brugia.Pahangi_GLEAN_10002178	Brugia.Pahangi_GLEAN_10002332	Brugia.Pahangi_GLEAN_10003056	Brugia.Pahangi_GLEAN_10004489	Brugia.Pahangi_GLEAN_10005533	Brugia.Pahangi_GLEAN_10007481	Brugia.Pahangi_GLEAN_10007497	Brugia.Pahangi_GLEAN_10010757
	IPR003038	Defender against death DAD protein	1	Brugia.Pahangi_GLEAN_10007418
	IPR003042	Aromatic-ring hydroxylase-like	4	Brugia.Pahangi_GLEAN_10007702	Brugia.Pahangi_GLEAN_10010342	Brugia.Pahangi_GLEAN_10010660	Brugia.Pahangi_GLEAN_10010828
	IPR003068	Transcription factor COUP	1	Brugia.Pahangi_GLEAN_10004710
	IPR003082	Glutathione S-transferase, Pi class	1	Brugia.Pahangi_GLEAN_10009386
	IPR003084	Histone deacetylase	3	Brugia.Pahangi_GLEAN_10002383	Brugia.Pahangi_GLEAN_10005836	Brugia.Pahangi_GLEAN_10008285
	IPR003088	Cytochrome c, class I	1	Brugia.Pahangi_GLEAN_10008452
	IPR003091	Voltage-dependent potassium channel	10	Brugia.Pahangi_GLEAN_10001852	Brugia.Pahangi_GLEAN_10001919	Brugia.Pahangi_GLEAN_10003933	Brugia.Pahangi_GLEAN_10004924	Brugia.Pahangi_GLEAN_10007577	Brugia.Pahangi_GLEAN_10007578	Brugia.Pahangi_GLEAN_10007639	Brugia.Pahangi_GLEAN_10007644	Brugia.Pahangi_GLEAN_10007645	Brugia.Pahangi_GLEAN_10008271
	IPR003092	Two pore domain potassium channel, TASK family	5	Brugia.Pahangi_GLEAN_10001757	Brugia.Pahangi_GLEAN_10004518	Brugia.Pahangi_GLEAN_10005866	Brugia.Pahangi_GLEAN_10008156	Brugia.Pahangi_GLEAN_10009378
	IPR003094	Fructose-2,6-bisphosphatase	1	Brugia.Pahangi_GLEAN_10005944
	IPR003095	Heat shock protein DnaJ	24	Brugia.Pahangi_GLEAN_10000866	Brugia.Pahangi_GLEAN_10001534	Brugia.Pahangi_GLEAN_10001899	Brugia.Pahangi_GLEAN_10001900	Brugia.Pahangi_GLEAN_10001901	Brugia.Pahangi_GLEAN_10002310	Brugia.Pahangi_GLEAN_10002419	Brugia.Pahangi_GLEAN_10003133	Brugia.Pahangi_GLEAN_10003212	Brugia.Pahangi_GLEAN_10004527	Brugia.Pahangi_GLEAN_10005134	Brugia.Pahangi_GLEAN_10005294	Brugia.Pahangi_GLEAN_10005420	Brugia.Pahangi_GLEAN_10005892	Brugia.Pahangi_GLEAN_10006286
	IPR003096	Smooth muscle protein/calponin	4	Brugia.Pahangi_GLEAN_10002245	Brugia.Pahangi_GLEAN_10002724	Brugia.Pahangi_GLEAN_10004711	Brugia.Pahangi_GLEAN_10004712
	IPR003097	FAD-binding, type 1	3	Brugia.Pahangi_GLEAN_10001670	Brugia.Pahangi_GLEAN_10001731	Brugia.Pahangi_GLEAN_10002707
	IPR003100	Argonaute/Dicer protein, PAZ	8	Brugia.Pahangi_GLEAN_10002113	Brugia.Pahangi_GLEAN_10003342	Brugia.Pahangi_GLEAN_10004007	Brugia.Pahangi_GLEAN_10004755	Brugia.Pahangi_GLEAN_10005780	Brugia.Pahangi_GLEAN_10005880	Brugia.Pahangi_GLEAN_10006133	Brugia.Pahangi_GLEAN_10007399
	IPR003101	Coactivator CBP, KIX	1	Brugia.Pahangi_GLEAN_10007277
	IPR003102	Coactivator CBP, pKID	1	Brugia.Pahangi_GLEAN_10003680
	IPR003104	Actin-binding FH2/DRF autoregulatory	6	Brugia.Pahangi_GLEAN_10001822	Brugia.Pahangi_GLEAN_10002118	Brugia.Pahangi_GLEAN_10002505	Brugia.Pahangi_GLEAN_10003238	Brugia.Pahangi_GLEAN_10005352	Brugia.Pahangi_GLEAN_10007607
	IPR003107	RNA-processing protein, HAT helix	8	Brugia.Pahangi_GLEAN_10004743	Brugia.Pahangi_GLEAN_10005800	Brugia.Pahangi_GLEAN_10005801	Brugia.Pahangi_GLEAN_10005881	Brugia.Pahangi_GLEAN_10008764	Brugia.Pahangi_GLEAN_10008816	Brugia.Pahangi_GLEAN_10009380	Brugia.Pahangi_GLEAN_10009546
	IPR003108	Growth-arrest-specific protein 2 domain	1	Brugia.Pahangi_GLEAN_10006912
	IPR003109	GoLoco motif	2	Brugia.Pahangi_GLEAN_10007957	Brugia.Pahangi_GLEAN_10009070
	IPR003111	Peptidase S16, lon N-terminal	3	Brugia.Pahangi_GLEAN_10005084	Brugia.Pahangi_GLEAN_10005293	Brugia.Pahangi_GLEAN_10009703
	IPR003112	Olfactomedin-like	3	Brugia.Pahangi_GLEAN_10002502	Brugia.Pahangi_GLEAN_10003233	Brugia.Pahangi_GLEAN_10004438
	IPR003113	Phosphatidylinositol 3-kinase, p85-binding	1	Brugia.Pahangi_GLEAN_10010688
	IPR003114	Phox-associated domain	2	Brugia.Pahangi_GLEAN_10002705	Brugia.Pahangi_GLEAN_10003953
	IPR003115	ParB-like nuclease	1	Brugia.Pahangi_GLEAN_10010585
	IPR003116	Raf-like Ras-binding	1	Brugia.Pahangi_GLEAN_10006533
	IPR003117	cAMP-dependent protein kinase, regulatory subunit, type I/II alpha/beta	2	Brugia.Pahangi_GLEAN_10006053	Brugia.Pahangi_GLEAN_10006935
	IPR003118	Pointed domain	2	Brugia.Pahangi_GLEAN_10004308	Brugia.Pahangi_GLEAN_10010071
	IPR003121	SWIB/MDM2 domain	1	Brugia.Pahangi_GLEAN_10007518
	IPR003123	Vacuolar sorting protein 9	3	Brugia.Pahangi_GLEAN_10003754	Brugia.Pahangi_GLEAN_10005893	Brugia.Pahangi_GLEAN_10006398
	IPR003124	WH2 domain	6	Brugia.Pahangi_GLEAN_10001286	Brugia.Pahangi_GLEAN_10003950	Brugia.Pahangi_GLEAN_10004781	Brugia.Pahangi_GLEAN_10005924	Brugia.Pahangi_GLEAN_10006703	Brugia.Pahangi_GLEAN_10009471
	IPR003126	Zinc finger, N-recognin	6	Brugia.Pahangi_GLEAN_10002397	Brugia.Pahangi_GLEAN_10002594	Brugia.Pahangi_GLEAN_10004330	Brugia.Pahangi_GLEAN_10004559	Brugia.Pahangi_GLEAN_10004637	Brugia.Pahangi_GLEAN_10007790
	IPR003128	Villin headpiece	1	Brugia.Pahangi_GLEAN_10002173
	IPR003130	Dynamin GTPase effector	3	Brugia.Pahangi_GLEAN_10000966	Brugia.Pahangi_GLEAN_10003860	Brugia.Pahangi_GLEAN_10007320
	IPR003131	Potassium channel, voltage dependent, Kv, tetramerisation	14	Brugia.Pahangi_GLEAN_10001852	Brugia.Pahangi_GLEAN_10001919	Brugia.Pahangi_GLEAN_10003024	Brugia.Pahangi_GLEAN_10003623	Brugia.Pahangi_GLEAN_10003933	Brugia.Pahangi_GLEAN_10004326	Brugia.Pahangi_GLEAN_10004924	Brugia.Pahangi_GLEAN_10005891	Brugia.Pahangi_GLEAN_10006048	Brugia.Pahangi_GLEAN_10006330	Brugia.Pahangi_GLEAN_10007577	Brugia.Pahangi_GLEAN_10007578	Brugia.Pahangi_GLEAN_10007639	Brugia.Pahangi_GLEAN_10007645
	IPR003134	Hs1/Cortactin	1	Brugia.Pahangi_GLEAN_10008524
	IPR003135	ATP-grasp fold, ATP-dependent carboxylate-amine ligase-type	2	Brugia.Pahangi_GLEAN_10000861	Brugia.Pahangi_GLEAN_10005050
	IPR003137	Protease-associated domain, PA	4	Brugia.Pahangi_GLEAN_10000778	Brugia.Pahangi_GLEAN_10004407	Brugia.Pahangi_GLEAN_10008017	Brugia.Pahangi_GLEAN_10009499
	IPR003140	Phospholipase/carboxylesterase/thioesterase	2	Brugia.Pahangi_GLEAN_10005088	Brugia.Pahangi_GLEAN_10007776
	IPR003141	Polymerase/histidinol phosphatase, N-terminal	1	Brugia.Pahangi_GLEAN_10010337
	IPR003146	Proteinase inhibitor, carboxypeptidase propeptide	2	Brugia.Pahangi_GLEAN_10006127	Brugia.Pahangi_GLEAN_10010751
	IPR003150	DNA-binding RFX	1	Brugia.Pahangi_GLEAN_10009473
	IPR003151	PIK-related kinase, FAT	2	Brugia.Pahangi_GLEAN_10002239	Brugia.Pahangi_GLEAN_10006447
	IPR003152	PIK-related kinase, FATC	4	Brugia.Pahangi_GLEAN_10006444	Brugia.Pahangi_GLEAN_10006447	Brugia.Pahangi_GLEAN_10006552	Brugia.Pahangi_GLEAN_10008517
	IPR003153	Adaptor protein Cbl, N-terminal helical	1	Brugia.Pahangi_GLEAN_10003976
	IPR003156	Phosphoesterase, DHHA1	2	Brugia.Pahangi_GLEAN_10003255	Brugia.Pahangi_GLEAN_10010629
	IPR003162	Transcription factor TAFII-31	1	Brugia.Pahangi_GLEAN_10004085
	IPR003164	Clathrin adaptor, alpha-adaptin, appendage, C-terminal subdomain	1	Brugia.Pahangi_GLEAN_10008668
	IPR003165	Stem cell self-renewal protein Piwi	8	Brugia.Pahangi_GLEAN_10002113	Brugia.Pahangi_GLEAN_10003342	Brugia.Pahangi_GLEAN_10003343	Brugia.Pahangi_GLEAN_10004007	Brugia.Pahangi_GLEAN_10004755	Brugia.Pahangi_GLEAN_10005880	Brugia.Pahangi_GLEAN_10006133	Brugia.Pahangi_GLEAN_10007399
	IPR003166	Transcription factor TFIIE beta subunit, DNA-binding domain	1	Brugia.Pahangi_GLEAN_10004748
	IPR003169	GYF	4	Brugia.Pahangi_GLEAN_10001607	Brugia.Pahangi_GLEAN_10002752	Brugia.Pahangi_GLEAN_10004861	Brugia.Pahangi_GLEAN_10008821
	IPR003170	UDP-N-acetylenolpyruvoylglucosamine reductase	1	Brugia.Pahangi_GLEAN_10010650
	IPR003171	Methylenetetrahydrofolate reductase	1	Brugia.Pahangi_GLEAN_10004586
	IPR003172	MD-2-related lipid-recognition	1	Brugia.Pahangi_GLEAN_10004200
	IPR003173	Transcriptional coactivator p15	1	Brugia.Pahangi_GLEAN_10001799
	IPR003175	Cyclin-dependent kinase inhibitor	2	Brugia.Pahangi_GLEAN_10000805	Brugia.Pahangi_GLEAN_10008266
	IPR003180	Methylpurine-DNA glycosylase (MPG)	1	Brugia.Pahangi_GLEAN_10010494
	IPR003185	Proteasome activator pa28, REG alpha subunit	1	Brugia.Pahangi_GLEAN_10007864
	IPR003186	Proteasome activator pa28, REG beta subunit	1	Brugia.Pahangi_GLEAN_10007864
	IPR003191	Guanylate-binding protein, C-terminal	2	Brugia.Pahangi_GLEAN_10002891	Brugia.Pahangi_GLEAN_10004312
	IPR003195	Transcription initiation factor IID, 18kDa subunit	2	Brugia.Pahangi_GLEAN_10008037	Brugia.Pahangi_GLEAN_10010092
	IPR003196	Transcription initiation factor IIF, beta subunit	1	Brugia.Pahangi_GLEAN_10009937
	IPR003197	Cytochrome d ubiquinol oxidase, 14kDa subunit	1	Brugia.Pahangi_GLEAN_10001084
	IPR003199	Choloylglycine hydrolase	1	Brugia.Pahangi_GLEAN_10001649
	IPR003204	Cytochrome c oxidase, subunit Va	1	Brugia.Pahangi_GLEAN_10002862
	IPR003210	Signal recognition particle, SRP14 subunit	1	Brugia.Pahangi_GLEAN_10000981
	IPR003213	Cytochrome c oxidase, subunit VIb	3	Brugia.Pahangi_GLEAN_10004498	Brugia.Pahangi_GLEAN_10005002	Brugia.Pahangi_GLEAN_10010194
	IPR003226	Metal-dependent protein hydrolase	1	Brugia.Pahangi_GLEAN_10009244
	IPR003228	Transcription initiation factor TFIID	2	Brugia.Pahangi_GLEAN_10004318	Brugia.Pahangi_GLEAN_10007356
	IPR003231	Acyl carrier protein (ACP)	3	Brugia.Pahangi_GLEAN_10003217	Brugia.Pahangi_GLEAN_10003557	Brugia.Pahangi_GLEAN_10010600
	IPR003256	Ribosomal protein L24	2	Brugia.Pahangi_GLEAN_10005660	Brugia.Pahangi_GLEAN_10010432
	IPR003265	HhH-GPD domain	3	Brugia.Pahangi_GLEAN_10002461	Brugia.Pahangi_GLEAN_10008383	Brugia.Pahangi_GLEAN_10010418
	IPR003280	Two pore domain potassium channel	22	Brugia.Pahangi_GLEAN_10001742	Brugia.Pahangi_GLEAN_10001757	Brugia.Pahangi_GLEAN_10002085	Brugia.Pahangi_GLEAN_10002313	Brugia.Pahangi_GLEAN_10004079	Brugia.Pahangi_GLEAN_10004376	Brugia.Pahangi_GLEAN_10004518	Brugia.Pahangi_GLEAN_10004633	Brugia.Pahangi_GLEAN_10005430	Brugia.Pahangi_GLEAN_10005866	Brugia.Pahangi_GLEAN_10006843	Brugia.Pahangi_GLEAN_10007012	Brugia.Pahangi_GLEAN_10007753	Brugia.Pahangi_GLEAN_10008035	Brugia.Pahangi_GLEAN_10008038
	IPR003315	Rabphilin-3A effector, zinc-binding	1	Brugia.Pahangi_GLEAN_10005606
	IPR003316	Transcription factor E2F/dimerisation partner (TDP)	4	Brugia.Pahangi_GLEAN_10008100	Brugia.Pahangi_GLEAN_10008766	Brugia.Pahangi_GLEAN_10009300	Brugia.Pahangi_GLEAN_10009553
	IPR003323	Ovarian tumour, otubain	5	Brugia.Pahangi_GLEAN_10001798	Brugia.Pahangi_GLEAN_10002942	Brugia.Pahangi_GLEAN_10005756	Brugia.Pahangi_GLEAN_10008189	Brugia.Pahangi_GLEAN_10008462
	IPR003333	Mycolic acid cyclopropane synthase	1	Brugia.Pahangi_GLEAN_10008321
	IPR003338	CDC48, N-terminal subdomain	2	Brugia.Pahangi_GLEAN_10002817	Brugia.Pahangi_GLEAN_10008718
	IPR003347	JmjC domain	9	Brugia.Pahangi_GLEAN_10002921	Brugia.Pahangi_GLEAN_10003073	Brugia.Pahangi_GLEAN_10003465	Brugia.Pahangi_GLEAN_10007077	Brugia.Pahangi_GLEAN_10007725	Brugia.Pahangi_GLEAN_10008370	Brugia.Pahangi_GLEAN_10009508	Brugia.Pahangi_GLEAN_10010067	Brugia.Pahangi_GLEAN_10010814
	IPR003349	Transcription factor jumonji, JmjN	2	Brugia.Pahangi_GLEAN_10003465	Brugia.Pahangi_GLEAN_10010814
	IPR003350	Homeodomain protein CUT	3	Brugia.Pahangi_GLEAN_10004797	Brugia.Pahangi_GLEAN_10005702	Brugia.Pahangi_GLEAN_10008512
	IPR003358	tRNA (guanine-N-7) methyltransferase	1	Brugia.Pahangi_GLEAN_10001825
	IPR003377	Cornichon	1	Brugia.Pahangi_GLEAN_10006859
	IPR003378	Fringe-like	3	Brugia.Pahangi_GLEAN_10001234	Brugia.Pahangi_GLEAN_10003703	Brugia.Pahangi_GLEAN_10007017
	IPR003380	Transforming protein Ski	2	Brugia.Pahangi_GLEAN_10001547	Brugia.Pahangi_GLEAN_10004826
	IPR003382	Flavoprotein	1	Brugia.Pahangi_GLEAN_10007567
	IPR003386	Lecithin:cholesterol/phospholipid:diacylglycerol acyltransferase	1	Brugia.Pahangi_GLEAN_10004688
	IPR003388	Reticulon	1	Brugia.Pahangi_GLEAN_10008911
	IPR003392	Patched	33	Brugia.Pahangi_GLEAN_10001171	Brugia.Pahangi_GLEAN_10001701	Brugia.Pahangi_GLEAN_10001702	Brugia.Pahangi_GLEAN_10002384	Brugia.Pahangi_GLEAN_10002385	Brugia.Pahangi_GLEAN_10002785	Brugia.Pahangi_GLEAN_10002829	Brugia.Pahangi_GLEAN_10003624	Brugia.Pahangi_GLEAN_10003631	Brugia.Pahangi_GLEAN_10004268	Brugia.Pahangi_GLEAN_10004269	Brugia.Pahangi_GLEAN_10004783	Brugia.Pahangi_GLEAN_10004875	Brugia.Pahangi_GLEAN_10004960	Brugia.Pahangi_GLEAN_10005253
	IPR003395	RecF/RecN/SMC	5	Brugia.Pahangi_GLEAN_10001295	Brugia.Pahangi_GLEAN_10001791	Brugia.Pahangi_GLEAN_10006460	Brugia.Pahangi_GLEAN_10010760	Brugia.Pahangi_GLEAN_10010761
	IPR003397	Mitochondrial inner membrane translocase subunit Tim17/Tim22/Tim23/peroxisomal protein PMP24	2	Brugia.Pahangi_GLEAN_10007061	Brugia.Pahangi_GLEAN_10010258
	IPR003402	tRNA transferase Trm5/Tyw2	2	Brugia.Pahangi_GLEAN_10004440	Brugia.Pahangi_GLEAN_10009278
	IPR003406	Glycosyl transferase, family 14	3	Brugia.Pahangi_GLEAN_10001718	Brugia.Pahangi_GLEAN_10005092	Brugia.Pahangi_GLEAN_10007728
	IPR003409	MORN motif	3	Brugia.Pahangi_GLEAN_10005256	Brugia.Pahangi_GLEAN_10005257	Brugia.Pahangi_GLEAN_10005896
	IPR003410	Hyalin	2	Brugia.Pahangi_GLEAN_10005703	Brugia.Pahangi_GLEAN_10010012
	IPR003417	Core binding factor, beta subunit	1	Brugia.Pahangi_GLEAN_10008940
	IPR003423	Outer membrane efflux protein	1	Brugia.Pahangi_GLEAN_10005074
	IPR003428	Mitochondrial glycoprotein	1	Brugia.Pahangi_GLEAN_10008595
	IPR003439	ABC transporter-like	33	Brugia.Pahangi_GLEAN_10001522	Brugia.Pahangi_GLEAN_10002643	Brugia.Pahangi_GLEAN_10002812	Brugia.Pahangi_GLEAN_10002813	Brugia.Pahangi_GLEAN_10003065	Brugia.Pahangi_GLEAN_10003202	Brugia.Pahangi_GLEAN_10004143	Brugia.Pahangi_GLEAN_10005038	Brugia.Pahangi_GLEAN_10005044	Brugia.Pahangi_GLEAN_10005598	Brugia.Pahangi_GLEAN_10006062	Brugia.Pahangi_GLEAN_10006075	Brugia.Pahangi_GLEAN_10006660	Brugia.Pahangi_GLEAN_10006732	Brugia.Pahangi_GLEAN_10007049
	IPR003448	Molybdopterin biosynthesis MoaE	1	Brugia.Pahangi_GLEAN_10006694
	IPR003492	Batten's disease protein Cln3	2	Brugia.Pahangi_GLEAN_10001513	Brugia.Pahangi_GLEAN_10003497
	IPR003494	SHS2 domain inserted in FtsA	1	Brugia.Pahangi_GLEAN_10010623
	IPR003500	Ribose/galactose isomerase	1	Brugia.Pahangi_GLEAN_10010472
	IPR003511	DNA-binding HORMA	4	Brugia.Pahangi_GLEAN_10002874	Brugia.Pahangi_GLEAN_10003653	Brugia.Pahangi_GLEAN_10006342	Brugia.Pahangi_GLEAN_10010745
	IPR003523	Transcription factor COE	2	Brugia.Pahangi_GLEAN_10001785	Brugia.Pahangi_GLEAN_10001786
	IPR003526	2-C-methyl-D-erythritol 2,4-cyclodiphosphate synthase	1	Brugia.Pahangi_GLEAN_10010394
	IPR003527	MAP kinase, conserved site	7	Brugia.Pahangi_GLEAN_10002742	Brugia.Pahangi_GLEAN_10005146	Brugia.Pahangi_GLEAN_10005698	Brugia.Pahangi_GLEAN_10005725	Brugia.Pahangi_GLEAN_10007871	Brugia.Pahangi_GLEAN_10008460	Brugia.Pahangi_GLEAN_10010052
	IPR003533	Doublecortin domain	3	Brugia.Pahangi_GLEAN_10004244	Brugia.Pahangi_GLEAN_10006310	Brugia.Pahangi_GLEAN_10010246
	IPR003565	Bis(5'-nucleosyl)-tetraphosphatase	1	Brugia.Pahangi_GLEAN_10004104
	IPR003578	Small GTPase superfamily, Rho type	32	Brugia.Pahangi_GLEAN_10001618	Brugia.Pahangi_GLEAN_10001913	Brugia.Pahangi_GLEAN_10002100	Brugia.Pahangi_GLEAN_10002285	Brugia.Pahangi_GLEAN_10002334	Brugia.Pahangi_GLEAN_10002719	Brugia.Pahangi_GLEAN_10002733	Brugia.Pahangi_GLEAN_10002827	Brugia.Pahangi_GLEAN_10002837	Brugia.Pahangi_GLEAN_10002938	Brugia.Pahangi_GLEAN_10004311	Brugia.Pahangi_GLEAN_10004424	Brugia.Pahangi_GLEAN_10005120	Brugia.Pahangi_GLEAN_10005236	Brugia.Pahangi_GLEAN_10005442
	IPR003579	Small GTPase superfamily, Rab type	48	Brugia.Pahangi_GLEAN_10001618	Brugia.Pahangi_GLEAN_10001913	Brugia.Pahangi_GLEAN_10002100	Brugia.Pahangi_GLEAN_10002267	Brugia.Pahangi_GLEAN_10002285	Brugia.Pahangi_GLEAN_10002334	Brugia.Pahangi_GLEAN_10002719	Brugia.Pahangi_GLEAN_10002733	Brugia.Pahangi_GLEAN_10002827	Brugia.Pahangi_GLEAN_10002837	Brugia.Pahangi_GLEAN_10002938	Brugia.Pahangi_GLEAN_10003375	Brugia.Pahangi_GLEAN_10003410	Brugia.Pahangi_GLEAN_10003611	Brugia.Pahangi_GLEAN_10004311
	IPR003582	Metridin-like ShK toxin	25	Brugia.Pahangi_GLEAN_10000910	Brugia.Pahangi_GLEAN_10001634	Brugia.Pahangi_GLEAN_10001946	Brugia.Pahangi_GLEAN_10002211	Brugia.Pahangi_GLEAN_10002305	Brugia.Pahangi_GLEAN_10002670	Brugia.Pahangi_GLEAN_10002919	Brugia.Pahangi_GLEAN_10003097	Brugia.Pahangi_GLEAN_10003456	Brugia.Pahangi_GLEAN_10003462	Brugia.Pahangi_GLEAN_10003718	Brugia.Pahangi_GLEAN_10004093	Brugia.Pahangi_GLEAN_10004136	Brugia.Pahangi_GLEAN_10004137	Brugia.Pahangi_GLEAN_10004601
	IPR003585	Neurexin/syndecan/glycophorin C	1	Brugia.Pahangi_GLEAN_10005484
	IPR003586	Hint domain C-terminal	2	Brugia.Pahangi_GLEAN_10006754	Brugia.Pahangi_GLEAN_10010065
	IPR003587	Hint domain N-terminal	2	Brugia.Pahangi_GLEAN_10006754	Brugia.Pahangi_GLEAN_10010065
	IPR003590	Leucine-rich repeat, ribonuclease inhibitor subtype	3	Brugia.Pahangi_GLEAN_10002844	Brugia.Pahangi_GLEAN_10002952	Brugia.Pahangi_GLEAN_10002984
	IPR003591	Leucine-rich repeat, typical subtype	30	Brugia.Pahangi_GLEAN_10001503	Brugia.Pahangi_GLEAN_10002604	Brugia.Pahangi_GLEAN_10002681	Brugia.Pahangi_GLEAN_10002704	Brugia.Pahangi_GLEAN_10003219	Brugia.Pahangi_GLEAN_10003272	Brugia.Pahangi_GLEAN_10003435	Brugia.Pahangi_GLEAN_10003818	Brugia.Pahangi_GLEAN_10003865	Brugia.Pahangi_GLEAN_10003938	Brugia.Pahangi_GLEAN_10003961	Brugia.Pahangi_GLEAN_10003962	Brugia.Pahangi_GLEAN_10004014	Brugia.Pahangi_GLEAN_10004597	Brugia.Pahangi_GLEAN_10004715
	IPR003593	AAA+ ATPase domain	84	Brugia.Pahangi_GLEAN_10000734	Brugia.Pahangi_GLEAN_10001110	Brugia.Pahangi_GLEAN_10001522	Brugia.Pahangi_GLEAN_10001765	Brugia.Pahangi_GLEAN_10002096	Brugia.Pahangi_GLEAN_10002109	Brugia.Pahangi_GLEAN_10002320	Brugia.Pahangi_GLEAN_10002643	Brugia.Pahangi_GLEAN_10002666	Brugia.Pahangi_GLEAN_10002812	Brugia.Pahangi_GLEAN_10002813	Brugia.Pahangi_GLEAN_10002817	Brugia.Pahangi_GLEAN_10002951	Brugia.Pahangi_GLEAN_10003147	Brugia.Pahangi_GLEAN_10003199
	IPR003594	ATPase-like, ATP-binding domain	14	Brugia.Pahangi_GLEAN_10001947	Brugia.Pahangi_GLEAN_10002555	Brugia.Pahangi_GLEAN_10005402	Brugia.Pahangi_GLEAN_10006012	Brugia.Pahangi_GLEAN_10007240	Brugia.Pahangi_GLEAN_10007507	Brugia.Pahangi_GLEAN_10007881	Brugia.Pahangi_GLEAN_10008410	Brugia.Pahangi_GLEAN_10009248	Brugia.Pahangi_GLEAN_10010397	Brugia.Pahangi_GLEAN_10010520	Brugia.Pahangi_GLEAN_10010584	Brugia.Pahangi_GLEAN_10010616	Brugia.Pahangi_GLEAN_10010661
	IPR003595	Protein-tyrosine phosphatase, catalytic	30	Brugia.Pahangi_GLEAN_10000914	Brugia.Pahangi_GLEAN_10001136	Brugia.Pahangi_GLEAN_10002106	Brugia.Pahangi_GLEAN_10002509	Brugia.Pahangi_GLEAN_10002543	Brugia.Pahangi_GLEAN_10003007	Brugia.Pahangi_GLEAN_10003270	Brugia.Pahangi_GLEAN_10003354	Brugia.Pahangi_GLEAN_10003870	Brugia.Pahangi_GLEAN_10005209	Brugia.Pahangi_GLEAN_10005349	Brugia.Pahangi_GLEAN_10006265	Brugia.Pahangi_GLEAN_10006561	Brugia.Pahangi_GLEAN_10006834	Brugia.Pahangi_GLEAN_10007263
	IPR003596	Immunoglobulin V-set, subgroup	3	Brugia.Pahangi_GLEAN_10000812	Brugia.Pahangi_GLEAN_10009212	Brugia.Pahangi_GLEAN_10009628
	IPR003598	Immunoglobulin subtype 2	47	Brugia.Pahangi_GLEAN_10000812	Brugia.Pahangi_GLEAN_10002039	Brugia.Pahangi_GLEAN_10002604	Brugia.Pahangi_GLEAN_10002659	Brugia.Pahangi_GLEAN_10002660	Brugia.Pahangi_GLEAN_10002704	Brugia.Pahangi_GLEAN_10003219	Brugia.Pahangi_GLEAN_10003332	Brugia.Pahangi_GLEAN_10003333	Brugia.Pahangi_GLEAN_10003334	Brugia.Pahangi_GLEAN_10003335	Brugia.Pahangi_GLEAN_10003872	Brugia.Pahangi_GLEAN_10003874	Brugia.Pahangi_GLEAN_10004464	Brugia.Pahangi_GLEAN_10004597
	IPR003599	Immunoglobulin subtype	51	Brugia.Pahangi_GLEAN_10000812	Brugia.Pahangi_GLEAN_10000974	Brugia.Pahangi_GLEAN_10001361	Brugia.Pahangi_GLEAN_10002039	Brugia.Pahangi_GLEAN_10002604	Brugia.Pahangi_GLEAN_10002659	Brugia.Pahangi_GLEAN_10002660	Brugia.Pahangi_GLEAN_10002704	Brugia.Pahangi_GLEAN_10003078	Brugia.Pahangi_GLEAN_10003219	Brugia.Pahangi_GLEAN_10003332	Brugia.Pahangi_GLEAN_10003333	Brugia.Pahangi_GLEAN_10003334	Brugia.Pahangi_GLEAN_10003335	Brugia.Pahangi_GLEAN_10003818
	IPR003601	DNA topoisomerase, type IA, domain 2	3	Brugia.Pahangi_GLEAN_10004628	Brugia.Pahangi_GLEAN_10005049	Brugia.Pahangi_GLEAN_10007436
	IPR003602	DNA topoisomerase, type IA, DNA-binding	2	Brugia.Pahangi_GLEAN_10005049	Brugia.Pahangi_GLEAN_10007436
	IPR003603	U2A'/phosphoprotein 32 family A, C-terminal	1	Brugia.Pahangi_GLEAN_10010683
	IPR003604	Zinc finger, U1-type	7	Brugia.Pahangi_GLEAN_10004539	Brugia.Pahangi_GLEAN_10005310	Brugia.Pahangi_GLEAN_10005550	Brugia.Pahangi_GLEAN_10006586	Brugia.Pahangi_GLEAN_10008401	Brugia.Pahangi_GLEAN_10008878	Brugia.Pahangi_GLEAN_10008952
	IPR003605	TGF beta receptor, GS motif	1	Brugia.Pahangi_GLEAN_10002198
	IPR003606	Pre-SET zinc-binding sub-group	1	Brugia.Pahangi_GLEAN_10007878
	IPR003607	Metal-dependent phosphohydrolase, HD domain	6	Brugia.Pahangi_GLEAN_10001124	Brugia.Pahangi_GLEAN_10002778	Brugia.Pahangi_GLEAN_10005045	Brugia.Pahangi_GLEAN_10005282	Brugia.Pahangi_GLEAN_10007623	Brugia.Pahangi_GLEAN_10008382
	IPR003608	MIR	3	Brugia.Pahangi_GLEAN_10001872	Brugia.Pahangi_GLEAN_10002776	Brugia.Pahangi_GLEAN_10009132
	IPR003609	Apple-like	15	Brugia.Pahangi_GLEAN_10001292	Brugia.Pahangi_GLEAN_10001980	Brugia.Pahangi_GLEAN_10002006	Brugia.Pahangi_GLEAN_10002263	Brugia.Pahangi_GLEAN_10002373	Brugia.Pahangi_GLEAN_10005400	Brugia.Pahangi_GLEAN_10005507	Brugia.Pahangi_GLEAN_10006234	Brugia.Pahangi_GLEAN_10006864	Brugia.Pahangi_GLEAN_10007364	Brugia.Pahangi_GLEAN_10009633	Brugia.Pahangi_GLEAN_10009854	Brugia.Pahangi_GLEAN_10010002	Brugia.Pahangi_GLEAN_10010022	Brugia.Pahangi_GLEAN_10010690
	IPR003613	U box domain	3	Brugia.Pahangi_GLEAN_10003289	Brugia.Pahangi_GLEAN_10005722	Brugia.Pahangi_GLEAN_10009356
	IPR003616	Post-SET domain	5	Brugia.Pahangi_GLEAN_10004770	Brugia.Pahangi_GLEAN_10005110	Brugia.Pahangi_GLEAN_10005347	Brugia.Pahangi_GLEAN_10005580	Brugia.Pahangi_GLEAN_10009146
	IPR003617	Transcription elongation factor, TFIIS/CRSP70, N-terminal, sub-type	3	Brugia.Pahangi_GLEAN_10001258	Brugia.Pahangi_GLEAN_10003350	Brugia.Pahangi_GLEAN_10006782
	IPR003618	Transcription elongation factor S-II, central domain	1	Brugia.Pahangi_GLEAN_10001258
	IPR003619	MAD homology 1, Dwarfin-type	7	Brugia.Pahangi_GLEAN_10001331	Brugia.Pahangi_GLEAN_10002835	Brugia.Pahangi_GLEAN_10004474	Brugia.Pahangi_GLEAN_10006489	Brugia.Pahangi_GLEAN_10006738	Brugia.Pahangi_GLEAN_10008330	Brugia.Pahangi_GLEAN_10009176
	IPR003644	Na-Ca exchanger/integrin-beta4	2	Brugia.Pahangi_GLEAN_10001988	Brugia.Pahangi_GLEAN_10003087
	IPR003645	Follistatin-like, N-terminal	3	Brugia.Pahangi_GLEAN_10007303	Brugia.Pahangi_GLEAN_10007422	Brugia.Pahangi_GLEAN_10010770
	IPR003648	Splicing factor motif	2	Brugia.Pahangi_GLEAN_10004451	Brugia.Pahangi_GLEAN_10006368
	IPR003649	B-box, C-terminal	2	Brugia.Pahangi_GLEAN_10002982	Brugia.Pahangi_GLEAN_10006202
	IPR003651	Endonuclease III-like, iron-sulphur cluster loop motif	1	Brugia.Pahangi_GLEAN_10010418
	IPR003653	Peptidase C48, SUMO/Sentrin/Ubl1	6	Brugia.Pahangi_GLEAN_10007459	Brugia.Pahangi_GLEAN_10009481	Brugia.Pahangi_GLEAN_10009829	Brugia.Pahangi_GLEAN_10010352	Brugia.Pahangi_GLEAN_10010358	Brugia.Pahangi_GLEAN_10010361
	IPR003656	Zinc finger, BED-type predicted	10	Brugia.Pahangi_GLEAN_10001893	Brugia.Pahangi_GLEAN_10001894	Brugia.Pahangi_GLEAN_10002230	Brugia.Pahangi_GLEAN_10002462	Brugia.Pahangi_GLEAN_10004969	Brugia.Pahangi_GLEAN_10006095	Brugia.Pahangi_GLEAN_10006973	Brugia.Pahangi_GLEAN_10008635	Brugia.Pahangi_GLEAN_10008836	Brugia.Pahangi_GLEAN_10008984
	IPR003659	Plexin/semaphorin/integrin	4	Brugia.Pahangi_GLEAN_10002913	Brugia.Pahangi_GLEAN_10004292	Brugia.Pahangi_GLEAN_10006254	Brugia.Pahangi_GLEAN_10009985
	IPR003661	Signal transduction histidine kinase, subgroup 1, dimerisation/phosphoacceptor domain	1	Brugia.Pahangi_GLEAN_10010584
	IPR003663	Sugar/inositol transporter	4	Brugia.Pahangi_GLEAN_10001669	Brugia.Pahangi_GLEAN_10001961	Brugia.Pahangi_GLEAN_10002320	Brugia.Pahangi_GLEAN_10003856
	IPR003669	Thymidylate synthase ThyX	1	Brugia.Pahangi_GLEAN_10010603
	IPR003674	Oligosaccharyl transferase, STT3 subunit	2	Brugia.Pahangi_GLEAN_10007110	Brugia.Pahangi_GLEAN_10009355
	IPR003675	CAAX amino terminal protease	1	Brugia.Pahangi_GLEAN_10000972
	IPR003677	Domain of unknown function DUF148	2	Brugia.Pahangi_GLEAN_10002644	Brugia.Pahangi_GLEAN_10010244
	IPR003688	Ti-type conjugative transfer system, TraG-like	1	Brugia.Pahangi_GLEAN_10010482
	IPR003689	Zinc/iron permease	12	Brugia.Pahangi_GLEAN_10001088	Brugia.Pahangi_GLEAN_10001559	Brugia.Pahangi_GLEAN_10001732	Brugia.Pahangi_GLEAN_10003177	Brugia.Pahangi_GLEAN_10003727	Brugia.Pahangi_GLEAN_10004729	Brugia.Pahangi_GLEAN_10005492	Brugia.Pahangi_GLEAN_10006121	Brugia.Pahangi_GLEAN_10006256	Brugia.Pahangi_GLEAN_10007419	Brugia.Pahangi_GLEAN_10008145	Brugia.Pahangi_GLEAN_10010294
	IPR003690	Mitochodrial transcription termination factor-related	1	Brugia.Pahangi_GLEAN_10004749
	IPR003697	Maf-like protein	2	Brugia.Pahangi_GLEAN_10009605	Brugia.Pahangi_GLEAN_10009606
	IPR003698	Lipoate synthase	2	Brugia.Pahangi_GLEAN_10006322	Brugia.Pahangi_GLEAN_10010445
	IPR003701	DNA repair exonuclease	1	Brugia.Pahangi_GLEAN_10005591
	IPR003702	Acetyl-CoA hydrolase/transferase	2	Brugia.Pahangi_GLEAN_10008136	Brugia.Pahangi_GLEAN_10008137
	IPR003708	Bacterial protein export chaperone SecB	1	Brugia.Pahangi_GLEAN_10005091
	IPR003712	Cyanate lyase, C-terminal	1	Brugia.Pahangi_GLEAN_10009965
	IPR003726	Homocysteine S-methyltransferase	1	Brugia.Pahangi_GLEAN_10010028
	IPR003732	D-tyrosyl-tRNA(Tyr) deacylase	1	Brugia.Pahangi_GLEAN_10008204
	IPR003736	Phenylacetic acid degradation-related domain	3	Brugia.Pahangi_GLEAN_10000741	Brugia.Pahangi_GLEAN_10004737	Brugia.Pahangi_GLEAN_10008562
	IPR003737	N-acetylglucosaminyl phosphatidylinositol deacetylase	1	Brugia.Pahangi_GLEAN_10004552
	IPR003749	ThiamineS	1	Brugia.Pahangi_GLEAN_10004476
	IPR003750	Putative RNA methyltransferase	1	Brugia.Pahangi_GLEAN_10005315
	IPR003752	Disulphide bond formation protein DsbB/BdbC	1	Brugia.Pahangi_GLEAN_10005070
	IPR003767	Malate/L-lactate dehydrogenase	1	Brugia.Pahangi_GLEAN_10008320
	IPR003769	Adaptor protein ClpS, core	1	Brugia.Pahangi_GLEAN_10004330
	IPR003780	Heme A synthase	2	Brugia.Pahangi_GLEAN_10003040	Brugia.Pahangi_GLEAN_10004307
	IPR003781	CoA-binding	2	Brugia.Pahangi_GLEAN_10001133	Brugia.Pahangi_GLEAN_10010327
	IPR003782	Copper chaperone SCO1/SenC	2	Brugia.Pahangi_GLEAN_10003999	Brugia.Pahangi_GLEAN_10005089
	IPR003784	BioY protein	1	Brugia.Pahangi_GLEAN_10010329
	IPR003788	Putative S-adenosyl-L-methionine-dependent methyltransferase MidA	3	Brugia.Pahangi_GLEAN_10006333	Brugia.Pahangi_GLEAN_10010367	Brugia.Pahangi_GLEAN_10010369
	IPR003789	Aspartyl/glutamyl-tRNA amidotransferase subunit B-related	1	Brugia.Pahangi_GLEAN_10010579
	IPR003798	DNA recombination RmuC	1	Brugia.Pahangi_GLEAN_10010587
	IPR003812	Filamentation induced by cAMP/death on curing-related	1	Brugia.Pahangi_GLEAN_10007337
	IPR003817	Phosphatidylserine decarboxylase-related	2	Brugia.Pahangi_GLEAN_10005314	Brugia.Pahangi_GLEAN_10010387
	IPR003821	1-deoxy-D-xylulose 5-phosphate reductoisomerase	1	Brugia.Pahangi_GLEAN_10010460
	IPR003822	Paired amphipathic helix	1	Brugia.Pahangi_GLEAN_10004210
	IPR003825	Colicin V production, CvpA	1	Brugia.Pahangi_GLEAN_10010635
	IPR003837	Glu-tRNAGln amidotransferase, C subunit	1	Brugia.Pahangi_GLEAN_10008367
	IPR003838	Permease FtsX-like	1	Brugia.Pahangi_GLEAN_10000864
	IPR003859	Galactosyltransferase, metazoa	7	Brugia.Pahangi_GLEAN_10003679	Brugia.Pahangi_GLEAN_10003832	Brugia.Pahangi_GLEAN_10006132	Brugia.Pahangi_GLEAN_10006314	Brugia.Pahangi_GLEAN_10007188	Brugia.Pahangi_GLEAN_10007543	Brugia.Pahangi_GLEAN_10008903
	IPR003874	CDC45 family	1	Brugia.Pahangi_GLEAN_10006487
	IPR003877	SPla/RYanodine receptor SPRY	10	Brugia.Pahangi_GLEAN_10001477	Brugia.Pahangi_GLEAN_10002982	Brugia.Pahangi_GLEAN_10003020	Brugia.Pahangi_GLEAN_10004178	Brugia.Pahangi_GLEAN_10005533	Brugia.Pahangi_GLEAN_10005986	Brugia.Pahangi_GLEAN_10008119	Brugia.Pahangi_GLEAN_10009132	Brugia.Pahangi_GLEAN_10009647	Brugia.Pahangi_GLEAN_10010752
	IPR003886	Nidogen, extracellular domain	4	Brugia.Pahangi_GLEAN_10001604	Brugia.Pahangi_GLEAN_10003684	Brugia.Pahangi_GLEAN_10003881	Brugia.Pahangi_GLEAN_10004357
	IPR003887	Lamino-associated polypeptide 2/emerin	2	Brugia.Pahangi_GLEAN_10008916	Brugia.Pahangi_GLEAN_10009858
	IPR003888	FY-rich, N-terminal	1	Brugia.Pahangi_GLEAN_10005347
	IPR003889	FY-rich, C-terminal	1	Brugia.Pahangi_GLEAN_10005347
	IPR003890	MIF4G-like, type 3	5	Brugia.Pahangi_GLEAN_10002358	Brugia.Pahangi_GLEAN_10003393	Brugia.Pahangi_GLEAN_10005989	Brugia.Pahangi_GLEAN_10006282	Brugia.Pahangi_GLEAN_10009182
	IPR003891	Initiation factor eIF-4 gamma, MA3	2	Brugia.Pahangi_GLEAN_10004305	Brugia.Pahangi_GLEAN_10006282
	IPR003892	Ubiquitin system component Cue	3	Brugia.Pahangi_GLEAN_10003300	Brugia.Pahangi_GLEAN_10008355	Brugia.Pahangi_GLEAN_10008423
	IPR003894	TAFH/NHR1	1	Brugia.Pahangi_GLEAN_10007919
	IPR003903	Ubiquitin interacting motif	4	Brugia.Pahangi_GLEAN_10003657	Brugia.Pahangi_GLEAN_10005106	Brugia.Pahangi_GLEAN_10009143	Brugia.Pahangi_GLEAN_10010144
	IPR003908	Galanin 3 receptor	1	Brugia.Pahangi_GLEAN_10001983
	IPR003918	NADH:ubiquinone oxidoreductase	2	Brugia.Pahangi_GLEAN_10005039	Brugia.Pahangi_GLEAN_10010540
	IPR003923	Transcription initiation factor TFIID, 23-30kDa subunit	2	Brugia.Pahangi_GLEAN_10004658	Brugia.Pahangi_GLEAN_10004660
	IPR003929	Potassium channel, calcium-activated, BK, alpha subunit	2	Brugia.Pahangi_GLEAN_10004448	Brugia.Pahangi_GLEAN_10004449
	IPR003937	Potassium channel, voltage dependent, KCNQ	1	Brugia.Pahangi_GLEAN_10008271
	IPR003938	Potassium channel, voltage-dependent, EAG/ELK/ERG	2	Brugia.Pahangi_GLEAN_10005246	Brugia.Pahangi_GLEAN_10006836
	IPR003949	Potassium channel, voltage-dependent, EAG	1	Brugia.Pahangi_GLEAN_10006836
	IPR003952	Fumarate reductase/succinate dehydrogenase, FAD-binding site	1	Brugia.Pahangi_GLEAN_10010372
	IPR003953	Fumarate reductase/succinate dehydrogenase flavoprotein, N-terminal	2	Brugia.Pahangi_GLEAN_10002162	Brugia.Pahangi_GLEAN_10010372
	IPR003954	RNA recognition motif domain, eukaryote	10	Brugia.Pahangi_GLEAN_10001927	Brugia.Pahangi_GLEAN_10002093	Brugia.Pahangi_GLEAN_10002808	Brugia.Pahangi_GLEAN_10004487	Brugia.Pahangi_GLEAN_10005115	Brugia.Pahangi_GLEAN_10006070	Brugia.Pahangi_GLEAN_10006434	Brugia.Pahangi_GLEAN_10007027	Brugia.Pahangi_GLEAN_10009582	Brugia.Pahangi_GLEAN_10009763
	IPR003956	Transcription factor, NFYB/HAP3, conserved site	1	Brugia.Pahangi_GLEAN_10007656
	IPR003957	Transcription factor, CBFA/NFYB, DNA topoisomerase	1	Brugia.Pahangi_GLEAN_10007656
	IPR003958	Transcription factor CBF/NF-Y/archaeal histone	8	Brugia.Pahangi_GLEAN_10001040	Brugia.Pahangi_GLEAN_10001041	Brugia.Pahangi_GLEAN_10001436	Brugia.Pahangi_GLEAN_10001493	Brugia.Pahangi_GLEAN_10001717	Brugia.Pahangi_GLEAN_10005879	Brugia.Pahangi_GLEAN_10006581	Brugia.Pahangi_GLEAN_10007656
	IPR003959	ATPase, AAA-type, core	39	Brugia.Pahangi_GLEAN_10000734	Brugia.Pahangi_GLEAN_10001110	Brugia.Pahangi_GLEAN_10001765	Brugia.Pahangi_GLEAN_10002096	Brugia.Pahangi_GLEAN_10002320	Brugia.Pahangi_GLEAN_10002817	Brugia.Pahangi_GLEAN_10003147	Brugia.Pahangi_GLEAN_10003199	Brugia.Pahangi_GLEAN_10003773	Brugia.Pahangi_GLEAN_10003857	Brugia.Pahangi_GLEAN_10003914	Brugia.Pahangi_GLEAN_10004050	Brugia.Pahangi_GLEAN_10004121	Brugia.Pahangi_GLEAN_10004352	Brugia.Pahangi_GLEAN_10004394
	IPR003960	ATPase, AAA-type, conserved site	19	Brugia.Pahangi_GLEAN_10001765	Brugia.Pahangi_GLEAN_10002817	Brugia.Pahangi_GLEAN_10003147	Brugia.Pahangi_GLEAN_10003199	Brugia.Pahangi_GLEAN_10004050	Brugia.Pahangi_GLEAN_10004352	Brugia.Pahangi_GLEAN_10005346	Brugia.Pahangi_GLEAN_10005658	Brugia.Pahangi_GLEAN_10006618	Brugia.Pahangi_GLEAN_10007064	Brugia.Pahangi_GLEAN_10007350	Brugia.Pahangi_GLEAN_10007487	Brugia.Pahangi_GLEAN_10007943	Brugia.Pahangi_GLEAN_10008420	Brugia.Pahangi_GLEAN_10008451
	IPR003961	Fibronectin, type III	45	Brugia.Pahangi_GLEAN_10000751	Brugia.Pahangi_GLEAN_10000974	Brugia.Pahangi_GLEAN_10001092	Brugia.Pahangi_GLEAN_10002360	Brugia.Pahangi_GLEAN_10002660	Brugia.Pahangi_GLEAN_10002982	Brugia.Pahangi_GLEAN_10003302	Brugia.Pahangi_GLEAN_10003723	Brugia.Pahangi_GLEAN_10003874	Brugia.Pahangi_GLEAN_10003875	Brugia.Pahangi_GLEAN_10004376	Brugia.Pahangi_GLEAN_10004447	Brugia.Pahangi_GLEAN_10004464	Brugia.Pahangi_GLEAN_10004633	Brugia.Pahangi_GLEAN_10005108
	IPR003968	Potassium channel, voltage dependent, Kv	7	Brugia.Pahangi_GLEAN_10001919	Brugia.Pahangi_GLEAN_10003933	Brugia.Pahangi_GLEAN_10004924	Brugia.Pahangi_GLEAN_10007577	Brugia.Pahangi_GLEAN_10007578	Brugia.Pahangi_GLEAN_10007639	Brugia.Pahangi_GLEAN_10007645
	IPR003971	Potassium channel, voltage dependent, Kv9	3	Brugia.Pahangi_GLEAN_10004924	Brugia.Pahangi_GLEAN_10007577	Brugia.Pahangi_GLEAN_10007578
	IPR003972	Potassium channel, voltage dependent, Kv1	1	Brugia.Pahangi_GLEAN_10007639
	IPR003974	Potassium channel, voltage dependent, Kv3	2	Brugia.Pahangi_GLEAN_10001919	Brugia.Pahangi_GLEAN_10007645
	IPR003975	Potassium channel, voltage dependent, Kv4	1	Brugia.Pahangi_GLEAN_10003933
	IPR003977	Parkin	1	Brugia.Pahangi_GLEAN_10007205
	IPR003997	RTX secretion protein D, Gram-negative bacteria	1	Brugia.Pahangi_GLEAN_10010439
	IPR004000	Actin-like	12	Brugia.Pahangi_GLEAN_10000970	Brugia.Pahangi_GLEAN_10000971	Brugia.Pahangi_GLEAN_10001409	Brugia.Pahangi_GLEAN_10001557	Brugia.Pahangi_GLEAN_10001974	Brugia.Pahangi_GLEAN_10006536	Brugia.Pahangi_GLEAN_10008975	Brugia.Pahangi_GLEAN_10009891	Brugia.Pahangi_GLEAN_10009892	Brugia.Pahangi_GLEAN_10009893	Brugia.Pahangi_GLEAN_10010676	Brugia.Pahangi_GLEAN_10010802
	IPR004001	Actin, conserved site	4	Brugia.Pahangi_GLEAN_10001409	Brugia.Pahangi_GLEAN_10001974	Brugia.Pahangi_GLEAN_10008975	Brugia.Pahangi_GLEAN_10009891
	IPR004006	Dak kinase	1	Brugia.Pahangi_GLEAN_10002529
	IPR004007	Dak phosphatase	1	Brugia.Pahangi_GLEAN_10002529
	IPR004009	Myosin, N-terminal, SH3-like	6	Brugia.Pahangi_GLEAN_10001835	Brugia.Pahangi_GLEAN_10002709	Brugia.Pahangi_GLEAN_10005793	Brugia.Pahangi_GLEAN_10008681	Brugia.Pahangi_GLEAN_10009234	Brugia.Pahangi_GLEAN_10010021
	IPR004010	Cache domain	1	Brugia.Pahangi_GLEAN_10002894
	IPR004012	RUN	7	Brugia.Pahangi_GLEAN_10002177	Brugia.Pahangi_GLEAN_10003298	Brugia.Pahangi_GLEAN_10003795	Brugia.Pahangi_GLEAN_10006870	Brugia.Pahangi_GLEAN_10007632	Brugia.Pahangi_GLEAN_10010145	Brugia.Pahangi_GLEAN_10010309
	IPR004013	PHP, C-terminal	1	Brugia.Pahangi_GLEAN_10010337
	IPR004014	ATPase, P-type cation-transporter, N-terminal	7	Brugia.Pahangi_GLEAN_10002371	Brugia.Pahangi_GLEAN_10002372	Brugia.Pahangi_GLEAN_10003446	Brugia.Pahangi_GLEAN_10005949	Brugia.Pahangi_GLEAN_10006833	Brugia.Pahangi_GLEAN_10008468	Brugia.Pahangi_GLEAN_10009695
	IPR004015	SKI-interacting protein SKIP, SNW domain	1	Brugia.Pahangi_GLEAN_10007590
	IPR004018	RPEL repeat	2	Brugia.Pahangi_GLEAN_10002284	Brugia.Pahangi_GLEAN_10003056
	IPR004022	DDT domain	2	Brugia.Pahangi_GLEAN_10004166	Brugia.Pahangi_GLEAN_10010199
	IPR004023	Mago nashi protein	1	Brugia.Pahangi_GLEAN_10007063
	IPR004027	SEC-C motif	1	Brugia.Pahangi_GLEAN_10010488
	IPR004033	UbiE/COQ5 methyltransferase	2	Brugia.Pahangi_GLEAN_10005605	Brugia.Pahangi_GLEAN_10010468
	IPR004036	Endonuclease III, conserved site-2	2	Brugia.Pahangi_GLEAN_10008383	Brugia.Pahangi_GLEAN_10010418
	IPR004037	Ribosomal protein L7Ae conserved site	3	Brugia.Pahangi_GLEAN_10001411	Brugia.Pahangi_GLEAN_10006612	Brugia.Pahangi_GLEAN_10008979
	IPR004038	Ribosomal protein L7Ae/L30e/S12e/Gadd45	7	Brugia.Pahangi_GLEAN_10001411	Brugia.Pahangi_GLEAN_10003087	Brugia.Pahangi_GLEAN_10005369	Brugia.Pahangi_GLEAN_10006612	Brugia.Pahangi_GLEAN_10007775	Brugia.Pahangi_GLEAN_10008979	Brugia.Pahangi_GLEAN_10009065
	IPR004044	K Homology domain, type 2	2	Brugia.Pahangi_GLEAN_10003580	Brugia.Pahangi_GLEAN_10005036
	IPR004045	Glutathione S-transferase, N-terminal	3	Brugia.Pahangi_GLEAN_10002566	Brugia.Pahangi_GLEAN_10007529	Brugia.Pahangi_GLEAN_10009386
	IPR004046	Glutathione S-transferase, C-terminal	2	Brugia.Pahangi_GLEAN_10006857	Brugia.Pahangi_GLEAN_10009386
	IPR004083	Regulatory associated protein of TOR	1	Brugia.Pahangi_GLEAN_10009533
	IPR004087	K Homology domain	24	Brugia.Pahangi_GLEAN_10000886	Brugia.Pahangi_GLEAN_10001078	Brugia.Pahangi_GLEAN_10001431	Brugia.Pahangi_GLEAN_10002163	Brugia.Pahangi_GLEAN_10002433	Brugia.Pahangi_GLEAN_10002804	Brugia.Pahangi_GLEAN_10003647	Brugia.Pahangi_GLEAN_10004689	Brugia.Pahangi_GLEAN_10005040	Brugia.Pahangi_GLEAN_10005563	Brugia.Pahangi_GLEAN_10005716	Brugia.Pahangi_GLEAN_10005734	Brugia.Pahangi_GLEAN_10005996	Brugia.Pahangi_GLEAN_10006598	Brugia.Pahangi_GLEAN_10007034
	IPR004088	K Homology domain, type 1	23	Brugia.Pahangi_GLEAN_10000886	Brugia.Pahangi_GLEAN_10001078	Brugia.Pahangi_GLEAN_10001431	Brugia.Pahangi_GLEAN_10002163	Brugia.Pahangi_GLEAN_10002433	Brugia.Pahangi_GLEAN_10002804	Brugia.Pahangi_GLEAN_10003647	Brugia.Pahangi_GLEAN_10004689	Brugia.Pahangi_GLEAN_10005040	Brugia.Pahangi_GLEAN_10005563	Brugia.Pahangi_GLEAN_10005716	Brugia.Pahangi_GLEAN_10005996	Brugia.Pahangi_GLEAN_10006588	Brugia.Pahangi_GLEAN_10006598	Brugia.Pahangi_GLEAN_10007034
	IPR004092	Mbt repeat	2	Brugia.Pahangi_GLEAN_10001300	Brugia.Pahangi_GLEAN_10001584
	IPR004094	Proteinase inhibitor I15, antistasin-like	1	Brugia.Pahangi_GLEAN_10002012
	IPR004095	TGS	3	Brugia.Pahangi_GLEAN_10005384	Brugia.Pahangi_GLEAN_10008295	Brugia.Pahangi_GLEAN_10009126
	IPR004098	Prp18	1	Brugia.Pahangi_GLEAN_10004451
	IPR004099	Pyridine nucleotide-disulphide oxidoreductase, dimerisation	4	Brugia.Pahangi_GLEAN_10002166	Brugia.Pahangi_GLEAN_10002312	Brugia.Pahangi_GLEAN_10005080	Brugia.Pahangi_GLEAN_10005081
	IPR004100	ATPase, F1/V1/A1 complex, alpha/beta subunit, N-terminal	6	Brugia.Pahangi_GLEAN_10002951	Brugia.Pahangi_GLEAN_10004423	Brugia.Pahangi_GLEAN_10005476	Brugia.Pahangi_GLEAN_10006421	Brugia.Pahangi_GLEAN_10010435	Brugia.Pahangi_GLEAN_10010575
	IPR004101	Mur ligase, C-terminal	4	Brugia.Pahangi_GLEAN_10000874	Brugia.Pahangi_GLEAN_10006568	Brugia.Pahangi_GLEAN_10010332	Brugia.Pahangi_GLEAN_10010502
	IPR004102	Poly(ADP-ribose) polymerase, regulatory domain	2	Brugia.Pahangi_GLEAN_10006411	Brugia.Pahangi_GLEAN_10009939
	IPR004106	Peptidase S9A/B/C, oligopeptidase, N-terminal beta-propeller	1	Brugia.Pahangi_GLEAN_10007411
	IPR004108	Iron hydrogenase, large subunit, C-terminal	1	Brugia.Pahangi_GLEAN_10006803
	IPR004113	FAD-linked oxidase, C-terminal	2	Brugia.Pahangi_GLEAN_10007043	Brugia.Pahangi_GLEAN_10008883
	IPR004114	THUMP	1	Brugia.Pahangi_GLEAN_10005566
	IPR004115	GAD domain	2	Brugia.Pahangi_GLEAN_10003726	Brugia.Pahangi_GLEAN_10005037
	IPR004122	Barrier- to-autointegration factor, BAF	1	Brugia.Pahangi_GLEAN_10001081
	IPR004123	mRNA splicing factor, thioredoxin-like U5 snRNP	1	Brugia.Pahangi_GLEAN_10006778
	IPR004125	Signal recognition particle, SRP54 subunit, M-domain	2	Brugia.Pahangi_GLEAN_10005053	Brugia.Pahangi_GLEAN_10008871
	IPR004127	Prefoldin subunit	5	Brugia.Pahangi_GLEAN_10001686	Brugia.Pahangi_GLEAN_10001687	Brugia.Pahangi_GLEAN_10002288	Brugia.Pahangi_GLEAN_10002838	Brugia.Pahangi_GLEAN_10008688
	IPR004129	Glycerophosphoryl diester phosphodiesterase	2	Brugia.Pahangi_GLEAN_10002071	Brugia.Pahangi_GLEAN_10004703
	IPR004130	Uncharacterised protein family, ATP binding	3	Brugia.Pahangi_GLEAN_10001771	Brugia.Pahangi_GLEAN_10005197	Brugia.Pahangi_GLEAN_10007186
	IPR004133	DAN	1	Brugia.Pahangi_GLEAN_10008792
	IPR004136	2-nitropropane dioxygenase, NPD	1	Brugia.Pahangi_GLEAN_10010490
	IPR004139	Glycosyl transferase, family 13	3	Brugia.Pahangi_GLEAN_10002756	Brugia.Pahangi_GLEAN_10004074	Brugia.Pahangi_GLEAN_10009903
	IPR004140	Exo70 exocyst complex subunit	2	Brugia.Pahangi_GLEAN_10009680	Brugia.Pahangi_GLEAN_10009681
	IPR004142	Ndr	2	Brugia.Pahangi_GLEAN_10005667	Brugia.Pahangi_GLEAN_10010032
	IPR004143	Biotin/lipoate A/B protein ligase	3	Brugia.Pahangi_GLEAN_10002428	Brugia.Pahangi_GLEAN_10008769	Brugia.Pahangi_GLEAN_10010539
	IPR004147	ABC-1	2	Brugia.Pahangi_GLEAN_10001583	Brugia.Pahangi_GLEAN_10005707
	IPR004148	BAR domain	7	Brugia.Pahangi_GLEAN_10000976	Brugia.Pahangi_GLEAN_10002483	Brugia.Pahangi_GLEAN_10004065	Brugia.Pahangi_GLEAN_10005850	Brugia.Pahangi_GLEAN_10007046	Brugia.Pahangi_GLEAN_10009436	Brugia.Pahangi_GLEAN_10009487
	IPR004149	Zinc-finger, NAD-dependent DNA ligase C4-type	1	Brugia.Pahangi_GLEAN_10005086
	IPR004150	NAD-dependent DNA ligase, OB-fold	1	Brugia.Pahangi_GLEAN_10005086
	IPR004152	GAT	1	Brugia.Pahangi_GLEAN_10008608
	IPR004154	Anticodon-binding	12	Brugia.Pahangi_GLEAN_10001533	Brugia.Pahangi_GLEAN_10002664	Brugia.Pahangi_GLEAN_10002720	Brugia.Pahangi_GLEAN_10004439	Brugia.Pahangi_GLEAN_10007090	Brugia.Pahangi_GLEAN_10007307	Brugia.Pahangi_GLEAN_10008106	Brugia.Pahangi_GLEAN_10008295	Brugia.Pahangi_GLEAN_10010344	Brugia.Pahangi_GLEAN_10010391	Brugia.Pahangi_GLEAN_10010637	Brugia.Pahangi_GLEAN_10010794
	IPR004155	PBS lyase HEAT-like repeat	1	Brugia.Pahangi_GLEAN_10010209
	IPR004156	Organic anion transporter polypeptide OATP	7	Brugia.Pahangi_GLEAN_10001595	Brugia.Pahangi_GLEAN_10001884	Brugia.Pahangi_GLEAN_10001885	Brugia.Pahangi_GLEAN_10003005	Brugia.Pahangi_GLEAN_10005777	Brugia.Pahangi_GLEAN_10007744	Brugia.Pahangi_GLEAN_10008063
	IPR004160	Translation elongation factor EFTu/EF1A, C-terminal	5	Brugia.Pahangi_GLEAN_10004768	Brugia.Pahangi_GLEAN_10006117	Brugia.Pahangi_GLEAN_10006550	Brugia.Pahangi_GLEAN_10008723	Brugia.Pahangi_GLEAN_10009690
	IPR004161	Translation elongation factor EFTu/EF1A, domain 2	13	Brugia.Pahangi_GLEAN_10001222	Brugia.Pahangi_GLEAN_10001303	Brugia.Pahangi_GLEAN_10004768	Brugia.Pahangi_GLEAN_10005751	Brugia.Pahangi_GLEAN_10006117	Brugia.Pahangi_GLEAN_10006550	Brugia.Pahangi_GLEAN_10007074	Brugia.Pahangi_GLEAN_10007537	Brugia.Pahangi_GLEAN_10008558	Brugia.Pahangi_GLEAN_10008723	Brugia.Pahangi_GLEAN_10010320	Brugia.Pahangi_GLEAN_10010430	Brugia.Pahangi_GLEAN_10010562
	IPR004162	Seven-in-absentia protein, sina	1	Brugia.Pahangi_GLEAN_10009784
	IPR004166	MHCK/EF2 kinase	1	Brugia.Pahangi_GLEAN_10006886
	IPR004167	E3 binding	3	Brugia.Pahangi_GLEAN_10008503	Brugia.Pahangi_GLEAN_10010607	Brugia.Pahangi_GLEAN_10010620
	IPR004170	WWE domain	4	Brugia.Pahangi_GLEAN_10004021	Brugia.Pahangi_GLEAN_10005498	Brugia.Pahangi_GLEAN_10007323	Brugia.Pahangi_GLEAN_10009939
	IPR004171	cAMP-dependent protein kinase inhibitor	1	Brugia.Pahangi_GLEAN_10009292
	IPR004172	L27	2	Brugia.Pahangi_GLEAN_10000986	Brugia.Pahangi_GLEAN_10009288
	IPR004176	Clp, N-terminal	1	Brugia.Pahangi_GLEAN_10010461
	IPR004177	DDHD	2	Brugia.Pahangi_GLEAN_10003439	Brugia.Pahangi_GLEAN_10007268
	IPR004178	Calmodulin-binding domain	2	Brugia.Pahangi_GLEAN_10000736	Brugia.Pahangi_GLEAN_10002546
	IPR004179	Sec63 domain	3	Brugia.Pahangi_GLEAN_10002666	Brugia.Pahangi_GLEAN_10007469	Brugia.Pahangi_GLEAN_10010737
	IPR004181	Zinc finger, MIZ-type	1	Brugia.Pahangi_GLEAN_10007481
	IPR004182	GRAM	2	Brugia.Pahangi_GLEAN_10003270	Brugia.Pahangi_GLEAN_10005519
	IPR004188	Phenylalanyl-tRNA synthetase, class II, N-terminal	1	Brugia.Pahangi_GLEAN_10010634
	IPR004192	Ubiquinol cytochrome reductase, transmembrane domain	1	Brugia.Pahangi_GLEAN_10007213
	IPR004201	CDC48, domain 2	2	Brugia.Pahangi_GLEAN_10002817	Brugia.Pahangi_GLEAN_10008718
	IPR004203	Cytochrome c oxidase subunit IV	1	Brugia.Pahangi_GLEAN_10009736
	IPR004204	Cytochrome c oxidase subunit VIc	1	Brugia.Pahangi_GLEAN_10005941
	IPR004205	UcrQ	1	Brugia.Pahangi_GLEAN_10003549
	IPR004210	BESS motif	3	Brugia.Pahangi_GLEAN_10004936	Brugia.Pahangi_GLEAN_10007381	Brugia.Pahangi_GLEAN_10010700
	IPR004215	Prokaryotic glutathione synthetase, N-terminal	1	Brugia.Pahangi_GLEAN_10005082
	IPR004217	Mitochondrial inner membrane translocase complex, Tim8/9/10/13-zinc finger-like	4	Brugia.Pahangi_GLEAN_10004221	Brugia.Pahangi_GLEAN_10004764	Brugia.Pahangi_GLEAN_10007256	Brugia.Pahangi_GLEAN_10007289
	IPR004218	Prokaryotic glutathione synthetase, ATP-binding	1	Brugia.Pahangi_GLEAN_10005082
	IPR004226	Tubulin binding cofactor A	1	Brugia.Pahangi_GLEAN_10007715
	IPR004240	Nonaspanin (TM9SF)	2	Brugia.Pahangi_GLEAN_10006010	Brugia.Pahangi_GLEAN_10007778
	IPR004241	Autophagy protein Atg8 ubiquitin-like	2	Brugia.Pahangi_GLEAN_10001046	Brugia.Pahangi_GLEAN_10007338
	IPR004245	Protein of unknown function DUF229	7	Brugia.Pahangi_GLEAN_10003299	Brugia.Pahangi_GLEAN_10005948	Brugia.Pahangi_GLEAN_10006394	Brugia.Pahangi_GLEAN_10007729	Brugia.Pahangi_GLEAN_10007730	Brugia.Pahangi_GLEAN_10008855	Brugia.Pahangi_GLEAN_10009768
	IPR004254	Hly-III-related	4	Brugia.Pahangi_GLEAN_10003218	Brugia.Pahangi_GLEAN_10007310	Brugia.Pahangi_GLEAN_10009676	Brugia.Pahangi_GLEAN_10010151
	IPR004262	Male sterility	1	Brugia.Pahangi_GLEAN_10002877
	IPR004263	Exostosin-like	3	Brugia.Pahangi_GLEAN_10001168	Brugia.Pahangi_GLEAN_10001818	Brugia.Pahangi_GLEAN_10008235
	IPR004273	Dynein heavy chain	2	Brugia.Pahangi_GLEAN_10002279	Brugia.Pahangi_GLEAN_10004126
	IPR004274	NLI interacting factor	5	Brugia.Pahangi_GLEAN_10001035	Brugia.Pahangi_GLEAN_10004772	Brugia.Pahangi_GLEAN_10005818	Brugia.Pahangi_GLEAN_10006846	Brugia.Pahangi_GLEAN_10007447
	IPR004277	Phosphatidyl serine synthase	1	Brugia.Pahangi_GLEAN_10001862
	IPR004296	Protein of unknown function DUF236	5	Brugia.Pahangi_GLEAN_10002527	Brugia.Pahangi_GLEAN_10004037	Brugia.Pahangi_GLEAN_10006850	Brugia.Pahangi_GLEAN_10007438	Brugia.Pahangi_GLEAN_10009429
	IPR004299	Membrane bound O-acyl transferase, MBOAT	9	Brugia.Pahangi_GLEAN_10001562	Brugia.Pahangi_GLEAN_10003312	Brugia.Pahangi_GLEAN_10006108	Brugia.Pahangi_GLEAN_10006248	Brugia.Pahangi_GLEAN_10007755	Brugia.Pahangi_GLEAN_10008960	Brugia.Pahangi_GLEAN_10008961	Brugia.Pahangi_GLEAN_10009050	Brugia.Pahangi_GLEAN_10010826
	IPR004307	TspO/MBR-related protein	2	Brugia.Pahangi_GLEAN_10005584	Brugia.Pahangi_GLEAN_10005586
	IPR004308	Glutamate-cysteine ligase catalytic subunit	1	Brugia.Pahangi_GLEAN_10008336
	IPR004313	Acireductone dioxygenase ARD family	2	Brugia.Pahangi_GLEAN_10002389	Brugia.Pahangi_GLEAN_10006379
	IPR004316	RAG1-activating protein-1-related	5	Brugia.Pahangi_GLEAN_10002303	Brugia.Pahangi_GLEAN_10006577	Brugia.Pahangi_GLEAN_10006578	Brugia.Pahangi_GLEAN_10007062	Brugia.Pahangi_GLEAN_10010107
	IPR004323	Divalent ion tolerance protein, CutA	1	Brugia.Pahangi_GLEAN_10009416
	IPR004327	Phosphotyrosyl phosphatase activator, PTPA	1	Brugia.Pahangi_GLEAN_10002585
	IPR004328	BRO1 domain	3	Brugia.Pahangi_GLEAN_10002296	Brugia.Pahangi_GLEAN_10002439	Brugia.Pahangi_GLEAN_10002526
	IPR004329	CcmE/CycJ protein	1	Brugia.Pahangi_GLEAN_10010539
	IPR004331	SPX, N-terminal	1	Brugia.Pahangi_GLEAN_10001661
	IPR004340	DNA primase, UL52/UL70 type, Herpesviridae	1	Brugia.Pahangi_GLEAN_10006573
	IPR004342	EXS, C-terminal	1	Brugia.Pahangi_GLEAN_10001661
	IPR004343	Plus-3	1	Brugia.Pahangi_GLEAN_10008890
	IPR004344	Tubulin-tyrosine ligase	4	Brugia.Pahangi_GLEAN_10001544	Brugia.Pahangi_GLEAN_10002121	Brugia.Pahangi_GLEAN_10002244	Brugia.Pahangi_GLEAN_10009249
	IPR004345	TB2/DP1/HVA22-related protein	9	Brugia.Pahangi_GLEAN_10001713	Brugia.Pahangi_GLEAN_10005444	Brugia.Pahangi_GLEAN_10007037	Brugia.Pahangi_GLEAN_10007184	Brugia.Pahangi_GLEAN_10007416	Brugia.Pahangi_GLEAN_10007606	Brugia.Pahangi_GLEAN_10008776	Brugia.Pahangi_GLEAN_10009279	Brugia.Pahangi_GLEAN_10009700
	IPR004353	Vacuolar fusion protein MON1	1	Brugia.Pahangi_GLEAN_10008477
	IPR004358	Signal transduction histidine kinase-related protein, C-terminal	1	Brugia.Pahangi_GLEAN_10010584
	IPR004360	Glyoxalase/fosfomycin resistance/dioxygenase	2	Brugia.Pahangi_GLEAN_10003429	Brugia.Pahangi_GLEAN_10009350
	IPR004361	Glyoxalase I	1	Brugia.Pahangi_GLEAN_10003429
	IPR004364	Aminoacyl-tRNA synthetase, class II (D/K/N)	7	Brugia.Pahangi_GLEAN_10001121	Brugia.Pahangi_GLEAN_10003413	Brugia.Pahangi_GLEAN_10003725	Brugia.Pahangi_GLEAN_10003726	Brugia.Pahangi_GLEAN_10005037	Brugia.Pahangi_GLEAN_10006304	Brugia.Pahangi_GLEAN_10007739
	IPR004365	Nucleic acid binding, OB-fold, tRNA/helicase-type	6	Brugia.Pahangi_GLEAN_10001121	Brugia.Pahangi_GLEAN_10002908	Brugia.Pahangi_GLEAN_10003413	Brugia.Pahangi_GLEAN_10005037	Brugia.Pahangi_GLEAN_10006304	Brugia.Pahangi_GLEAN_10007739
	IPR004367	Cyclin, C-terminal	2	Brugia.Pahangi_GLEAN_10005471	Brugia.Pahangi_GLEAN_10009538
	IPR004373	Peptide chain release factor 1	1	Brugia.Pahangi_GLEAN_10010423
	IPR004385	Nucleoside diphosphate pyrophosphatase	1	Brugia.Pahangi_GLEAN_10005871
	IPR004387	Peptidase M50, putative membrane-associated zinc metallopeptidase	1	Brugia.Pahangi_GLEAN_10010618
	IPR004390	Cell division transporter substrate-binding protein FtsY	1	Brugia.Pahangi_GLEAN_10010609
	IPR004396	Conserved hypothetical protein CHP00092	2	Brugia.Pahangi_GLEAN_10005185	Brugia.Pahangi_GLEAN_10010451
	IPR004398	RNA methyltransferase, RsmD	1	Brugia.Pahangi_GLEAN_10010639
	IPR004401	YbaB-like DNA-binding protein	1	Brugia.Pahangi_GLEAN_10010382
	IPR004403	Peptide chain release factor eRF1/aRF1	1	Brugia.Pahangi_GLEAN_10003786
	IPR004405	Translation release factor pelota-like	1	Brugia.Pahangi_GLEAN_10001536
	IPR004408	Biotin--acetyl-CoA-carboxylase ligase	2	Brugia.Pahangi_GLEAN_10002428	Brugia.Pahangi_GLEAN_10010539
	IPR004412	Glutamyl-tRNA(Gln) amidotransferase A subunit	1	Brugia.Pahangi_GLEAN_10010615
	IPR004413	Glutamyl-tRNA(Gln) amidotransferase, B subunit	1	Brugia.Pahangi_GLEAN_10010579
	IPR004416	Glucose-inhibited division protein A	2	Brugia.Pahangi_GLEAN_10010247	Brugia.Pahangi_GLEAN_10010535
	IPR004424	4-diphosphocytidyl-2C-methyl-D-erythritol kinase	1	Brugia.Pahangi_GLEAN_10010456
	IPR004428	Phosphatidylserine decarboxylase-related protein	1	Brugia.Pahangi_GLEAN_10010387
	IPR004434	Isocitrate dehydrogenase NAD-dependent	3	Brugia.Pahangi_GLEAN_10001476	Brugia.Pahangi_GLEAN_10004064	Brugia.Pahangi_GLEAN_10007914
	IPR004443	YjeF-related protein, N-terminal	1	Brugia.Pahangi_GLEAN_10005267
	IPR004457	Zinc finger, ZPR1-type	1	Brugia.Pahangi_GLEAN_10003788
	IPR004464	Fructose-1,6-bisphosphatase class 2/Sedoheputulose-1,7-bisphosphatase	1	Brugia.Pahangi_GLEAN_10010450
	IPR004467	Orotate phosphoribosyl transferase, clade 1	1	Brugia.Pahangi_GLEAN_10003598
	IPR004468	CTP synthase	1	Brugia.Pahangi_GLEAN_10010454
	IPR004480	Monothiol glutaredoxin-related	2	Brugia.Pahangi_GLEAN_10006509	Brugia.Pahangi_GLEAN_10007269
	IPR004481	K+-dependent Na+/Ca+ exchanger-like	1	Brugia.Pahangi_GLEAN_10006352
	IPR004487	Clp protease, ATP-binding subunit ClpX	2	Brugia.Pahangi_GLEAN_10003265	Brugia.Pahangi_GLEAN_10007061
	IPR004489	Succinate dehydrogenase/fumarate reductase iron-sulphur protein	2	Brugia.Pahangi_GLEAN_10002404	Brugia.Pahangi_GLEAN_10010527
	IPR004491	Heat shock protein HslU	1	Brugia.Pahangi_GLEAN_10010592
	IPR004493	Leucyl-tRNA synthetase, class Ia, archaeal/eukaryotic cytosolic	1	Brugia.Pahangi_GLEAN_10002027
	IPR004499	Prolyl-tRNA synthetase, class IIa, archaeal-type	2	Brugia.Pahangi_GLEAN_10002664	Brugia.Pahangi_GLEAN_10002720
	IPR004500	Prolyl-tRNA synthetase, class IIa, bacterial-type	1	Brugia.Pahangi_GLEAN_10010637
	IPR004506	tRNA-specific 2-thiouridylase	2	Brugia.Pahangi_GLEAN_10006067	Brugia.Pahangi_GLEAN_10010511
	IPR004514	Glutaminyl-tRNA synthetase, class Ib	1	Brugia.Pahangi_GLEAN_10006461
	IPR004516	Histidyl-tRNA synthetase, class IIa	2	Brugia.Pahangi_GLEAN_10008106	Brugia.Pahangi_GLEAN_10010391
	IPR004520	tRNA modification GTPase TrmE	2	Brugia.Pahangi_GLEAN_10003102	Brugia.Pahangi_GLEAN_10005048
	IPR004521	Uncharacterised domain CHP00451	2	Brugia.Pahangi_GLEAN_10004529	Brugia.Pahangi_GLEAN_10004945
	IPR004522	Asparaginyl-tRNA synthetase, class IIb	2	Brugia.Pahangi_GLEAN_10003413	Brugia.Pahangi_GLEAN_10006304
	IPR004523	Aspartyl-tRNA synthetase, class IIb, archea/euk type	1	Brugia.Pahangi_GLEAN_10001121
	IPR004524	Aspartyl-tRNA synthetase, class IIb, bacterial/mitochondrial-type	3	Brugia.Pahangi_GLEAN_10003725	Brugia.Pahangi_GLEAN_10003726	Brugia.Pahangi_GLEAN_10005037
	IPR004526	Glutamyl-tRNA synthetase, class Ib, archaeal/eukaryotic cytosolic	1	Brugia.Pahangi_GLEAN_10002664
	IPR004527	Glutamyl-tRNA synthetase, class Ib, bacterial/mitochondrial	5	Brugia.Pahangi_GLEAN_10001863	Brugia.Pahangi_GLEAN_10006748	Brugia.Pahangi_GLEAN_10010366	Brugia.Pahangi_GLEAN_10010368	Brugia.Pahangi_GLEAN_10010375
	IPR004529	Phenylalanyl-tRNA synthetase, class IIc, alpha subunit	2	Brugia.Pahangi_GLEAN_10007734	Brugia.Pahangi_GLEAN_10010634
	IPR004531	Phenylalanyl-tRNA synthetase, class IIc, beta subunit, archae/euk cytosolic	1	Brugia.Pahangi_GLEAN_10008128
	IPR004532	Phenylalanyl-tRNA synthetase, class IIc, beta subunit, bacterial	2	Brugia.Pahangi_GLEAN_10010360	Brugia.Pahangi_GLEAN_10010363
	IPR004536	Selenide water dikinase	1	Brugia.Pahangi_GLEAN_10002872
	IPR004539	Translation elongation factor EF1A, eukaryotic/archaeal	2	Brugia.Pahangi_GLEAN_10006117	Brugia.Pahangi_GLEAN_10008723
	IPR004540	Translation elongation factor EFG/EF2	1	Brugia.Pahangi_GLEAN_10010430
	IPR004541	Translation elongation factor EFTu/EF1A, bacterial/organelle	4	Brugia.Pahangi_GLEAN_10004768	Brugia.Pahangi_GLEAN_10008558	Brugia.Pahangi_GLEAN_10010554	Brugia.Pahangi_GLEAN_10010555
	IPR004545	Proliferation-associated protein 1	1	Brugia.Pahangi_GLEAN_10005511
	IPR004551	Diphthine synthase	1	Brugia.Pahangi_GLEAN_10007159
	IPR004552	1-acyl-sn-glycerol-3-phosphate acyltransferase	2	Brugia.Pahangi_GLEAN_10004811	Brugia.Pahangi_GLEAN_10007389
	IPR004554	Hydroxymethylglutaryl-CoA reductase, eukaryotic/arcaheal type	1	Brugia.Pahangi_GLEAN_10008021
	IPR004556	Modification methylase HemK	1	Brugia.Pahangi_GLEAN_10010481
	IPR004567	Type II pantothenate kinase	1	Brugia.Pahangi_GLEAN_10006535
	IPR004575	Cdk-activating kinase assembly factor (MAT1)	1	Brugia.Pahangi_GLEAN_10008516
	IPR004578	DNA-directed DNA polymerase, family B, pol2	2	Brugia.Pahangi_GLEAN_10003687	Brugia.Pahangi_GLEAN_10004556
	IPR004583	DNA repair protein Rad4	2	Brugia.Pahangi_GLEAN_10003282	Brugia.Pahangi_GLEAN_10006744
	IPR004584	Recombination/repair protein Rad50	1	Brugia.Pahangi_GLEAN_10006830
	IPR004588	4-hydroxy-3-methylbut-2-en-1-yl diphosphate synthase, bacterial-type	1	Brugia.Pahangi_GLEAN_10010653
	IPR004589	DNA helicase, ATP-dependent, RecQ type	4	Brugia.Pahangi_GLEAN_10000761	Brugia.Pahangi_GLEAN_10002170	Brugia.Pahangi_GLEAN_10005481	Brugia.Pahangi_GLEAN_10008965
	IPR004591	Replication factor-a protein 1 Rpa1	1	Brugia.Pahangi_GLEAN_10002908
	IPR004595	TFIIH C1-like domain	1	Brugia.Pahangi_GLEAN_10008416
	IPR004598	Transcription factor Tfb2	1	Brugia.Pahangi_GLEAN_10006958
	IPR004600	Transcription factor Tfb4	1	Brugia.Pahangi_GLEAN_10007522
	IPR004605	DNA helicase, Holliday junction RuvB type	1	Brugia.Pahangi_GLEAN_10010496
	IPR004607	Phosphoribosylglycinamide formyltransferase	1	Brugia.Pahangi_GLEAN_10010390
	IPR004610	Bacterial RecJ exonuclease	1	Brugia.Pahangi_GLEAN_10010629
	IPR004625	Pyridoxal phosphate (active vitamin B6) biosynthesis, pyridoxal kinase	1	Brugia.Pahangi_GLEAN_10005200
	IPR004631	4-aminobutyrate aminotransferase, eukaryotic	1	Brugia.Pahangi_GLEAN_10004799
	IPR004636	Acetylornithine/Succinylornithine aminotransferase	1	Brugia.Pahangi_GLEAN_10010524
	IPR004640	Co-chaperone Hsc20	1	Brugia.Pahangi_GLEAN_10002626
	IPR004649	Ribonuclease H2, subunit A	1	Brugia.Pahangi_GLEAN_10010272
	IPR004652	tRNA-dihydrouridine synthase, TIM-barrel, NifR3	3	Brugia.Pahangi_GLEAN_10010351	Brugia.Pahangi_GLEAN_10010359	Brugia.Pahangi_GLEAN_10010362
	IPR004655	Beta-ketoacyl-acyl carrier protein synthase III (FabH)	1	Brugia.Pahangi_GLEAN_10010537
	IPR004665	Transcription termination factor Rho	1	Brugia.Pahangi_GLEAN_10010324
	IPR004686	Tricarboxylate/iron carrier	3	Brugia.Pahangi_GLEAN_10003425	Brugia.Pahangi_GLEAN_10004336	Brugia.Pahangi_GLEAN_10006883
	IPR004689	UDP-galactose transporter	4	Brugia.Pahangi_GLEAN_10004475	Brugia.Pahangi_GLEAN_10008166	Brugia.Pahangi_GLEAN_10009843	Brugia.Pahangi_GLEAN_10010018
	IPR004709	Na+/H+ exchanger	4	Brugia.Pahangi_GLEAN_10001939	Brugia.Pahangi_GLEAN_10003112	Brugia.Pahangi_GLEAN_10006556	Brugia.Pahangi_GLEAN_10008973
	IPR004722	Dihydroorotase	1	Brugia.Pahangi_GLEAN_10010374
	IPR004726	Degenerin	3	Brugia.Pahangi_GLEAN_10002768	Brugia.Pahangi_GLEAN_10006940	Brugia.Pahangi_GLEAN_10010187
	IPR004728	Translocation protein Sec62	1	Brugia.Pahangi_GLEAN_10005807
	IPR004729	Transient receptor potential channel	2	Brugia.Pahangi_GLEAN_10003125	Brugia.Pahangi_GLEAN_10009820
	IPR004730	Transaldolase type 1	1	Brugia.Pahangi_GLEAN_10008036
	IPR004731	Transaldolase 3A/3B	1	Brugia.Pahangi_GLEAN_10010574
	IPR004733	Phosphoribosylformylglycinamidine cyclo-ligase	1	Brugia.Pahangi_GLEAN_10010505
	IPR004734	Multidrug resistance protein	1	Brugia.Pahangi_GLEAN_10001904
	IPR004739	GMP synthase, N-terminal	1	Brugia.Pahangi_GLEAN_10003347
	IPR004753	Cell shape determining protein MreB/Mrl	1	Brugia.Pahangi_GLEAN_10010512
	IPR004769	Adenylosuccinate lyase	3	Brugia.Pahangi_GLEAN_10005652	Brugia.Pahangi_GLEAN_10005653	Brugia.Pahangi_GLEAN_10010335
	IPR004780	Signal recognition particle, SRP	1	Brugia.Pahangi_GLEAN_10005053
	IPR004785	Ribose 5-phosphate isomerase B	1	Brugia.Pahangi_GLEAN_10010472
	IPR004790	Isocitrate dehydrogenase NADP-dependent, eukaryotic-type	1	Brugia.Pahangi_GLEAN_10005747
	IPR004791	Excinuclease ABC, C subunit	1	Brugia.Pahangi_GLEAN_10010416
	IPR004794	Riboflavin biosynthesis protein RibD	1	Brugia.Pahangi_GLEAN_10005045
	IPR004802	Pseudouridine synthase-related	1	Brugia.Pahangi_GLEAN_10004529
	IPR004803	Queuine tRNA-ribosyltransferase	2	Brugia.Pahangi_GLEAN_10005064	Brugia.Pahangi_GLEAN_10005700
	IPR004805	DNA polymerase III, alpha subunit	1	Brugia.Pahangi_GLEAN_10010337
	IPR004806	UV excision repair protein Rad23	1	Brugia.Pahangi_GLEAN_10010756
	IPR004807	UvrABC system, B subunit	1	Brugia.Pahangi_GLEAN_10010647
	IPR004808	Exodeoxyribonuclease III xth	2	Brugia.Pahangi_GLEAN_10006702	Brugia.Pahangi_GLEAN_10010596
	IPR004811	RelA/SpoT protein	2	Brugia.Pahangi_GLEAN_10005828	Brugia.Pahangi_GLEAN_10007939
	IPR004815	Peptidase S16, ATP-dependent protease La	2	Brugia.Pahangi_GLEAN_10005084	Brugia.Pahangi_GLEAN_10009703
	IPR004820	Cytidylyltransferase	5	Brugia.Pahangi_GLEAN_10000997	Brugia.Pahangi_GLEAN_10002287	Brugia.Pahangi_GLEAN_10003253	Brugia.Pahangi_GLEAN_10004705	Brugia.Pahangi_GLEAN_10005998
	IPR004821	Cytidyltransferase-related	2	Brugia.Pahangi_GLEAN_10000997	Brugia.Pahangi_GLEAN_10004705
	IPR004823	TATA box binding protein associated factor (TAF)	1	Brugia.Pahangi_GLEAN_10002581
	IPR004827	Basic-leucine zipper domain	14	Brugia.Pahangi_GLEAN_10001535	Brugia.Pahangi_GLEAN_10002145	Brugia.Pahangi_GLEAN_10002909	Brugia.Pahangi_GLEAN_10003066	Brugia.Pahangi_GLEAN_10003165	Brugia.Pahangi_GLEAN_10003681	Brugia.Pahangi_GLEAN_10004061	Brugia.Pahangi_GLEAN_10004247	Brugia.Pahangi_GLEAN_10004635	Brugia.Pahangi_GLEAN_10004907	Brugia.Pahangi_GLEAN_10005139	Brugia.Pahangi_GLEAN_10008087	Brugia.Pahangi_GLEAN_10008633	Brugia.Pahangi_GLEAN_10010771
	IPR004835	Fungal chitin synthase	2	Brugia.Pahangi_GLEAN_10002542	Brugia.Pahangi_GLEAN_10008116
	IPR004836	Sodium/calcium exchanger protein	2	Brugia.Pahangi_GLEAN_10001988	Brugia.Pahangi_GLEAN_10003087
	IPR004837	Sodium/calcium exchanger membrane region	4	Brugia.Pahangi_GLEAN_10001988	Brugia.Pahangi_GLEAN_10003087	Brugia.Pahangi_GLEAN_10003911	Brugia.Pahangi_GLEAN_10006352
	IPR004838	Aminotransferases, class-I, pyridoxal-phosphate-binding site	3	Brugia.Pahangi_GLEAN_10001788	Brugia.Pahangi_GLEAN_10005032	Brugia.Pahangi_GLEAN_10005541
	IPR004839	Aminotransferase, class I/classII	10	Brugia.Pahangi_GLEAN_10001787	Brugia.Pahangi_GLEAN_10001788	Brugia.Pahangi_GLEAN_10005032	Brugia.Pahangi_GLEAN_10005541	Brugia.Pahangi_GLEAN_10005582	Brugia.Pahangi_GLEAN_10006059	Brugia.Pahangi_GLEAN_10006388	Brugia.Pahangi_GLEAN_10006390	Brugia.Pahangi_GLEAN_10007257	Brugia.Pahangi_GLEAN_10007559
	IPR004841	Amino acid permease domain	8	Brugia.Pahangi_GLEAN_10001878	Brugia.Pahangi_GLEAN_10005665	Brugia.Pahangi_GLEAN_10007931	Brugia.Pahangi_GLEAN_10008155	Brugia.Pahangi_GLEAN_10008480	Brugia.Pahangi_GLEAN_10009907	Brugia.Pahangi_GLEAN_10010806	Brugia.Pahangi_GLEAN_10010836
	IPR004843	Metallophosphoesterase domain	42	Brugia.Pahangi_GLEAN_10000822	Brugia.Pahangi_GLEAN_10000952	Brugia.Pahangi_GLEAN_10001402	Brugia.Pahangi_GLEAN_10001403	Brugia.Pahangi_GLEAN_10001540	Brugia.Pahangi_GLEAN_10001641	Brugia.Pahangi_GLEAN_10001823	Brugia.Pahangi_GLEAN_10002003	Brugia.Pahangi_GLEAN_10002092	Brugia.Pahangi_GLEAN_10002350	Brugia.Pahangi_GLEAN_10002573	Brugia.Pahangi_GLEAN_10002853	Brugia.Pahangi_GLEAN_10002854	Brugia.Pahangi_GLEAN_10002902	Brugia.Pahangi_GLEAN_10002991
	IPR004846	Type II/III secretion system	1	Brugia.Pahangi_GLEAN_10005060
	IPR004853	Domain of unknown function DUF250	3	Brugia.Pahangi_GLEAN_10006004	Brugia.Pahangi_GLEAN_10006364	Brugia.Pahangi_GLEAN_10010239
	IPR004854	Ubiquitin fusion degradation protein UFD1	1	Brugia.Pahangi_GLEAN_10004855
	IPR004855	Transcription factor IIA, alpha/beta subunit	1	Brugia.Pahangi_GLEAN_10007000
	IPR004856	Glycosyl transferase, ALG6/ALG8	2	Brugia.Pahangi_GLEAN_10002406	Brugia.Pahangi_GLEAN_10002513
	IPR004859	Putative 5-3 exonuclease	2	Brugia.Pahangi_GLEAN_10001549	Brugia.Pahangi_GLEAN_10005264
	IPR004869	Membrane transport protein, MMPL type	1	Brugia.Pahangi_GLEAN_10008210
	IPR004870	Nucleoporin, Nup155-like	1	Brugia.Pahangi_GLEAN_10007311
	IPR004871	Cleavage/polyadenylation specificity factor, A subunit, C-terminal	3	Brugia.Pahangi_GLEAN_10002070	Brugia.Pahangi_GLEAN_10002895	Brugia.Pahangi_GLEAN_10004480
	IPR004877	Cytochrome b561, eukaryote	1	Brugia.Pahangi_GLEAN_10006299
	IPR004882	LUC7-related	1	Brugia.Pahangi_GLEAN_10000899
	IPR004887	Glutathione synthase, substrate-binding, eukaryotic	1	Brugia.Pahangi_GLEAN_10009461
	IPR004888	Glycoside hydrolase, family 63	1	Brugia.Pahangi_GLEAN_10001746
	IPR004895	Prenylated rab acceptor PRA1	2	Brugia.Pahangi_GLEAN_10004493	Brugia.Pahangi_GLEAN_10004947
	IPR004907	ATPase, V1 complex, subunit C	2	Brugia.Pahangi_GLEAN_10006948	Brugia.Pahangi_GLEAN_10008949
	IPR004908	ATPase, V1 complex, subunit H	1	Brugia.Pahangi_GLEAN_10001240
	IPR004910	Yippee-like protein	2	Brugia.Pahangi_GLEAN_10006819	Brugia.Pahangi_GLEAN_10008463
	IPR004911	Gamma interferon inducible lysosomal thiol reductase GILT	2	Brugia.Pahangi_GLEAN_10002937	Brugia.Pahangi_GLEAN_10007379
	IPR004918	Cdc37	1	Brugia.Pahangi_GLEAN_10004606
	IPR004932	Retrieval of early ER protein Rer1	1	Brugia.Pahangi_GLEAN_10002763
	IPR004934	Tropomodulin	1	Brugia.Pahangi_GLEAN_10004425
	IPR004939	Anaphase-promoting complex, subunit 10/DOC domain	2	Brugia.Pahangi_GLEAN_10004356	Brugia.Pahangi_GLEAN_10007930
	IPR004942	Dynein light chain-related	1	Brugia.Pahangi_GLEAN_10007434
	IPR004944	Cyclin-dependent kinase 5 activator	1	Brugia.Pahangi_GLEAN_10007994
	IPR004947	Deoxyribonuclease II	2	Brugia.Pahangi_GLEAN_10005009	Brugia.Pahangi_GLEAN_10005532
	IPR004953	EB1, C-terminal	2	Brugia.Pahangi_GLEAN_10000808	Brugia.Pahangi_GLEAN_10001042
	IPR004971	mRNA capping enzyme, large subunit	1	Brugia.Pahangi_GLEAN_10002054
	IPR004977	Ribosomal protein S25	1	Brugia.Pahangi_GLEAN_10000771
	IPR004979	Transcription factor AP-2	3	Brugia.Pahangi_GLEAN_10004214	Brugia.Pahangi_GLEAN_10009692	Brugia.Pahangi_GLEAN_10010150
	IPR004988	Protein of unknown function DUF273	2	Brugia.Pahangi_GLEAN_10001526	Brugia.Pahangi_GLEAN_10002501
	IPR004991	Clostridium epsilon toxin ETX/Bacillus mosquitocidal toxin MTX2	2	Brugia.Pahangi_GLEAN_10000719	Brugia.Pahangi_GLEAN_10003898
	IPR005002	Eukaryotic phosphomannomutase	1	Brugia.Pahangi_GLEAN_10009165
	IPR005011	SART-1 protein	1	Brugia.Pahangi_GLEAN_10004010
	IPR005013	Oligosaccharyl transferase complex, subunit Wbp1	1	Brugia.Pahangi_GLEAN_10007955
	IPR005016	TMS membrane protein/tumour differentially expressed protein	1	Brugia.Pahangi_GLEAN_10005864
	IPR005018	DOMON domain	4	Brugia.Pahangi_GLEAN_10003796	Brugia.Pahangi_GLEAN_10004576	Brugia.Pahangi_GLEAN_10006115	Brugia.Pahangi_GLEAN_10007001
	IPR005024	Snf7	6	Brugia.Pahangi_GLEAN_10003652	Brugia.Pahangi_GLEAN_10003941	Brugia.Pahangi_GLEAN_10004728	Brugia.Pahangi_GLEAN_10007616	Brugia.Pahangi_GLEAN_10008112	Brugia.Pahangi_GLEAN_10010308
	IPR005026	Guanylate-kinase-associated protein	1	Brugia.Pahangi_GLEAN_10001185
	IPR005027	Glycosyl transferase, family 43	2	Brugia.Pahangi_GLEAN_10003709	Brugia.Pahangi_GLEAN_10007451
	IPR005031	Streptomyces cyclase/dehydrase	2	Brugia.Pahangi_GLEAN_10007109	Brugia.Pahangi_GLEAN_10010378
	IPR005033	YEATS	2	Brugia.Pahangi_GLEAN_10001555	Brugia.Pahangi_GLEAN_10008728
	IPR005034	Dicer double-stranded RNA-binding fold	1	Brugia.Pahangi_GLEAN_10005780
	IPR005036	Putative phosphatase regulatory subunit	3	Brugia.Pahangi_GLEAN_10003489	Brugia.Pahangi_GLEAN_10004682	Brugia.Pahangi_GLEAN_10006052
	IPR005037	Pre-mRNA-splicing factor 38	3	Brugia.Pahangi_GLEAN_10005627	Brugia.Pahangi_GLEAN_10009519	Brugia.Pahangi_GLEAN_10009520
	IPR005043	CAS/CSE, C-terminal	1	Brugia.Pahangi_GLEAN_10003270
	IPR005045	Protein of unknown function DUF284, transmembrane eukaryotic	1	Brugia.Pahangi_GLEAN_10006947
	IPR005052	Legume-like lectin	2	Brugia.Pahangi_GLEAN_10002361	Brugia.Pahangi_GLEAN_10006705
	IPR005061	Domain of unknown function DUF292, eukaryotic	1	Brugia.Pahangi_GLEAN_10006403
	IPR005062	SAC3/GANP/Nin1/mts3/eIF-3 p25	5	Brugia.Pahangi_GLEAN_10002432	Brugia.Pahangi_GLEAN_10004282	Brugia.Pahangi_GLEAN_10004523	Brugia.Pahangi_GLEAN_10004777	Brugia.Pahangi_GLEAN_10005646
	IPR005065	Platelet-activating factor acetylhydrolase, plasma/intracellular isoform II	1	Brugia.Pahangi_GLEAN_10003762
	IPR005069	Nucleotide-diphospho-sugar transferase	2	Brugia.Pahangi_GLEAN_10006274	Brugia.Pahangi_GLEAN_10009448
	IPR005078	Peptidase C54	1	Brugia.Pahangi_GLEAN_10009742
	IPR005097	Saccharopine dehydrogenase / Homospermidine synthase	1	Brugia.Pahangi_GLEAN_10006416
	IPR005101	DNA photolyase, FAD-binding/Cryptochrome, C-terminal	1	Brugia.Pahangi_GLEAN_10007620
	IPR005108	HELP	1	Brugia.Pahangi_GLEAN_10004275
	IPR005110	MoeA, N-terminal and linker domain	1	Brugia.Pahangi_GLEAN_10009262
	IPR005111	MoeA, C-terminal, domain IV	1	Brugia.Pahangi_GLEAN_10009262
	IPR005112	dDENN	5	Brugia.Pahangi_GLEAN_10005516	Brugia.Pahangi_GLEAN_10005519	Brugia.Pahangi_GLEAN_10006042	Brugia.Pahangi_GLEAN_10007632	Brugia.Pahangi_GLEAN_10008638
	IPR005113	uDENN	7	Brugia.Pahangi_GLEAN_10005017	Brugia.Pahangi_GLEAN_10005018	Brugia.Pahangi_GLEAN_10005516	Brugia.Pahangi_GLEAN_10005519	Brugia.Pahangi_GLEAN_10006042	Brugia.Pahangi_GLEAN_10007632	Brugia.Pahangi_GLEAN_10008639
	IPR005121	Phenylalanyl-tRNA synthetase, beta subunit, ferrodoxin-fold anticodon-binding	4	Brugia.Pahangi_GLEAN_10005846	Brugia.Pahangi_GLEAN_10010350	Brugia.Pahangi_GLEAN_10010360	Brugia.Pahangi_GLEAN_10010363
	IPR005122	Uracil-DNA glycosylase-like	3	Brugia.Pahangi_GLEAN_10004471	Brugia.Pahangi_GLEAN_10010624	Brugia.Pahangi_GLEAN_10010625
	IPR005123	Oxoglutarate/iron-dependent oxygenase	6	Brugia.Pahangi_GLEAN_10001677	Brugia.Pahangi_GLEAN_10003284	Brugia.Pahangi_GLEAN_10005790	Brugia.Pahangi_GLEAN_10005791	Brugia.Pahangi_GLEAN_10006818	Brugia.Pahangi_GLEAN_10010248
	IPR005124	Vacuolar (H+)-ATPase G subunit	1	Brugia.Pahangi_GLEAN_10005415
	IPR005135	Endonuclease/exonuclease/phosphatase	14	Brugia.Pahangi_GLEAN_10001955	Brugia.Pahangi_GLEAN_10003966	Brugia.Pahangi_GLEAN_10003981	Brugia.Pahangi_GLEAN_10004131	Brugia.Pahangi_GLEAN_10004132	Brugia.Pahangi_GLEAN_10006152	Brugia.Pahangi_GLEAN_10006702	Brugia.Pahangi_GLEAN_10007070	Brugia.Pahangi_GLEAN_10007195	Brugia.Pahangi_GLEAN_10007610	Brugia.Pahangi_GLEAN_10007886	Brugia.Pahangi_GLEAN_10008663	Brugia.Pahangi_GLEAN_10009836	Brugia.Pahangi_GLEAN_10010596
	IPR005139	Peptide chain release factor	2	Brugia.Pahangi_GLEAN_10005696	Brugia.Pahangi_GLEAN_10010423
	IPR005140	eRF1 domain 1/Pelota-like	2	Brugia.Pahangi_GLEAN_10001536	Brugia.Pahangi_GLEAN_10003786
	IPR005141	eRF1 domain 2	2	Brugia.Pahangi_GLEAN_10001536	Brugia.Pahangi_GLEAN_10003786
	IPR005142	eRF1 domain 3	2	Brugia.Pahangi_GLEAN_10001536	Brugia.Pahangi_GLEAN_10003786
	IPR005146	B3/B4 tRNA-binding domain	3	Brugia.Pahangi_GLEAN_10008128	Brugia.Pahangi_GLEAN_10010360	Brugia.Pahangi_GLEAN_10010363
	IPR005147	tRNA synthetase, B5-domain	3	Brugia.Pahangi_GLEAN_10008128	Brugia.Pahangi_GLEAN_10010360	Brugia.Pahangi_GLEAN_10010363
	IPR005148	Arginyl tRNA synthetase N-terminal domain	2	Brugia.Pahangi_GLEAN_10008843	Brugia.Pahangi_GLEAN_10010447
	IPR005155	Ribosome biogenesis factor NIP7-like	1	Brugia.Pahangi_GLEAN_10004771
	IPR005160	Ku70/Ku80 C-terminal arm	2	Brugia.Pahangi_GLEAN_10004127	Brugia.Pahangi_GLEAN_10009875
	IPR005161	Ku70/Ku80, N-terminal alpha/beta	2	Brugia.Pahangi_GLEAN_10004127	Brugia.Pahangi_GLEAN_10009875
	IPR005170	Transporter-associated domain	1	Brugia.Pahangi_GLEAN_10005030
	IPR005172	Tesmin/TSO1-like cysteine-rich	1	Brugia.Pahangi_GLEAN_10002786
	IPR005176	Potentiating neddylation domain	1	Brugia.Pahangi_GLEAN_10009029
	IPR005177	Bifunctional kinase-pyrophosphorylase	1	Brugia.Pahangi_GLEAN_10010545
	IPR005178	Organic solute transporter Ost-alpha	3	Brugia.Pahangi_GLEAN_10009479	Brugia.Pahangi_GLEAN_10010007	Brugia.Pahangi_GLEAN_10010670
	IPR005189	Focal adhesion kinase, targeting (FAT) domain	1	Brugia.Pahangi_GLEAN_10004138
	IPR005201	Glycoside hydrolase, family 85	1	Brugia.Pahangi_GLEAN_10004160
	IPR005215	Trigger factor	1	Brugia.Pahangi_GLEAN_10005084
	IPR005221	Phosphatidylserine decarboxylase	1	Brugia.Pahangi_GLEAN_10005314
	IPR005225	Small GTP-binding protein domain	69	Brugia.Pahangi_GLEAN_10001222	Brugia.Pahangi_GLEAN_10001304	Brugia.Pahangi_GLEAN_10001618	Brugia.Pahangi_GLEAN_10001913	Brugia.Pahangi_GLEAN_10002100	Brugia.Pahangi_GLEAN_10002267	Brugia.Pahangi_GLEAN_10002285	Brugia.Pahangi_GLEAN_10002334	Brugia.Pahangi_GLEAN_10002719	Brugia.Pahangi_GLEAN_10002733	Brugia.Pahangi_GLEAN_10002827	Brugia.Pahangi_GLEAN_10002837	Brugia.Pahangi_GLEAN_10002892	Brugia.Pahangi_GLEAN_10002938	Brugia.Pahangi_GLEAN_10003045
	IPR005248	Probable nicotinate-nucleotide adenylyltransferase	2	Brugia.Pahangi_GLEAN_10002287	Brugia.Pahangi_GLEAN_10005998
	IPR005259	Primosomal protein n	1	Brugia.Pahangi_GLEAN_10010605
	IPR005263	Dihydrodipicolinate synthase, DapA	1	Brugia.Pahangi_GLEAN_10010510
	IPR005273	Uracil-DNA glycosylase, family 4 domain	2	Brugia.Pahangi_GLEAN_10010624	Brugia.Pahangi_GLEAN_10010625
	IPR005282	Lysosomal cystine transporter	1	Brugia.Pahangi_GLEAN_10003099
	IPR005294	ATPase, F1 complex, alpha subunit	2	Brugia.Pahangi_GLEAN_10004423	Brugia.Pahangi_GLEAN_10010435
[truncated: 3,521 more rows]

## Sheet: S8
Table S8. B. pahangi genes with Gene ontology annotations
[truncated: 5,837 more rows]

[truncated: 6 more sheets: S9, S10, S11, S12, S13, S14]
